# Supplementary material for: Generation of 2,000 breast cancer metabolic landscapes reveals a poor prognosis group with active serotonin production
Source: Sci Rep. 2016 Jan 27;6:19771. doi: 10.1038/srep19771 (PMC4728432; doi:10.1038/srep19771)
Supplement: Supplementary Table S1 [file srep19771-s2.xls]

## Sheet: Description
Differently activated reactions for poor prognosis clusters derived from the discovery and confirmatory datasets show 99% concordance
Model:	Human Recon2 model with open medium exchange reactions and set biomass reaction as active.
Data:	Metabric transcriptome discovery (997 sample) and confirmatory dataset (995 sample)
Method:	Personalized GSMNs were derived for breast tumours within the discovery (997 sample) and confirmatory (995) datasets.
	K-means clustering analysis reveals a cluster associated with poor patient prognosis in both datasets.
	Differentially activated reactions within the two poor prognosis clusters were compared using Wilcoxon signed-rank test
Tab 1: Differentially activated reactions that are concordant between the poor patient prognosis clusters derived from the independent discovery and confirmatory datasets
Reaction ID	Recon2 reaction ID
p value	Output p-value from Wilcoxon signed rank-test
Adjusted p value	Output p-value adjusted for multiple comparison
Tab 2: Differentially activated reactions that are different between the poor patient prognosis clusters derived from the independent discovery and confirmatory datasets
Reaction ID	Recon2 reaction ID
p value	Output p-value from Wilcoxon signed rank-test
Adjusted p value	Output p-value adjusted for multiple comparison

## Sheet: Concordant between clusters
Reaction ID	p value	Adjusted p value
R_RE2445E (+)	9.72e-05	0.221
R_RE2445E (-)	9.72e-05	0.221
R_EX_CE5869_LPAREN_e_RPAREN_ (+)	9.72e-05	0.221
R_EX_CE5869_LPAREN_e_RPAREN_ (-)	9.72e-05	0.221
R_EX_CE5868_LPAREN_e_RPAREN_ (+)	9.72e-05	0.221
R_EX_CE5868_LPAREN_e_RPAREN_ (-)	9.72e-05	0.221
R_EX_CE5867_LPAREN_e_RPAREN_ (+)	9.72e-05	0.221
R_EX_CE5867_LPAREN_e_RPAREN_ (-)	9.72e-05	0.221
R_UREAt5 (+)	0.000182257	0.414
R_UREAt5 (-)	0.000182257	0.414
R_UREAt (+)	0.000182257	0.414
R_H2Ot (+)	0.000182257	0.414
R_H2Ot (-)	0.000182257	0.414
R_GLCt2_2 (+)	0.000182257	0.414
R_GLCt2_2 (-)	0.000182257	0.414
R_GALt2_2 (+)	0.000182257	0.414
R_GALt2_2 (-)	0.000182257	0.414
R_LACZe (+)	0.000279239	0.635
R_EX_lcts_LPAREN_e_RPAREN_ (-)	0.000279239	0.635
R_r0097 (+)	0.00168746	3.84
R_r0068 (+)	0.00168746	3.84
R_ACOAHi (+)	0.00168746	3.84
R_ST3GAL62g (+)	0.00190673	4.34
R_EX_acngalacglcgal14acglcgalgluside_hs_LPAREN_e_RPAREN_ (+)	0.00190673	4.34
R_B3GNT51g (+)	0.00190673	4.34
R_B3GNT312g (+)	0.00190673	4.34
R_B3GNT310g (+)	0.00190673	4.34
R_B3GNT11g (+)	0.00190673	4.34
R_ACNGALACGLCGAL14ACGLCGALGLUSIDEtg (+)	0.00190673	4.34
R_ACNGALACGLCGAL14ACGLCGALGLUSIDEte (-)	0.00190673	4.34
R_HSD17B8r (+)	0.0022971	5.22
R_CHLPCTD (+)	0.00377445	8.58
R_CEPTC (+)	0.00377445	8.58
R_ST3GAL31g (+)	0.00509856	11.6
R_FUT32g (+)	0.00509856	11.6
R_FUT31g (+)	0.00509856	11.6
R_FUCACNGALACGLCGALGLUSIDEtg (+)	0.00509856	11.6
R_FUCACNGALACGLCGALGLUSIDEte (-)	0.00509856	11.6
R_FUC14GALACGLCGALGLUSIDEtg (+)	0.00509856	11.6
R_FUC14GALACGLCGALGLUSIDEte (-)	0.00509856	11.6
R_EX_fucacngalacglcgalgluside_hs_LPAREN_e_RPAREN_ (+)	0.00509856	11.6
R_EX_fuc14galacglcgalgluside_hs_LPAREN_e_RPAREN_ (+)	0.00509856	11.6
R_B3GALTg (+)	0.00509856	11.6
R_XAOx (+)	0.00631279	14.4
R_XAO2x (+)	0.00631279	14.4
R_XANtx (+)	0.00631279	14.4
R_XANDp (+)	0.00631279	14.4
R_URATEtx (+)	0.00631279	14.4
R_RE3017R (+)	0.00631279	14.4
R_RE3017R (-)	0.00631279	14.4
R_RE3016R (-)	0.00631279	14.4
R_RE3015R (+)	0.00631279	14.4
R_RE3014R (+)	0.00631279	14.4
R_RE3012R (-)	0.00631279	14.4
R_RE3011R (-)	0.00631279	14.4
R_r0547 (-)	0.00631279	14.4
R_r0425 (+)	0.00631279	14.4
R_r0425 (-)	0.00631279	14.4
R_r0424 (+)	0.00631279	14.4
R_r0084 (+)	0.00631279	14.4
R_HXANtx (+)	0.00631279	14.4
R_r1030 (-)	0.00671986	15.3
R_r0645 (+)	0.00671986	15.3
R_PCLAD (+)	0.00671986	15.3
R_HKYNH (+)	0.00671986	15.3
R_EX_mag_hs_LPAREN_e_RPAREN_ (-)	0.00671986	15.3
R_EX_C02470_LPAREN_e_RPAREN_ (-)	0.00671986	15.3
R_AMCOXO (+)	0.00671986	15.3
R_3HAO (+)	0.00671986	15.3
R_2OXOADPTm (+)	0.00671986	15.3
R_AKGDm (+)	0.00681675	15.5
R_r0547 (+)	0.00940661	21.4
R_XOL27OHtm (-)	0.0097331	22.1
R_r0789 (+)	0.0097331	22.1
R_r0788 (+)	0.0097331	22.1
R_r0480 (+)	0.0097331	22.1
R_RE3367E (+)	0.0113619	25.8
R_RE0828E (+)	0.0113619	25.8
R_RE0827E (+)	0.0113619	25.8
R_RE0690E (+)	0.0113619	25.8
R_RE0689E (+)	0.0113619	25.8
R_RE0688E (+)	0.0113619	25.8
R_r0309 (+)	0.0113619	25.8
R_r0309 (-)	0.0113619	25.8
R_EX_CE1943_LPAREN_e_RPAREN_ (+)	0.0113619	25.8
R_EX_CE1940_LPAREN_e_RPAREN_ (+)	0.0113619	25.8
R_EX_CE1940_LPAREN_e_RPAREN_ (-)	0.0113619	25.8
R_EX_CE1939_LPAREN_e_RPAREN_ (+)	0.0113619	25.8
R_EX_CE1939_LPAREN_e_RPAREN_ (-)	0.0113619	25.8
R_EX_CE1936_LPAREN_e_RPAREN_ (+)	0.0113619	25.8
R_EX_CE1935_LPAREN_e_RPAREN_ (+)	0.0113619	25.8
R_EX_CE1935_LPAREN_e_RPAREN_ (-)	0.0113619	25.8
R_SAMHISTA (+)	0.0115577	26.3
R_RE1898C (+)	0.0115577	26.3
R_RE1897C (+)	0.0115577	26.3
R_RE0691C (-)	0.0115577	26.3
R_PTRCOX1 (+)	0.0115577	26.3
R_MHISOR (+)	0.0115577	26.3
R_MACOXO (+)	0.0115577	26.3
R_EX_hista_LPAREN_e_RPAREN_ (-)	0.0115577	26.3
R_EX_3mlda_LPAREN_e_RPAREN_ (+)	0.0115577	26.3
R_BAMPPALDOX (+)	0.0115577	26.3
R_ABUTD (+)	0.0115577	26.3
R_3MLDAt (+)	0.0115577	26.3
R_13DAMPPOX (+)	0.0115577	26.3
R_NADPNe (+)	0.0117703	26.8
R_NADNe (+)	0.0117703	26.8
R_EX_nadp_LPAREN_e_RPAREN_ (-)	0.0117703	26.8
R_EX_nad_LPAREN_e_RPAREN_ (-)	0.0117703	26.8
R_EX_adprib_LPAREN_e_RPAREN_ (+)	0.0117703	26.8
R_EX_adprib_LPAREN_e_RPAREN_ (-)	0.0117703	26.8
R_EX_adprbp_LPAREN_e_RPAREN_ (+)	0.0117703	26.8
R_ADPRIBt (+)	0.0117703	26.8
R_GALACGLCGALGBSIDEtg (-)	0.0146443	33.3
R_GALACGLCGALGBSIDEte (+)	0.0146443	33.3
R_EX_galacglcgalgbside_hs_LPAREN_e_RPAREN_ (+)	0.0146443	33.3
R_B3GNT35g (+)	0.0146443	33.3
R_B3GNT34g (+)	0.0146443	33.3
R_B3GALT5g (+)	0.0146443	33.3
R_UGT1A3r (+)	0.0150291	34.2
R_EX_andrstrnglc_LPAREN_e_RPAREN_ (+)	0.0150291	34.2
R_EX_andrstrn_LPAREN_e_RPAREN_ (-)	0.0150291	34.2
R_ANDRSTRNtr (-)	0.0150291	34.2
R_ANDRSTRNte (+)	0.0150291	34.2
R_ANDRSTRNGLCtr (-)	0.0150291	34.2
R_ANDRSTRNGLCte (+)	0.0150291	34.2
R_G3PD2m (+)	0.0153737	35
R_ACCOAL (+)	0.0159111	36.2
R_EX_4abut_LPAREN_e_RPAREN_ (+)	0.0162548	37
R_P5CRxm (+)	0.0168924	38.4
R_P5CRm (+)	0.0168924	38.4
R_NNATn (+)	0.0174287	39.6
R_NMNtn (+)	0.0174287	39.6
R_NMNATn (+)	0.0174287	39.6
R_NICRNTtn (+)	0.0174287	39.6
R_NADtn (+)	0.0174287	39.6
R_DNADtn (-)	0.0174287	39.6
R_ATPtn (+)	0.0174287	39.6
R_UGT1A9r (+)	0.0185577	42.2
R_EX_5adtststeroneglc_LPAREN_e_RPAREN_ (+)	0.0185577	42.2
R_5ADTSTSTERONEtr (-)	0.0185577	42.2
R_5ADTSTSTERONEGLCtr (-)	0.0185577	42.2
R_5ADTSTSTERONEGLCte (+)	0.0185577	42.2
R_RE3326M (-)	0.0193503	44
R_r0670 (+)	0.0193503	44
R_r0656 (+)	0.0193503	44
R_r0620 (+)	0.0193503	44
R_r0604 (+)	0.0193503	44
R_r0556 (-)	0.0193503	44
R_r0555 (+)	0.0193503	44
R_r0386 (+)	0.0193503	44
R_r0385 (+)	0.0193503	44
R_r0384 (+)	0.0193503	44
R_r0383 (+)	0.0193503	44
R_r0163 (+)	0.0193503	44
R_GCCcm (+)	0.0193503	44
R_GCCbim (+)	0.0193503	44
R_GCCam (+)	0.0193503	44
R_GCC2cm (+)	0.0193503	44
R_GCC2bim (+)	0.0193503	44
R_GCC2am (+)	0.0193503	44
R_XOL7AONEtr (-)	0.0196212	44.6
R_XOL7AH2tm (+)	0.0196212	44.6
R_RE2814R (+)	0.0196212	44.6
R_RE1810M (+)	0.0196212	44.6
R_r0747 (-)	0.0196212	44.6
R_AKR1D (+)	0.0196212	44.6
R_UGT1A4r (+)	0.0201492	45.8
R_TSTSTERONEGLCtr (-)	0.0201492	45.8
R_TSTSTERONEGLCte (+)	0.0201492	45.8
R_EX_tststeroneglc_LPAREN_e_RPAREN_ (+)	0.0201492	45.8
R_HMGCOASim (+)	0.0213022	48.4
R_HACD1m (-)	0.0213022	48.4
R_ECOAH1m (-)	0.0213022	48.4
R_SRTNtu (+)	0.0231867	52.7
R_SRTNtu (-)	0.0231867	52.7
R_PROSTGF2t (+)	0.0231867	52.7
R_PROSTGF2t (-)	0.0231867	52.7
R_PROSTGE2t2 (+)	0.0231867	52.7
R_PROSTGE2t2 (-)	0.0231867	52.7
R_ST6GALNAC22 (+)	0.0241551	54.9
R_ST6GALNAC21 (+)	0.0241551	54.9
R_SIAT4Bg (+)	0.0241551	54.9
R_EX_acn23acngalgbside_hs_LPAREN_e_RPAREN_ (+)	0.0241551	54.9
R_EX_acn13acngalgbside_hs_LPAREN_e_RPAREN_ (+)	0.0241551	54.9
R_ACN23ACNGALGBSIDEtg (-)	0.0241551	54.9
R_ACN23ACNGALGBSIDEte (+)	0.0241551	54.9
R_ACN13ACNGALGBSIDEtg (-)	0.0241551	54.9
R_ACN13ACNGALGBSIDEte (+)	0.0241551	54.9
R_r0724 (+)	0.0253602	57.7
R_r0722 (-)	0.0253602	57.7
R_r0660 (+)	0.0253602	57.7
R_r0638 (+)	0.0253602	57.7
R_r0638 (-)	0.0253602	57.7
R_MCPST (+)	0.0253602	57.7
R_RE2814M (-)	0.0279473	63.6
R_MMCDm (+)	0.030345	69
R_MAGt (+)	0.030345	69
R_SUCCt4_2 (+)	0.0407947	92.8
R_SUCCt4_2 (-)	0.0407947	92.8
R_EX_succ_LPAREN_e_RPAREN_ (+)	0.0407947	92.8
R_EX_succ_LPAREN_e_RPAREN_ (-)	0.0407947	92.8
R_CITt4_2 (+)	0.0407947	92.8
R_CITt4_2 (-)	0.0407947	92.8
R_GALSIDEtl (+)	0.0408065	92.8
R_GALC (+)	0.0408065	92.8
R_2OXOADOXm (+)	0.041596	94.6
R_r0545 (+)	0.0438017	99.6
R_TCYNTt (+)	0.044652	102
R_TCHOLAt2 (+)	0.044652	102
R_GCHOLAt2 (+)	0.044652	102
R_EX_cyan_LPAREN_e_RPAREN_ (-)	0.044652	102
R_CYANt (+)	0.044652	102
R_CHOLATEt2 (+)	0.044652	102
R_r0557 (+)	0.0476456	108
R_r0451 (+)	0.0476456	108
R_RNDR4 (+)	0.0526216	120
R_RNDR3 (+)	0.0526216	120
R_RNDR2 (+)	0.0526216	120
R_RNDR1 (+)	0.0526216	120
R_r0475 (+)	0.0526216	120
R_DADNK (+)	0.0526216	120
R_LCAT1e (+)	0.0543554	124
R_SACCD3m (+)	0.0547472	124
R_r2539 (-)	0.0547472	124
R_r0594 (+)	0.0547472	124
R_r0541 (+)	0.0547472	124
R_r0525 (+)	0.0547472	124
R_r0450 (+)	0.0547472	124
R_AASAD3m (+)	0.0547472	124
R_H8TAer (+)	0.0570031	130
R_H7ET2er (+)	0.0570031	130
R_H7_TAer (+)	0.0570031	130
R_H7_ETer (+)	0.0570031	130
R_H6_ET2er (+)	0.0570031	130
R_GPIDAer (+)	0.0570031	130
R_GPIDA2er (+)	0.0570031	130
R_DM_dgpi_prot_hs_r_ (+)	0.0570031	130
R_DM_dem2emgacpail_prot_hs_r_ (+)	0.0570031	130
R_MMMm (-)	0.0571764	130
R_MMEm (+)	0.0571764	130
R_r2353 (+)	0.0598693	136
R_BILGLCURte (+)	0.0598693	136
R_BILDGLCURte (+)	0.0598693	136
R_NAHCO3_HCLt (+)	0.0605254	138
R_NAHCO3_HCLt (-)	0.0605254	138
R_EX_acgam_LPAREN_e_RPAREN_ (+)	0.0605522	138
R_CHTNASEe (+)	0.0605522	138
R_AMPDA (+)	0.0613826	140
R_SARDHm (+)	0.0640203	146
R_SARCStm (+)	0.0640203	146
R_SARCStex (+)	0.0640203	146
R_GLYSARPEPT1tc (+)	0.0640203	146
R_GLYSARCNc (+)	0.0640203	146
R_EX_sarcs_LPAREN_e_RPAREN_ (-)	0.0640203	146
R_EX_glysar_LPAREN_e_RPAREN_ (-)	0.0640203	146
R_TYRTAm (+)	0.0669968	152
R_T4HCINNMFM (+)	0.0669968	152
R_r1078 (+)	0.0669968	152
R_HBZOPT10m (+)	0.0669968	152
R_FUT34g (+)	0.0669968	152
R_FUT12g (+)	0.0669968	152
R_FUCFUCGALACGLCGALGLUSIDEtg (+)	0.0669968	152
R_FUCFUCGALACGLCGALGLUSIDEte (-)	0.0669968	152
R_EX_fucfucgalacglcgalgluside_hs_LPAREN_e_RPAREN_ (+)	0.0669968	152
R_DPPS (+)	0.0669968	152
R_DPHMBDCm (+)	0.0669968	152
R_DHDPBMTm (+)	0.0669968	152
R_DECDPtm (+)	0.0669968	152
R_COUCOAFm (+)	0.0669968	152
R_COQ7m (+)	0.0669968	152
R_COQ6m (+)	0.0669968	152
R_COQ5m (+)	0.0669968	152
R_COQ3m (+)	0.0669968	152
R_4HBZFm (+)	0.0669968	152
R_4HBZCOAFm (+)	0.0669968	152
R_3DPHBH2 (+)	0.0669968	152
R_3DPHBH1 (+)	0.0669968	152
R_34HPLFM (+)	0.0669968	152
R_PCt (+)	0.0810717	184
R_THFtl (-)	0.0823896	187
R_sink_pre_prot_LPAREN_r_RPAREN_ (-)	0.0823896	187
R_PIACGT (+)	0.0823896	187
R_M4CET3er (+)	0.0823896	187
R_M4BTAer (+)	0.0823896	187
R_H7MTer_U (+)	0.0823896	187
R_H7MTer_L (+)	0.0823896	187
R_H6MTer_U (+)	0.0823896	187
R_H6MTer_L (+)	0.0823896	187
R_H6ET3er (+)	0.0823896	187
R_H6_ETer (+)	0.0823896	187
R_H5MTer_U (+)	0.0823896	187
R_H5MTer_L (+)	0.0823896	187
R_H4ETer (+)	0.0823896	187
R_H4ET3er (+)	0.0823896	187
R_H3MTer_U (+)	0.0823896	187
R_H3MTer_L (+)	0.0823896	187
R_H3ETer (+)	0.0823896	187
R_H2MTer_U (+)	0.0823896	187
R_H2MTer_L (+)	0.0823896	187
R_H2ETer (+)	0.0823896	187
R_GPIMTer_U (+)	0.0823896	187
R_GPIMTer_L (+)	0.0823896	187
R_GPIAT (+)	0.0823896	187
R_GLUt7l (+)	0.0823896	187
R_GGH_7THFl (+)	0.0823896	187
R_GGH_7DHFl (+)	0.0823896	187
R_GGH_6THFl (+)	0.0823896	187
R_GGH_6DHFl (+)	0.0823896	187
R_GGH_5THFl (+)	0.0823896	187
R_GGH_5DHFl (+)	0.0823896	187
R_GGH_10FTHF7GLUl (+)	0.0823896	187
R_GGH_10FTHF6GLUl (+)	0.0823896	187
R_GGH_10FTHF5GLUl (+)	0.0823896	187
R_GACPAILter (+)	0.0823896	187
R_FPGSm (+)	0.0823896	187
R_FPGS9m (+)	0.0823896	187
R_FPGS9 (+)	0.0823896	187
R_FPGS8m (+)	0.0823896	187
R_FPGS8 (+)	0.0823896	187
R_FPGS7m (+)	0.0823896	187
R_FPGS7 (+)	0.0823896	187
R_FPGS6m (+)	0.0823896	187
R_FPGS6 (+)	0.0823896	187
R_FPGS5m (+)	0.0823896	187
R_FPGS5 (+)	0.0823896	187
R_FPGS4m (+)	0.0823896	187
R_FPGS4 (+)	0.0823896	187
R_FPGS3m (+)	0.0823896	187
R_FPGS3 (+)	0.0823896	187
R_FPGS2m (+)	0.0823896	187
R_FPGS2 (+)	0.0823896	187
R_FPGS (+)	0.0823896	187
R_DM_mem2emgacpail_prot_hs_r_ (+)	0.0823896	187
R_DM_gpi_sig_er_ (+)	0.0823896	187
R_DHFtl (-)	0.0823896	187
R_DAG_HSter (+)	0.0823896	187
R_BMTer_U (+)	0.0823896	187
R_BMTer_L (+)	0.0823896	187
R_ACGPID (+)	0.0823896	187
R_7THFtm (+)	0.0823896	187
R_7THFtl (+)	0.0823896	187
R_7DHFtm (+)	0.0823896	187
R_7DHFtl (+)	0.0823896	187
R_6THFtm (+)	0.0823896	187
R_6THFtl (+)	0.0823896	187
R_6DHFtm (+)	0.0823896	187
R_6DHFtl (+)	0.0823896	187
R_5THFtm (+)	0.0823896	187
R_5THFtl (+)	0.0823896	187
R_5DHFtl (+)	0.0823896	187
R_10FTHFtl (-)	0.0823896	187
R_10FTHF7GLUtm (+)	0.0823896	187
R_10FTHF7GLUtl (+)	0.0823896	187
R_10FTHF6GLUtm (+)	0.0823896	187
R_10FTHF6GLUtl (+)	0.0823896	187
R_XOL7AH2tm (-)	0.0828051	188
R_VLCS2r (+)	0.0828051	188
R_VLCS2p (+)	0.0828051	188
R_RE1826C (+)	0.0828051	188
R_RE1810M (-)	0.0828051	188
R_RE1807M (+)	0.0828051	188
R_RE1804M (+)	0.0828051	188
R_RE1804C (+)	0.0828051	188
R_r1020 (-)	0.0828051	188
R_r1019 (+)	0.0828051	188
R_r1012 (+)	0.0828051	188
R_r1011 (+)	0.0828051	188
R_r0739 (-)	0.0828051	188
R_P45027A14m (+)	0.0828051	188
R_DHCHOLESTANATEtm (+)	0.0828051	188
R_SPHINGStr (-)	0.0837744	191
R_SPHGNtr (+)	0.0837744	191
R_SPH1Ptr (+)	0.0837744	191
R_SBPP3er (+)	0.0837744	191
R_SBPP1er (+)	0.0837744	191
R_XOLTRIOLtm (+)	0.0854863	194
R_XOLDIOLONEt (-)	0.0854863	194
R_VLCSr (+)	0.0854863	194
R_VLCSp (+)	0.0854863	194
R_THCHOLSTOICtm (+)	0.0854863	194
R_SCPx (+)	0.0854863	194
R_RE2625M (+)	0.0854863	194
R_RE2625C (+)	0.0854863	194
R_r2517 (+)	0.0854863	194
R_r1014 (+)	0.0854863	194
R_r1013 (+)	0.0854863	194
R_r0750 (-)	0.0854863	194
R_r0744 (+)	0.0854863	194
R_r0743 (+)	0.0854863	194
R_r0741 (+)	0.0854863	194
R_r0706 (+)	0.0854863	194
R_P4508B13r (+)	0.0854863	194
R_P4508B11r (+)	0.0854863	194
R_P45027A11m (+)	0.0854863	194
R_HSD17B4x (+)	0.0854863	194
R_AMACRp (+)	0.0854863	194
R_AKR1D2 (+)	0.0854863	194
R_ACOX2x (+)	0.0854863	194
R_SPHMYLNtl (+)	0.0862188	196
R_SPHMYLNtg (+)	0.0862188	196
R_SMPD3l (+)	0.0862188	196
R_SMPD3g (+)	0.0862188	196
R_CHOLPtl (-)	0.0862188	196
R_CHOLPtg (-)	0.0862188	196
R_CERT1gt (-)	0.0862188	196
R_URIt5le (+)	0.0869025	198
R_THMDt5le (+)	0.0869025	198
R_INSt5le (+)	0.0869025	198
R_GSNt5le (+)	0.0869025	198
R_CYTDt5le (+)	0.0869025	198
R_ADNt5le (+)	0.0869025	198
R_r0399 (-)	0.0871811	198
R_r0239 (+)	0.0886198	202
R_LFORKYNHYD (+)	0.0886198	202
R_SCP21cx (+)	0.0888678	202
R_CSNAT2x (+)	0.0888678	202
R_CYTK4 (+)	0.0894375	203
R_CYTK4 (-)	0.0894375	203
R_CYTK3 (+)	0.0894375	203
R_CYTK3 (-)	0.0894375	203
R_ADKd (+)	0.0894375	203
R_ADKd (-)	0.0894375	203
R_ADK3 (+)	0.0894375	203
R_ADK3 (-)	0.0894375	203
R_COAtm (+)	0.0936517	213
R_COAtm (-)	0.0936517	213
R_TRPHYDRO2 (+)	0.0981907	223
R_r0403 (-)	0.0981907	223
R_r2310 (+)	0.0983076	224
R_HSD11B2r (-)	0.101901	232
R_HSD11B1r (+)	0.101901	232
R_THMDt4 (+)	0.103882	236
R_CYTDt4 (+)	0.103882	236
R_SCP21x (+)	0.104204	237
R_SCP22x (+)	0.106701	243
R_SCP22x (-)	0.106701	243
R_SCP21x (-)	0.106701	243
R_DMNONCOACRNCPT1 (+)	0.106701	243
R_DMNONCOACRNCPT1 (-)	0.106701	243
R_CSNAT2x (-)	0.106701	243
R_r0666 (+)	0.108174	246
R_r0497 (+)	0.108174	246
R_r0497 (-)	0.108174	246
R_r0399 (+)	0.108174	246
R_PRFGS (+)	0.108174	246
R_PRASCS (+)	0.108174	246
R_PRAGSr (+)	0.108174	246
R_GLUPRT (+)	0.108174	246
R_GARFT (+)	0.108174	246
R_EX_dttp_LPAREN_e_RPAREN_ (+)	0.108174	246
R_EX_dttp_LPAREN_e_RPAREN_ (-)	0.108174	246
R_AIRCr (+)	0.108174	246
R_ADSL2 (+)	0.108174	246
R_RE2273E (+)	0.110951	252
R_RE2273E (-)	0.110951	252
R_RE2270E (+)	0.110951	252
R_RE2270E (-)	0.110951	252
R_EX_CE5798_LPAREN_e_RPAREN_ (+)	0.110951	252
R_EX_CE5798_LPAREN_e_RPAREN_ (-)	0.110951	252
R_EX_CE5797_LPAREN_e_RPAREN_ (+)	0.110951	252
R_EX_CE5797_LPAREN_e_RPAREN_ (-)	0.110951	252
R_EX_CE5789_LPAREN_e_RPAREN_ (+)	0.110951	252
R_EX_CE5789_LPAREN_e_RPAREN_ (-)	0.110951	252
R_RE2666G (+)	0.112079	255
R_DIGALSIDEtg (-)	0.112079	255
R_RE1836X (+)	0.113326	258
R_ST8SIA11 (+)	0.113711	259
R_r0954 (+)	0.113711	259
R_r0488 (-)	0.113711	259
R_r0398 (+)	0.113711	259
R_PMEVKx (+)	0.113711	259
R_PMEVKc (+)	0.113711	259
R_MEVK1x (+)	0.113711	259
R_MEVK1c (+)	0.113711	259
R_IPDPtx (+)	0.113711	259
R_IPDPtx (-)	0.113711	259
R_IPDDIx (+)	0.113711	259
R_IPDDI (+)	0.113711	259
R_INOSTO (+)	0.113711	259
R_GRTTx (+)	0.113711	259
R_GRTT (+)	0.113711	259
R_FATP5t (+)	0.113711	259
R_FATP5t (-)	0.113711	259
R_FATP4t (+)	0.113711	259
R_FATP4t (-)	0.113711	259
R_EX_acnacngalgbside_hs_LPAREN_e_RPAREN_ (+)	0.113711	259
R_DPMVDx (+)	0.113711	259
R_DPMVDc (+)	0.113711	259
R_DMATTx (+)	0.113711	259
R_DMATT (+)	0.113711	259
R_DHPR2 (+)	0.113711	259
R_DHPR (+)	0.113711	259
R_ACNACNGALGBSIDEtg (-)	0.113711	259
R_ACNACNGALGBSIDEte (+)	0.113711	259
R_GLNS (+)	0.116492	265
R_EX_gln_L_LPAREN_e_RPAREN_ (+)	0.116492	265
R_EX_gln_L_LPAREN_e_RPAREN_ (-)	0.116492	265
R_PRISTtx (-)	0.117376	267
R_PRISTANALtx (+)	0.117376	267
R_PHYTt (+)	0.117376	267
R_PHYHx (+)	0.117376	267
R_PEROXx (+)	0.117376	267
R_HPCLx (+)	0.117376	267
R_FORMCOAtx (+)	0.117376	267
R_FCOAH (+)	0.117376	267
R_FAOXC15NADx (+)	0.117376	267
R_FAOXC15NADPx (+)	0.117376	267
R_FAOXC11 (+)	0.117376	267
R_FACOAL206 (+)	0.117376	267
R_EX_phyt_LPAREN_e_RPAREN_ (-)	0.117376	267
R_EX_dmhptcrn_LPAREN_e_RPAREN_ (+)	0.117376	267
R_DMNONCRNCPT2 (+)	0.117376	267
R_DMHPTCRNte (+)	0.117376	267
R_DMHPTCRNt (-)	0.117376	267
R_DMHPTCRNCPT2 (-)	0.117376	267
R_ALDD21 (+)	0.117376	267
R_AKGtp (+)	0.117376	267
R_KCCt (+)	0.118161	269
R_KCCt (-)	0.118161	269
R_r2308 (+)	0.119357	271
R_r0836 (+)	0.120418	274
R_r0836 (-)	0.120418	274
R_r0835 (+)	0.120418	274
R_r0835 (-)	0.120418	274
R_r0834 (+)	0.120418	274
R_r0834 (-)	0.120418	274
R_r0830 (+)	0.120418	274
R_r0830 (-)	0.120418	274
R_r0757 (+)	0.120418	274
R_r0756 (-)	0.120418	274
R_r0127 (+)	0.120418	274
R_P45027A1m (+)	0.120418	274
R_P4502D6 (+)	0.121694	277
R_GLYBt4_2_r (+)	0.121694	277
R_FALDtm (+)	0.121694	277
R_EX_glyb_LPAREN_e_RPAREN_ (-)	0.121694	277
R_EX_debrisoquine_LPAREN_e_RPAREN_ (-)	0.121694	277
R_EX_4hdebrisoquine_LPAREN_e_RPAREN_ (+)	0.121694	277
R_DMGtm (+)	0.121694	277
R_DMGDHm (+)	0.121694	277
R_DEBRISOQUINEt (+)	0.121694	277
R_BHMT (+)	0.121694	277
R_4HDEBRISOQUINEte (-)	0.121694	277
R_r0698 (+)	0.122998	280
R_OIVD3m (+)	0.124523	283
R_OIVD2m (+)	0.124523	283
R_OIVD1m (+)	0.124523	283
R_GLYtm (+)	0.125242	285
R_r0707 (+)	0.126365	287
R_r0707 (-)	0.126365	287
R_r0617 (+)	0.126365	287
R_r0617 (-)	0.126365	287
R_r0615 (+)	0.126365	287
R_r0615 (-)	0.126365	287
R_EX_HC01361_LPAREN_e_RPAREN_ (+)	0.126365	287
R_EX_HC01361_LPAREN_e_RPAREN_ (-)	0.126365	287
R_EX_ahdt_LPAREN_e_RPAREN_ (+)	0.126365	287
R_EX_ahdt_LPAREN_e_RPAREN_ (-)	0.126365	287
R_r0795 (+)	0.130824	297
R_r0750 (+)	0.130824	297
R_r0747 (+)	0.130824	297
R_r0595 (+)	0.130824	297
R_P4502C18 (+)	0.130824	297
R_HSD3A2r (+)	0.130824	297
R_HSD3A2r (-)	0.130824	297
R_HSD3A1r (+)	0.130824	297
R_HSD3A1r (-)	0.130824	297
R_EX_dmantipyrine_LPAREN_e_RPAREN_ (+)	0.130824	297
R_EX_antipyrene_LPAREN_e_RPAREN_ (-)	0.130824	297
R_DMANTIPYRINEte (-)	0.130824	297
R_ANTIPYRENEte (+)	0.130824	297
R_AKR1C42 (+)	0.130824	297
R_AKR1C41 (+)	0.130824	297
R_PHETHPTOX2 (+)	0.132105	300
R_NACASPtm (+)	0.138291	314
R_NACASPAH (+)	0.138291	314
R_ASPNATm (+)	0.138291	314
R_PRDX (+)	0.145417	331
R_URIt4 (+)	0.145556	331
R_ADNt4 (+)	0.145556	331
R_r0539 (+)	0.146536	333
R_PNTEH (+)	0.146536	333
R_AKGt4_3 (+)	0.148455	338
R_AKGt4_3 (-)	0.148455	338
R_PEPCK (+)	0.149487	340
R_XOLTRI24te (+)	0.154168	351
R_XOLTRI24tc (+)	0.154168	351
R_P45046A1r (+)	0.154168	351
R_P45039A1r (+)	0.154168	351
R_EX_xoltri24_LPAREN_e_RPAREN_ (+)	0.154168	351
R_RE2677G (+)	0.155984	355
R_RE2677C (+)	0.155984	355
R_GALSIDEtg (-)	0.155984	355
R_CERT1gt (+)	0.155984	355
R_RE2814M (+)	0.156204	355
R_LPS3e (+)	0.156941	357
R_LPS2e (+)	0.156941	357
R_KYN (+)	0.162498	370
R_EX_anth_LPAREN_e_RPAREN_ (+)	0.162498	370
R_ANTHte (-)	0.162498	370
R_INSt4 (+)	0.163765	372
R_GSNt4 (+)	0.163765	372
R_RE3079X (+)	0.169063	384
R_RE3079X (-)	0.169063	384
R_RE3074X (+)	0.169063	384
R_RE3074X (-)	0.169063	384
R_RE2759X (+)	0.169063	384
R_RE2759X (-)	0.169063	384
R_TYROXDAc (+)	0.172705	393
R_TYRCBOX (+)	0.172705	393
R_TYMSULT (+)	0.172705	393
R_TYMSFt (+)	0.172705	393
R_PHYCBOXL (+)	0.172705	393
R_PHEACGLNt (+)	0.172705	393
R_PHACCOAGLNAC (+)	0.172705	393
R_PEAMNO (+)	0.172705	393
R_PACCOAL (+)	0.172705	393
R_HPACtr (+)	0.172705	393
R_EX_tymsf_LPAREN_e_RPAREN_ (+)	0.172705	393
R_EX_srtn_LPAREN_e_RPAREN_ (+)	0.172705	393
R_EX_pheacgln_LPAREN_e_RPAREN_ (+)	0.172705	393
R_EX_dopa_LPAREN_e_RPAREN_ (+)	0.172705	393
R_EX_4hphac_LPAREN_e_RPAREN_ (+)	0.172705	393
R_EX_34dhphe_LPAREN_e_RPAREN_ (-)	0.172705	393
R_5HLTDL (+)	0.172705	393
R_4HOXPACDOX_NADP_ (+)	0.172705	393
R_3HLYTCL (+)	0.172705	393
R_r0345 (+)	0.172779	393
R_r0345 (-)	0.172779	393
R_HSD11B2r (+)	0.176956	402
R_HSD11B1r (-)	0.176956	402
R_EX_ach_LPAREN_e_RPAREN_ (-)	0.179727	409
R_DM_gncore2_g_ (+)	0.180421	410
R_A4GNT2g (+)	0.180421	410
R_UREAt (-)	0.181851	414
R_LRAT (+)	0.182174	414
R_S6TASE9ly (+)	0.182996	416
R_S6TASE8ly (+)	0.182996	416
R_S4TASE5ly (+)	0.182996	416
R_S4TASE4ly (+)	0.182996	416
R_S4TASE3ly (+)	0.182996	416
R_S4TASE2ly (+)	0.182996	416
R_S4TASE1ly (+)	0.182996	416
R_S2TASE3ly (+)	0.182996	416
R_NACHEX9ly (+)	0.182996	416
R_NACHEX8ly (+)	0.182996	416
R_NACHEX3ly (+)	0.182996	416
R_NACHEX2ly (+)	0.182996	416
R_NACHEX1ly (+)	0.182996	416
R_LINKDEG2ly (+)	0.182996	416
R_IDOAASE4ly (+)	0.182996	416
R_GLCAASE4ly (+)	0.182996	416
R_EX_cspg_b_LPAREN_e_RPAREN_ (-)	0.182996	416
R_EX_cspg_a_LPAREN_e_RPAREN_ (-)	0.182996	416
R_CSPG_Btly (+)	0.182996	416
R_CSPG_Atly (+)	0.182996	416
R_CSBPASEly (+)	0.182996	416
R_CSAPASEly (+)	0.182996	416
R_UGALGTg (+)	0.185314	421
R_LCTStg (+)	0.185314	421
R_GLCtg (+)	0.185314	421
R_EX_lcts_LPAREN_e_RPAREN_ (+)	0.185314	421
R_EX_malt_LPAREN_e_RPAREN_ (-)	0.18729	426
R_ACHEe (+)	0.18729	426
R_THYPX (+)	0.19376	441
R_MCDm (+)	0.19376	441
R_MAGt (-)	0.19376	441
R_LPS2 (+)	0.19376	441
R_LPS (+)	0.19376	441
R_IDHPOXOXb (+)	0.19376	441
R_IDHPOXOX4 (+)	0.19376	441
R_IDHPOXOX3 (+)	0.19376	441
R_IDHPOXOX2b (+)	0.19376	441
R_EX_triodthy_LPAREN_e_RPAREN_ (+)	0.19376	441
R_EX_thyox_L_LPAREN_e_RPAREN_ (+)	0.19376	441
R_EX_mag_hs_LPAREN_e_RPAREN_ (+)	0.19376	441
R_EX_i_LPAREN_e_RPAREN_ (-)	0.19376	441
R_ACCOACm (+)	0.19376	441
R_TRIODTHYt2 (+)	0.198169	451
R_ST3GAL61g (+)	0.198169	451
R_PROSTGI2tr (-)	0.198169	451
R_PGSr (+)	0.198169	451
R_PGS (+)	0.198169	451
R_PGISr (+)	0.198169	451
R_FUT11g (+)	0.198169	451
R_FUCGALGBSIDEtg (-)	0.198169	451
R_FUCGALGBSIDEte (+)	0.198169	451
R_EX_prostgi2_LPAREN_e_RPAREN_ (+)	0.198169	451
R_EX_fucgalgbside_hs_LPAREN_e_RPAREN_ (+)	0.198169	451
R_UDPG4E (+)	0.19946	454
R_UDPG4E (-)	0.19946	454
R_UAG4E (+)	0.19946	454
R_UAG4E (-)	0.19946	454
R_PGMT (+)	0.19946	454
R_TAGAT_Dt (+)	0.20222	460
R_KHK3 (+)	0.20222	460
R_KHK (+)	0.20222	460
R_FBA5 (+)	0.20222	460
R_FBA2 (+)	0.20222	460
R_EX_tagat_D_LPAREN_e_RPAREN_ (-)	0.20222	460
R_CITt4_4 (+)	0.208458	474
R_CITt4_4 (-)	0.208458	474
R_r0173 (+)	0.211728	481
R_PYRt2p (+)	0.211728	481
R_PYRt2p (-)	0.211728	481
R_ACACt2 (+)	0.211728	481
R_ACACt2 (-)	0.211728	481
R_34DHPHEt (+)	0.213721	486
R_S23Tg (+)	0.213783	486
R_NS26Tg (+)	0.213783	486
R_NS26T2g (+)	0.213783	486
R_DM_sTn_antigen_g_ (+)	0.213783	486
R_DM_dsT_antigen_g_ (+)	0.213783	486
R_THRD_L (+)	0.215973	491
R_SERHL (+)	0.215973	491
R_r0062 (+)	0.215973	491
R_P4502F1 (+)	0.215973	491
R_ONPTHLte (-)	0.215973	491
R_NPTHLte (+)	0.215973	491
R_EX_onpthl_LPAREN_e_RPAREN_ (+)	0.215973	491
R_EX_npthl_LPAREN_e_RPAREN_ (-)	0.215973	491
R_2AMACSULT (+)	0.215973	491
R_2AMACHYD (+)	0.215973	491
R_PROD2m (+)	0.220888	502
R_PRO1xm (+)	0.220888	502
R_PHEMEt (+)	0.221938	505
R_PHEMEe (+)	0.221938	505
R_EX_pheme_LPAREN_e_RPAREN_ (+)	0.221938	505
R_VALTAm (+)	0.225385	513
R_VALt5m (+)	0.225385	513
R_r0779 (+)	0.225385	513
R_r0669 (+)	0.225385	513
R_r0655 (+)	0.225385	513
R_r0603 (+)	0.225385	513
R_r0560 (+)	0.225385	513
R_MGCHrm (+)	0.225385	513
R_MCCCrm (+)	0.225385	513
R_LEUTAm (+)	0.225385	513
R_LEUt5m (+)	0.225385	513
R_ILETAm (+)	0.225385	513
R_ILEt5m (+)	0.225385	513
R_HIBDm (+)	0.225385	513
R_HACD9m (+)	0.225385	513
R_ECOAH9m (+)	0.225385	513
R_ECOAH12m (+)	0.225385	513
R_ACOAD9m (+)	0.225385	513
R_ACACT10m (+)	0.225385	513
R_3HBCOAHLm (+)	0.225385	513
R_PRISTtx (+)	0.229785	523
R_PRISTCOAtx (-)	0.229785	523
R_FACOAL191 (+)	0.229785	523
R_TAURtcx (-)	0.231442	526
R_TAURt4_2_r (+)	0.231442	526
R_TAURt4_2_r (-)	0.231442	526
R_r0934 (+)	0.231442	526
R_NAtx (+)	0.231442	526
R_MLTG1e (+)	0.231871	527
R_MALTe (+)	0.231871	527
R_GAMYe (+)	0.231871	527
R_EX_Tyr_ggn_LPAREN_e_RPAREN_ (+)	0.231871	527
R_EX_glygn5_LPAREN_e_RPAREN_ (-)	0.231871	527
R_HSD17B42x (+)	0.233397	531
R_FADtx (-)	0.233397	531
R_FADH2tx (+)	0.233397	531
R_ACOX22x (+)	0.233397	531
R_CAt7r (-)	0.236822	539
R_CTPS2 (+)	0.24032	546
R_NACHEXA9ly (+)	0.243101	553
R_NACHEXA8ly (+)	0.243101	553
R_NACHEXA7ly (+)	0.243101	553
R_NACHEXA6ly (+)	0.243101	553
R_NACHEXA5ly (+)	0.243101	553
R_NACHEXA4ly (+)	0.243101	553
R_NACHEXA3ly (+)	0.243101	553
R_NACHEXA22ly (+)	0.243101	553
R_NACHEXA21ly (+)	0.243101	553
R_NACHEXA20ly (+)	0.243101	553
R_NACHEXA19ly (+)	0.243101	553
R_NACHEXA18ly (+)	0.243101	553
R_NACHEXA17ly (+)	0.243101	553
R_NACHEXA16ly (+)	0.243101	553
R_NACHEXA15ly (+)	0.243101	553
R_NACHEXA14ly (+)	0.243101	553
R_NACHEXA13ly (+)	0.243101	553
R_NACHEXA12ly (+)	0.243101	553
R_NACHEXA11ly (+)	0.243101	553
R_NACHEXA10ly (+)	0.243101	553
R_TYRDOPO (+)	0.251227	571
R_RE3198C (+)	0.251227	571
R_DOPACHRMISO (+)	0.251227	571
R_SPHMDAc (+)	0.252838	575
R_SPC_HSt (+)	0.252838	575
R_EX_spc_hs_LPAREN_e_RPAREN_ (+)	0.252838	575
R_INSTt4 (+)	0.256781	584
R_INSTt4 (-)	0.256781	584
R_N2M2NMASNt (+)	0.262141	596
R_M14NTg (+)	0.262141	596
R_EX_n2m2nmasn_LPAREN_e_RPAREN_ (+)	0.262141	596
R_r2516 (+)	0.262381	597
R_r0173 (-)	0.262381	597
R_SO4t4_2 (+)	0.263228	599
R_SO4t4_2 (-)	0.263228	599
R_NRPPHRVESSEC (+)	0.275352	626
R_HISTAVESSEC (+)	0.275352	626
R_EX_5htrp_LPAREN_e_RPAREN_ (+)	0.275352	626
R_DOPAVESSEC (+)	0.275352	626
R_5HTRPVESSEC (+)	0.275352	626
R_XOL27OHtm (+)	0.276633	629
R_VALTA (+)	0.276633	629
R_VALTA (-)	0.276633	629
R_TMNDNCt (-)	0.276633	629
R_TMDK1m (+)	0.276633	629
R_THYMDtm (+)	0.276633	629
R_RE2349C (-)	0.276633	629
R_RE1530M (-)	0.276633	629
R_RE1233C (-)	0.276633	629
R_RE0569E (+)	0.276633	629
R_r2505 (+)	0.276633	629
R_r2150 (+)	0.276633	629
R_r2145 (-)	0.276633	629
R_r2144 (-)	0.276633	629
R_r2142 (+)	0.276633	629
R_r2142 (-)	0.276633	629
R_r2141 (+)	0.276633	629
R_r2141 (-)	0.276633	629
R_r2140 (+)	0.276633	629
R_r2140 (-)	0.276633	629
R_r2139 (+)	0.276633	629
R_r2139 (-)	0.276633	629
R_r2137 (+)	0.276633	629
R_r2137 (-)	0.276633	629
R_r2136 (+)	0.276633	629
R_r2133 (+)	0.276633	629
R_r2133 (-)	0.276633	629
R_r2132 (+)	0.276633	629
R_r2132 (-)	0.276633	629
R_r2131 (+)	0.276633	629
R_r2131 (-)	0.276633	629
R_r2130 (+)	0.276633	629
R_r2130 (-)	0.276633	629
R_r2129 (+)	0.276633	629
R_r2129 (-)	0.276633	629
R_r2128 (+)	0.276633	629
R_r2128 (-)	0.276633	629
R_r2127 (+)	0.276633	629
R_r2127 (-)	0.276633	629
R_r2126 (+)	0.276633	629
R_r2126 (-)	0.276633	629
R_r2125 (+)	0.276633	629
R_r2125 (-)	0.276633	629
R_r2124 (+)	0.276633	629
R_r2124 (-)	0.276633	629
R_r2123 (+)	0.276633	629
R_r2123 (-)	0.276633	629
R_r2122 (+)	0.276633	629
R_r2122 (-)	0.276633	629
R_r2121 (+)	0.276633	629
R_r2121 (-)	0.276633	629
R_r2120 (+)	0.276633	629
R_r2120 (-)	0.276633	629
R_r2119 (+)	0.276633	629
R_r2119 (-)	0.276633	629
R_r2118 (+)	0.276633	629
R_r2118 (-)	0.276633	629
R_r2117 (+)	0.276633	629
R_r2117 (-)	0.276633	629
R_r2116 (+)	0.276633	629
R_r2116 (-)	0.276633	629
R_r2115 (+)	0.276633	629
R_r2115 (-)	0.276633	629
R_r2114 (+)	0.276633	629
R_r2114 (-)	0.276633	629
R_r2113 (+)	0.276633	629
R_r2113 (-)	0.276633	629
R_r2112 (+)	0.276633	629
R_r2112 (-)	0.276633	629
R_r2111 (+)	0.276633	629
R_r2111 (-)	0.276633	629
R_r2110 (+)	0.276633	629
R_r2110 (-)	0.276633	629
R_r2109 (+)	0.276633	629
R_r2109 (-)	0.276633	629
R_r2108 (+)	0.276633	629
R_r2108 (-)	0.276633	629
R_r2107 (+)	0.276633	629
R_r2107 (-)	0.276633	629
R_r2106 (+)	0.276633	629
R_r2106 (-)	0.276633	629
R_r2105 (+)	0.276633	629
R_r2105 (-)	0.276633	629
R_r2104 (+)	0.276633	629
R_r2104 (-)	0.276633	629
R_r2103 (+)	0.276633	629
R_r2103 (-)	0.276633	629
R_r2102 (+)	0.276633	629
R_r2102 (-)	0.276633	629
R_r2101 (+)	0.276633	629
R_r2101 (-)	0.276633	629
R_r2100 (+)	0.276633	629
R_r2100 (-)	0.276633	629
R_r2099 (+)	0.276633	629
R_r2099 (-)	0.276633	629
R_r2098 (+)	0.276633	629
R_r2098 (-)	0.276633	629
R_r2097 (+)	0.276633	629
R_r2097 (-)	0.276633	629
R_r2096 (+)	0.276633	629
R_r2096 (-)	0.276633	629
R_r2095 (+)	0.276633	629
R_r2095 (-)	0.276633	629
R_r2094 (+)	0.276633	629
R_r2094 (-)	0.276633	629
R_r2093 (+)	0.276633	629
R_r2093 (-)	0.276633	629
R_r2092 (+)	0.276633	629
R_r2092 (-)	0.276633	629
R_r2091 (+)	0.276633	629
R_r2091 (-)	0.276633	629
R_r2090 (+)	0.276633	629
R_r2090 (-)	0.276633	629
R_r2089 (+)	0.276633	629
R_r2089 (-)	0.276633	629
R_r2088 (+)	0.276633	629
R_r2088 (-)	0.276633	629
R_r2087 (+)	0.276633	629
R_r2087 (-)	0.276633	629
R_r2086 (+)	0.276633	629
R_r2086 (-)	0.276633	629
R_r2085 (+)	0.276633	629
R_r2085 (-)	0.276633	629
R_r2084 (+)	0.276633	629
R_r2084 (-)	0.276633	629
R_r2083 (+)	0.276633	629
R_r2083 (-)	0.276633	629
R_r2082 (+)	0.276633	629
R_r2082 (-)	0.276633	629
R_r2081 (+)	0.276633	629
R_r2081 (-)	0.276633	629
R_r2080 (+)	0.276633	629
R_r2080 (-)	0.276633	629
R_r1500 (+)	0.276633	629
R_r1499 (+)	0.276633	629
R_r0968 (+)	0.276633	629
R_r0845 (+)	0.276633	629
R_r0647 (-)	0.276633	629
R_r0568 (+)	0.276633	629
R_r0358 (+)	0.276633	629
R_r0357 (+)	0.276633	629
R_r0242 (+)	0.276633	629
R_r0242 (-)	0.276633	629
R_r0129 (+)	0.276633	629
R_r0113 (+)	0.276633	629
R_r0074 (+)	0.276633	629
R_r0074 (-)	0.276633	629
R_NAIt (+)	0.276633	629
R_NAIt (-)	0.276633	629
R_LEUTA (+)	0.276633	629
R_LEUTA (-)	0.276633	629
R_KYNATESYN (+)	0.276633	629
R_KYNAKGAT (+)	0.276633	629
R_It (-)	0.276633	629
R_ILETA (+)	0.276633	629
R_ILETA (-)	0.276633	629
R_HSD17B3r (+)	0.276633	629
R_FE2t (+)	0.276633	629
R_FE2DMT1 (+)	0.276633	629
R_FACOAL205 (-)	0.276633	629
R_EX_tmndnc_LPAREN_e_RPAREN_ (+)	0.276633	629
R_EX_ppa_LPAREN_e_RPAREN_ (+)	0.276633	629
R_EX_malcoa_LPAREN_e_RPAREN_ (-)	0.276633	629
R_EX_for_LPAREN_e_RPAREN_ (+)	0.276633	629
R_EX_for_LPAREN_e_RPAREN_ (-)	0.276633	629
R_EX_dhap_LPAREN_e_RPAREN_ (+)	0.276633	629
R_EX_dhap_LPAREN_e_RPAREN_ (-)	0.276633	629
R_EX_dha_LPAREN_e_RPAREN_ (+)	0.276633	629
R_EX_dha_LPAREN_e_RPAREN_ (-)	0.276633	629
R_EX_coa_LPAREN_e_RPAREN_ (+)	0.276633	629
R_EX_CE2250_LPAREN_e_RPAREN_ (+)	0.276633	629
R_EX_arachd_LPAREN_e_RPAREN_ (+)	0.276633	629
R_EX_arachcoa_LPAREN_e_RPAREN_ (-)	0.276633	629
R_EX_ala_D_LPAREN_e_RPAREN_ (-)	0.276633	629
R_EX_akg_LPAREN_e_RPAREN_ (+)	0.276633	629
R_EX_acmana_LPAREN_e_RPAREN_ (+)	0.276633	629
R_EX_4mop_LPAREN_e_RPAREN_ (+)	0.276633	629
R_EX_3mop_LPAREN_e_RPAREN_ (+)	0.276633	629
R_EX_3mob_LPAREN_e_RPAREN_ (+)	0.276633	629
R_DURIK1m (+)	0.276633	629
R_DESAT20_2 (+)	0.276633	629
R_DESAT20_1 (+)	0.276633	629
R_CBPSam (+)	0.276633	629
R_BHBt (+)	0.276633	629
R_BHBt (-)	0.276633	629
R_AMPTASECGe (+)	0.276633	629
R_AMPTASECG (+)	0.276633	629
R_ALAR (-)	0.276633	629
R_AATAi (-)	0.276633	629
R_4MOPte (-)	0.276633	629
R_3MOPte (-)	0.276633	629
R_3MOBte (-)	0.276633	629
R_3HKYNAKGAT (+)	0.276633	629
R_2OXOADPTm (-)	0.276633	629
R_NNATr (+)	0.277478	631
R_NMNATr (+)	0.277478	631
R_NMNATr (-)	0.277478	631
R_PRGNLONEtr (+)	0.286293	651
R_CAt7r (+)	0.287411	654
R_RE2349C (+)	0.292299	665
R_r1030 (+)	0.292299	665
R_KYN3OX (+)	0.292299	665
R_KCC2t (+)	0.292299	665
R_KCC2t (-)	0.292299	665
R_EX_C02470_LPAREN_e_RPAREN_ (+)	0.292299	665
R_GLYBtm (+)	0.307588	699
R_GLYBt4_2_r (-)	0.307588	699
R_EX_glyb_LPAREN_e_RPAREN_ (+)	0.307588	699
R_CHOLD2m (+)	0.307588	699
R_CHLtm (+)	0.307588	699
R_BETALDHxm (+)	0.307588	699
R_THBPT4ACAMDASE (+)	0.312635	711
R_SERtN1 (+)	0.313818	714
R_SERtN1 (-)	0.313818	714
R_UDPGLCAter (+)	0.314821	716
R_UDPGLCAter (-)	0.314821	716
R_r2519 (-)	0.314821	716
R_r0611 (+)	0.315783	718
R_r0611 (-)	0.315783	718
R_r0610 (+)	0.315783	718
R_r0610 (-)	0.315783	718
R_PYDXDH (+)	0.315783	718
R_EX_4pyrdx_LPAREN_e_RPAREN_ (+)	0.315783	718
R_4PYRDX (+)	0.315783	718
R_ASP1DC (+)	0.326029	741
R_SBTD_D2 (+)	0.326103	742
R_PERILLYLte (-)	0.326103	742
R_P4502C94 (+)	0.326103	742
R_P4502C93 (+)	0.326103	742
R_P4502C92 (+)	0.326103	742
R_P4502C19 (+)	0.326103	742
R_OMEPRAZOLEte (+)	0.326103	742
R_LIMNENte (+)	0.326103	742
R_FRUt1r (-)	0.326103	742
R_EX_perillyl_LPAREN_e_RPAREN_ (+)	0.326103	742
R_EX_omeprazole_LPAREN_e_RPAREN_ (-)	0.326103	742
R_EX_limnen_LPAREN_e_RPAREN_ (-)	0.326103	742
R_EX_carveol_LPAREN_e_RPAREN_ (+)	0.326103	742
R_EX_appnn_LPAREN_e_RPAREN_ (-)	0.326103	742
R_EX_apnnox_LPAREN_e_RPAREN_ (+)	0.326103	742
R_EX_5homeprazole_LPAREN_e_RPAREN_ (+)	0.326103	742
R_CARVEOLte (-)	0.326103	742
R_APPNNte (+)	0.326103	742
R_APNNOXte (-)	0.326103	742
R_5HOMEPRAZOLEte (-)	0.326103	742
R_VD3 (+)	0.331962	755
R_SQLEr (+)	0.331962	755
R_r1381 (-)	0.331962	755
R_r1380 (+)	0.331962	755
R_r0781 (+)	0.331962	755
R_r0780 (-)	0.331962	755
R_r0575 (+)	0.331962	755
R_r0170 (+)	0.331962	755
R_PVD3 (+)	0.331962	755
R_LSTO2r (+)	0.331962	755
R_LSTO1r (+)	0.331962	755
R_LNSTLSr (+)	0.331962	755
R_EX_vitd3_LPAREN_e_RPAREN_ (+)	0.331962	755
R_DSREDUCr (+)	0.331962	755
R_DHCR71r (+)	0.331962	755
R_DHCR243r (+)	0.331962	755
R_C4STMO2r (+)	0.331962	755
R_C4STMO2Pr (+)	0.331962	755
R_C4STMO1r (+)	0.331962	755
R_C3STKR2r (+)	0.331962	755
R_C3STDH1r (+)	0.331962	755
R_C3STDH1Pr (+)	0.331962	755
R_7DHCHSTEROLtr (+)	0.331962	755
R_GLNtN1 (+)	0.337738	768
R_GLNtN1 (-)	0.337738	768
R_ASNtN1 (+)	0.337738	768
R_ASNtN1 (-)	0.337738	768
R_ALAtN1 (+)	0.337738	768
R_ALAtN1 (-)	0.337738	768
R_RETH (+)	0.344707	784
R_PSSA1_hs (+)	0.346458	788
R_PSSA1_hs (-)	0.346458	788
R_MACACI (+)	0.346458	788
R_HGNTOR (+)	0.346458	788
R_FUMAC (+)	0.346458	788
R_34HPPOR (+)	0.346458	788
R_DM_1a25dhvitd3_LPAREN_n_RPAREN_ (+)	0.353691	804
R_25HVITD3c (+)	0.353691	804
R_1a25DHVITD3TRn (+)	0.353691	804
R_HSD3B7P (+)	0.358345	815
R_RE1796R (-)	0.362519	824
R_RE1796M (-)	0.362519	824
R_P450SCC1m (-)	0.362519	824
R_MI1PS (+)	0.366044	832
R_MI1PP (+)	0.366044	832
R_EX_inost_LPAREN_e_RPAREN_ (+)	0.366044	832
R_EX_inost_LPAREN_e_RPAREN_ (-)	0.366044	832
R_UMPtr (+)	0.366099	833
R_UGT1A10r (+)	0.366099	833
R_UGT1A10r (-)	0.366099	833
R_UDPGLCter (-)	0.366099	833
R_TYRt (+)	0.366099	833
R_TYRt (-)	0.366099	833
R_TXASr (+)	0.366099	833
R_TXA2tr (-)	0.366099	833
R_TXA2te (-)	0.366099	833
R_TRPt (+)	0.366099	833
R_TRPt (-)	0.366099	833
R_TMNDNCCOAtx (+)	0.366099	833
R_TMNDNCCOAtx (-)	0.366099	833
R_TETTET6t (+)	0.366099	833
R_TETTET6COAtx (+)	0.366099	833
R_TETPENT6t (+)	0.366099	833
R_TETPENT6COAtx (+)	0.366099	833
R_TETPENT3COAtx (+)	0.366099	833
R_TETHEX3t (+)	0.366099	833
R_TETHEX3COAtx (+)	0.366099	833
R_SUCCt2m (+)	0.366099	833
R_SUCCt2m (-)	0.366099	833
R_STCOAtx (+)	0.366099	833
R_ST8SIA56g (+)	0.366099	833
R_ST8SIA55g (+)	0.366099	833
R_ST6GALNAC28 (+)	0.366099	833
R_ST6GALNAC27 (+)	0.366099	833
R_SR5AR2r (+)	0.366099	833
R_SLDx (-)	0.366099	833
R_SLDt (+)	0.366099	833
R_S6T9g (+)	0.366099	833
R_S6T8g (+)	0.366099	833
R_S6T7g (+)	0.366099	833
R_S6T6g (+)	0.366099	833
R_S6T5g (+)	0.366099	833
R_S6T4g (+)	0.366099	833
R_S6T15g (+)	0.366099	833
R_S6T14g (+)	0.366099	833
R_S6T13g (+)	0.366099	833
R_S6T12g (+)	0.366099	833
R_S6T11g (+)	0.366099	833
R_S6T10g (+)	0.366099	833
R_S2L2FN2M2MASNt (+)	0.366099	833
R_S26Tg (+)	0.366099	833
R_S23T3g (+)	0.366099	833
R_RE3626M (+)	0.366099	833
R_RE3624M (+)	0.366099	833
R_RE3006M (+)	0.366099	833
R_RE3005M (+)	0.366099	833
R_RE3004M (+)	0.366099	833
R_RE3003M (-)	0.366099	833
R_RE3002X (-)	0.366099	833
R_RE3001M (+)	0.366099	833
R_RE3000M (+)	0.366099	833
R_RE2999M (+)	0.366099	833
R_RE2998M (+)	0.366099	833
R_RE2996X (+)	0.366099	833
R_RE2988X (+)	0.366099	833
R_RE2987X (+)	0.366099	833
R_RE2986X (+)	0.366099	833
R_RE2985X (+)	0.366099	833
R_RE2972M (+)	0.366099	833
R_RE1573M (-)	0.366099	833
R_RE1533M (-)	0.366099	833
R_RE1526M (-)	0.366099	833
R_RE1521M (-)	0.366099	833
R_RE1519M (-)	0.366099	833
R_RE1518M (-)	0.366099	833
R_RE1447M (+)	0.366099	833
R_r0842 (+)	0.366099	833
R_r0842 (-)	0.366099	833
R_r0783 (+)	0.366099	833
R_r0683 (+)	0.366099	833
R_r0596 (+)	0.366099	833
R_r0584 (+)	0.366099	833
R_r0527 (-)	0.366099	833
R_r0365 (+)	0.366099	833
R_PRPNCOAHYDm (+)	0.366099	833
R_PROSTGI2tr (+)	0.366099	833
R_PPCOAOm (+)	0.366099	833
R_PGISr (-)	0.366099	833
R_OPAHir (+)	0.366099	833
R_ODECOAtx (-)	0.366099	833
R_OCOAT1m (+)	0.366099	833
R_NCKt (+)	0.366099	833
R_NADtru (+)	0.366099	833
R_NADHtru (+)	0.366099	833
R_MMSAD3m (+)	0.366099	833
R_MM8Cg (+)	0.366099	833
R_MM8Ber (+)	0.366099	833
R_MM8Ag (+)	0.366099	833
R_MM7Cbg (+)	0.366099	833
R_MM7Cag (+)	0.366099	833
R_MM7B2g (+)	0.366099	833
R_MM7B1g (+)	0.366099	833
R_MM6bg (+)	0.366099	833
R_MM6B2g (+)	0.366099	833
R_MM6B1bg (+)	0.366099	833
R_MM6B1ag (+)	0.366099	833
R_MM5cg (+)	0.366099	833
R_MM5bg (+)	0.366099	833
R_MM5ag (+)	0.366099	833
R_MG3er (+)	0.366099	833
R_MG2er (+)	0.366099	833
R_MG1er (+)	0.366099	833
R_MANtg (+)	0.366099	833
R_MANter (+)	0.366099	833
R_MALTSULtm (+)	0.366099	833
R_MALTSULtm (-)	0.366099	833
R_MALtm (+)	0.366099	833
R_MALtm (-)	0.366099	833
R_MALSO4tm (+)	0.366099	833
R_MALSO4tm (-)	0.366099	833
R_MALSO3tm (+)	0.366099	833
R_MALSO3tm (-)	0.366099	833
R_M8MASNterg (+)	0.366099	833
R_M7MASNBterg (+)	0.366099	833
R_M4MPDOL_Uter (+)	0.366099	833
R_M4MPDOL_Lter (+)	0.366099	833
R_M16NTg (+)	0.366099	833
R_M13N2Tg (+)	0.366099	833
R_M1316Mg (+)	0.366099	833
R_LCYSTCBOXL (+)	0.366099	833
R_LCYSTAT (+)	0.366099	833
R_KSIt (+)	0.366099	833
R_HSD3B3r (+)	0.366099	833
R_HSD3B2r (+)	0.366099	833
R_HSD17B9r (+)	0.366099	833
R_HKt (+)	0.366099	833
R_HEXCt (+)	0.366099	833
R_HEXCCOAtx (+)	0.366099	833
R_HDD2COAtx (-)	0.366099	833
R_GP1Ctg (-)	0.366099	833
R_GP1Cte (+)	0.366099	833
R_GP1CALPHAtg (-)	0.366099	833
R_GP1CALPHAte (+)	0.366099	833
R_GLYVESSEC (+)	0.366099	833
R_GLCNACT_U (+)	0.366099	833
R_GLCNACT_L (+)	0.366099	833
R_GLCNACPT_U (+)	0.366099	833
R_GLCNACPT_L (+)	0.366099	833
R_GALGT4 (+)	0.366099	833
R_GABAVESSEC (+)	0.366099	833
R_G16MT_U (+)	0.366099	833
R_G16MT_L (+)	0.366099	833
R_G14Tg (+)	0.366099	833
R_G14T9g (+)	0.366099	833
R_G14T8g (+)	0.366099	833
R_G14T7g (+)	0.366099	833
R_G14T6g (+)	0.366099	833
R_G14T17g (+)	0.366099	833
R_G14T16g (+)	0.366099	833
R_G14T15g (+)	0.366099	833
R_G14T14g (+)	0.366099	833
R_G14T13g (+)	0.366099	833
R_G14T12g (+)	0.366099	833
R_G14T11g (+)	0.366099	833
R_G14T10g (+)	0.366099	833
R_G13MT_U (+)	0.366099	833
R_G13MT_L (+)	0.366099	833
R_G12MT2_U (+)	0.366099	833
R_G12MT2_L (+)	0.366099	833
R_G12MT1_U (+)	0.366099	833
R_G12MT1_L (+)	0.366099	833
R_FUT99g (+)	0.366099	833
R_FUT98g (+)	0.366099	833
R_FUT97g (+)	0.366099	833
R_FUT96g (+)	0.366099	833
R_FUT95g (+)	0.366099	833
R_FUT94g (+)	0.366099	833
R_FUT93g (+)	0.366099	833
R_FUT92g (+)	0.366099	833
R_FUT91g (+)	0.366099	833
R_FUT911g (+)	0.366099	833
R_FUT910g (+)	0.366099	833
R_FUT16g (+)	0.366099	833
R_FUT14g (+)	0.366099	833
R_FUMTSULtm (+)	0.366099	833
R_FUMTSULtm (-)	0.366099	833
R_FUMtm (+)	0.366099	833
R_FUMtm (-)	0.366099	833
R_FUMSO4tm (+)	0.366099	833
R_FUMSO4tm (-)	0.366099	833
R_FUMSO3tm (+)	0.366099	833
R_FUMSO3tm (-)	0.366099	833
R_FUCGAL14ACGLCGALGLUSIDEtg (+)	0.366099	833
R_FUCGAL14ACGLCGALGLUSIDEte (-)	0.366099	833
R_FUCFUCFUCGALACGLCGAL14ACGLCGALGLUSIDEtg (+)	0.366099	833
R_FUCFUCFUCGALACGLCGAL14ACGLCGALGLUSIDEte (-)	0.366099	833
R_FUCFUCFUCGALACGLC13GALACGLCGAL14ACGLCGALGLUSIDEtg (+)	0.366099	833
R_FUCFUCFUCGALACGLC13GALACGLCGAL14ACGLCGALGLUSIDEte (-)	0.366099	833
R_FUCFUC132GALACGLCGAL14ACGLCGALGLUSIDEtg (+)	0.366099	833
R_FUCFUC132GALACGLCGAL14ACGLCGALGLUSIDEte (-)	0.366099	833
R_FUCFUC12GAL14ACGLCGALGLUSIDEtg (+)	0.366099	833
R_FUCFUC12GAL14ACGLCGALGLUSIDEte (-)	0.366099	833
R_FUCACNGAL14ACGLCGALGLUSIDEtg (+)	0.366099	833.938
R_FUCACNGAL14ACGLCGALGLUSIDEte (-)	0.366099	833.938
R_FUC13GALACGLCGAL14ACGLCGALGLUSIDEtg (+)	0.366099	833.938
R_FUC13GALACGLCGAL14ACGLCGALGLUSIDEte (-)	0.366099	833.938
R_FAOXC260240x (+)	0.366099	833.938
R_FAOXC246226x (+)	0.366099	833.938
R_FAOXC2452256x (+)	0.366099	833.938
R_FAOXC2452253x (+)	0.366099	833.938
R_FAOXC2442246x (+)	0.366099	833.938
R_FAOXC241181x (+)	0.366099	833.938
R_FAOXC240200x (+)	0.366099	833.938
R_FAOXC226205x (+)	0.366099	833.938
R_FAOXC2252053x (+)	0.366099	833.938
R_FAOXC2251836x (+)	0.366099	833.938
R_FAOXC2242046x (+)	0.366099	833.938
R_FAOXC2051843x (+)	0.366099	833.938
R_FAOXC200180x (+)	0.366099	833.938
R_FAOXC18480x (+)	0.366099	833.938
R_FAOXC183806x (+)	0.366099	833.938
R_FAOXC180x (+)	0.366099	833.938
R_FAOXC16080x (+)	0.366099	833.938
R_FAOXC15ATPx (+)	0.366099	833.938
R_FADtru (+)	0.366099	833.938
R_FADH2tru (+)	0.366099	833.938
R_FACOAL260 (+)	0.366099	833.938
R_FACOAL246_1 (+)	0.366099	833.938
R_FACOAL245_1 (+)	0.366099	833.938
R_FACOAL244_1 (+)	0.366099	833.938
R_FACOAL240 (-)	0.366099	833.938
R_F6Tg (+)	0.366099	833.938
R_EX_txa2_LPAREN_e_RPAREN_ (+)	0.366099	833.938
R_EX_tettet6_LPAREN_e_RPAREN_ (-)	0.366099	833.938
R_EX_tetpent6_LPAREN_e_RPAREN_ (-)	0.366099	833.938
R_EX_tethex3_LPAREN_e_RPAREN_ (-)	0.366099	833.938
R_EX_sl_L_LPAREN_e_RPAREN_ (+)	0.366099	833.938
R_EX_s2l2fn2m2masn_LPAREN_e_RPAREN_ (+)	0.366099	833.938
R_EX_prostgi2_LPAREN_e_RPAREN_ (-)	0.366099	833.938
R_EX_lgnc_LPAREN_e_RPAREN_ (+)	0.366099	833.938
R_EX_ksi_LPAREN_e_RPAREN_ (+)	0.366099	833.938
R_EX_hexc_LPAREN_e_RPAREN_ (-)	0.366099	833.938
R_EX_gp1calpha_hs_LPAREN_e_RPAREN_ (+)	0.366099	833.938
R_EX_gp1c_hs_LPAREN_e_RPAREN_ (+)	0.366099	833.938
R_EX_fucgal14acglcgalgluside_hs_LPAREN_e_RPAREN_ (+)	0.366099	833.938
R_EX_fucfucfucgalacglcgal14acglcgalgluside_hs_LPAREN_e_RPAREN_ (+)	0.366099	833.938
R_EX_fucfucfucgalacglc13galacglcgal14acglcgalgluside_hs_LPAREN_e_RPAREN_ (+)	0.366099	833.938
R_EX_fucfuc132galacglcgal14acglcgalgluside_hs_LPAREN_e_RPAREN_ (+)	0.366099	833.938
R_EX_fucfuc12gal14acglcgalgluside_hs_LPAREN_e_RPAREN_ (+)	0.366099	833.938
R_EX_fucacngal14acglcgalgluside_hs_LPAREN_e_RPAREN_ (+)	0.366099	833.938
R_EX_fuc13galacglcgal14acglcgalgluside_hs_LPAREN_e_RPAREN_ (+)	0.366099	833.938
R_EX_bilglcur_LPAREN_e_RPAREN_ (+)	0.366099	833.938
R_EX_bilglcur_LPAREN_e_RPAREN_ (-)	0.366099	833.938
R_EX_andrstrn_LPAREN_e_RPAREN_ (+)	0.366099	833.938
R_EX_acnacngal14acglcgalgluside_hs_LPAREN_e_RPAREN_ (+)	0.366099	833.938
R_EX_5oxpro_LPAREN_e_RPAREN_ (-)	0.366099	833.938
R_DOLPMT3_Uer (+)	0.366099	833.938
R_DOLPMT3_Ler (+)	0.366099	833.938
R_DOLPMT2_Uer (+)	0.366099	833.938
R_DOLPMT2_Ler (+)	0.366099	833.938
R_DOLPMT1_Uer (+)	0.366099	833.938
R_DOLPMT1_Ler (+)	0.366099	833.938
R_DOLPMT_U (+)	0.366099	833.938
R_DOLPMT_L (+)	0.366099	833.938
R_DOLPH_Uer (+)	0.366099	833.938
R_DOLPH_Ler (+)	0.366099	833.938
R_DOLPGT2_Uer (+)	0.366099	833.938
R_DOLPGT2_Ler (+)	0.366099	833.938
R_DOLPGT1_Uer (+)	0.366099	833.938
R_DOLPGT1_Ler (+)	0.366099	833.938
R_DOLP_Uter (+)	0.366099	833.938
R_DOLP_Lter (+)	0.366099	833.938
R_DOLMANP_Uter (+)	0.366099	833.938
R_DOLMANP_Lter (+)	0.366099	833.938
R_DOLDPP_Uer (+)	0.366099	833.938
R_DOLDPP_Ler (+)	0.366099	833.938
R_DOLASNT_Uer (+)	0.366099	833.938
R_DOLASNT_Ler (+)	0.366099	833.938
R_DHCR242r (+)	0.366099	833.938
R_DHCR241r (+)	0.366099	833.938
R_CLPNDCOAtx (-)	0.366099	833.938
R_CDS (+)	0.366099	833.938
R_C226COAtx (+)	0.366099	833.938
R_BILIRUBt2 (+)	0.366099	833.938
R_BILGLCURtr (+)	0.366099	833.938
R_BILGLCURtr (-)	0.366099	833.938
R_BDMT_U (+)	0.366099	833.938
R_BDMT_L (+)	0.366099	833.938
R_BALAVECSEC (+)	0.366099	833.938
R_B3GNT315g (+)	0.366099	833.938
R_B3GNT12g (+)	0.366099	833.938
R_B3GALT44g (+)	0.366099	833.938
R_Asn_X_Ser_Thrtr (-)	0.366099	833.938
R_ARACHCOAtx (+)	0.366099	833.938
R_ANDRSTRNtr (+)	0.366099	833.938
R_ANDRSTRNte (-)	0.366099	833.938
R_AG13T9g (+)	0.366099	833.938
R_AG13T8g (+)	0.366099	833.938
R_AG13T7g (+)	0.366099	833.938
R_AG13T6g (+)	0.366099	833.938
R_AG13T5g (+)	0.366099	833.938
R_AG13T4g (+)	0.366099	833.938
R_AG13T15g (+)	0.366099	833.938
R_AG13T14g (+)	0.366099	833.938
R_AG13T13g (+)	0.366099	833.938
R_AG13T12g (+)	0.366099	833.938
R_AG13T11g (+)	0.366099	833.938
R_AG13T10g (+)	0.366099	833.938
R_ADRNCOAtx (-)	0.366099	833.938
R_ACOAO7p (+)	0.366099	833.938
R_ACNACNGAL14ACGLCGALGLUSIDEtg (+)	0.366099	833.938
R_ACNACNGAL14ACGLCGALGLUSIDEte (-)	0.366099	833.938
R_ACHVESSEC (+)	0.366099	833.938
R_5OXPROt (+)	0.366099	833.938
R_34DHPHEt (-)	0.366099	833.938
R_LINKDEG4ly (+)	0.366322	834.447
R_GLCAASE7ly (+)	0.366322	834.447
R_EX_cspg_e_LPAREN_e_RPAREN_ (-)	0.366322	834.447
R_CSPG_Etly (+)	0.366322	834.447
R_CSEPASEly (+)	0.366322	834.447
R_ADNK1 (+)	0.366322	834.447
R_r0995 (+)	0.369805	842.381
R_r0995 (-)	0.369805	842.381
R_METAT (+)	0.369805	842.381
R_EX_ahcys_LPAREN_e_RPAREN_ (+)	0.369805	842.381
R_CSNATer (+)	0.369805	842.381
R_CSNATer (-)	0.369805	842.381
R_AHCYSte (-)	0.369805	842.381
R_ACCOAtr (+)	0.369805	842.381
R_ACCOAtr (-)	0.369805	842.381
R_r2519 (+)	0.370662	844.333
R_PRGSTRNt (-)	0.370662	844.333
R_HSD3B11 (+)	0.370662	844.333
R_EX_prgstrn_LPAREN_e_RPAREN_ (+)	0.370662	844.333
R_LPS3 (+)	0.371122	845.381
R_r0403 (+)	0.372873	849.369
R_LPCHOLt (+)	0.388249	884.393
R_LPASE (+)	0.388249	884.393
R_GPDDA1 (+)	0.388249	884.393
R_EX_lpchol_hs_LPAREN_e_RPAREN_ (-)	0.388249	884.393
R_INSTt2r (+)	0.389773	887.866
R_INSTt2r (-)	0.389773	887.866
R_P45017A2r (+)	0.390746	890.082
R_P45017A1r (+)	0.390746	890.082
R_EX_dheas_LPAREN_e_RPAREN_ (+)	0.390746	890.082
R_DHEAtr (+)	0.390746	890.082
R_ACALDtr (+)	0.390746	890.082
R_ASNtm (+)	0.404037	920.357
R_ASNNm (+)	0.404037	920.357
R_FORtr (-)	0.405321	923.283
R_Uritn (-)	0.411586	937.555
R_TSTSTERONESULT (+)	0.411586	937.555
R_TSTSTERONESte (+)	0.411586	937.555
R_PPAtm (+)	0.411586	937.555
R_NH4tn (-)	0.411586	937.555
R_NAt (+)	0.411586	937.555
R_NAt (-)	0.411586	937.555
R_EX_tststerones_LPAREN_e_RPAREN_ (+)	0.411586	937.555
R_DURItn (-)	0.411586	937.555
R_DCYTDn (+)	0.411586	937.555
R_CYTDtn (+)	0.411586	937.555
R_CYTDn (+)	0.411586	937.555
R_ACSm (+)	0.411586	937.555
R_ACCOALm (+)	0.411586	937.555
R_5ADTSTSTERONESULT (+)	0.411586	937.555
R_HIStN1 (+)	0.411976	938.442
R_HIStN1 (-)	0.411976	938.442
R_r0129 (-)	0.414268	943.662
R_CGLYt3_2_ (+)	0.414268	943.662
R_NACHEXA2ly (+)	0.416078	947.785
R_NACHEXA1ly (+)	0.416078	947.785
R_r2310 (-)	0.423273	964.175
R_UPPDC1 (+)	0.426412	971.325
R_UPP3S (+)	0.426412	971.325
R_r0517 (+)	0.426412	971.325
R_r0196 (+)	0.426412	971.325
R_PPPGOm (+)	0.426412	971.325
R_PPPG9tm (+)	0.426412	971.325
R_PPBNGS (+)	0.426412	971.325
R_PHEMEtm (+)	0.426412	971.325
R_HMBS (+)	0.426412	971.325
R_FE2tm (+)	0.426412	971.325
R_FCLTm (+)	0.426412	971.325
R_CPPPGO (+)	0.426412	971.325
R_5AOPtm (-)	0.426412	971.325
R_THD1m (+)	0.436187	993.591
R_TETPENT3t (+)	0.443111	1009.36
R_TETHEX3t (-)	0.443111	1009.36
R_STRDNCt (-)	0.443111	1009.36
R_LNELDCt (-)	0.443111	1009.36
R_FACOAL246_1 (-)	0.443111	1009.36
R_FACOAL245_2 (+)	0.443111	1009.36
R_FACOAL184 (-)	0.443111	1009.36
R_FACOAL1822 (-)	0.443111	1009.36
R_EX_tetpent3_LPAREN_e_RPAREN_ (-)	0.443111	1009.36
R_EX_tethex3_LPAREN_e_RPAREN_ (+)	0.443111	1009.36
R_EX_strdnc_LPAREN_e_RPAREN_ (+)	0.443111	1009.36
R_EX_lneldc_LPAREN_e_RPAREN_ (+)	0.443111	1009.36
R_DESAT24_1 (+)	0.443111	1009.36
R_DESAT18_9 (+)	0.443111	1009.36
R_DESAT18_8 (+)	0.443111	1009.36
R_DESAT18_7 (+)	0.443111	1009.36
R_DESAT18_6 (+)	0.443111	1009.36
R_DESAT18_10 (+)	0.443111	1009.36
R_TAXOLte (+)	0.452469	1030.68
R_P4502C8 (+)	0.452469	1030.68
R_HTAXOLte (-)	0.452469	1030.68
R_EX_taxol_LPAREN_e_RPAREN_ (-)	0.452469	1030.68
R_EX_htaxol_LPAREN_e_RPAREN_ (+)	0.452469	1030.68
R_HIStiDF (+)	0.454758	1035.89
R_CLI2tex (+)	0.454758	1035.89
R_CLFORtex (+)	0.454758	1035.89
R_GLUDC (+)	0.454975	1036.39
R_GLXtp (+)	0.457454	1042.04
R_PROD2 (+)	0.46068	1049.38
R_PRO1x (+)	0.46068	1049.38
R_H2Otm (+)	0.46068	1049.38
R_H2Otm (-)	0.46068	1049.38
R_PROt2r (+)	0.460822	1049.71
R_PROt2r (-)	0.460822	1049.71
R_PROSTGE2t3 (+)	0.460822	1049.71
R_PROSTGE1t3 (+)	0.460822	1049.71
R_PRODt2r (+)	0.460822	1049.71
R_PRODt2r (-)	0.460822	1049.71
R_PRO_Dtde (+)	0.460822	1049.71
R_PRO_Dtde (-)	0.460822	1049.71
R_PAFHe (+)	0.460822	1049.71
R_GLYt2r (+)	0.460822	1049.71
R_GLYt2r (-)	0.460822	1049.71
R_FERO (+)	0.460822	1049.71
R_FE3MTP1 (+)	0.460822	1049.71
R_EX_pchol_hs_LPAREN_e_RPAREN_ (-)	0.460822	1049.71
R_DALAt2r (+)	0.460822	1049.71
R_DALAt2r (-)	0.460822	1049.71
R_CREATt4_2_r (+)	0.460822	1049.71
R_CREATt4_2_r (-)	0.460822	1049.71
R_AMETtd (-)	0.460822	1049.71
R_AMETt2m (+)	0.460822	1049.71
R_AMETt2m (-)	0.460822	1049.71
R_ALAt2r (+)	0.460822	1049.71
R_ALAt2r (-)	0.460822	1049.71
R_AHCYStd (-)	0.460822	1049.71
R_ABUTt2r (+)	0.460822	1049.71
R_ABUTt2r (-)	0.460822	1049.71
R_2AMADPTm (+)	0.460822	1049.71
R_PLA2_2 (+)	0.468815	1067.91
R_M16N6Tg (+)	0.477893	1088.6
R_M16N4Tg (+)	0.477893	1088.6
R_M13N4Tg (+)	0.477893	1088.6
R_DM_n5m2masn_g_ (+)	0.477893	1088.6
R_EX_bhb_LPAREN_e_RPAREN_ (+)	0.490098	1116.4
R_EX_bhb_LPAREN_e_RPAREN_ (-)	0.490098	1116.4
R_BHBtm (+)	0.490098	1116.4
R_BHBtm (-)	0.490098	1116.4
R_BDHm (+)	0.490098	1116.4
R_BDHm (-)	0.490098	1116.4
R_PCREATtmdiffir (+)	0.495721	1129.2
R_MALTt1r (+)	0.495721	1129.2
R_MALT (+)	0.495721	1129.2
R_G3PD1 (+)	0.495721	1129.2
R_G3PD1 (-)	0.495721	1129.2
R_EX_pheme_LPAREN_e_RPAREN_ (-)	0.495721	1129.2
R_CREATtmdiffir (+)	0.495721	1129.2
R_CKc (-)	0.495721	1129.2
R_CK (+)	0.495721	1129.2
R_TRPO2 (+)	0.511361	1164.83
R_FKYNH (+)	0.511361	1164.83
R_EX_ala_B_LPAREN_e_RPAREN_ (+)	0.511361	1164.83
R_r2308 (-)	0.512597	1167.65
R_SPTix (+)	0.518999	1182.23
R_SERtp (+)	0.518999	1182.23
R_HPYRtp (-)	0.518999	1182.23
R_GLYtp (-)	0.518999	1182.23
R_AGTix (+)	0.518999	1182.23
R_FTHFDH (+)	0.52432	1194.35
R_FDH (+)	0.52432	1194.35
R_HISDC (+)	0.526326	1198.92
R_EX_hista_LPAREN_e_RPAREN_ (+)	0.526326	1198.92
R_UPPN (+)	0.527088	1200.66
R_RETNGLCt2 (+)	0.527088	1200.66
R_r0236 (+)	0.527088	1200.66
R_EX_13_cis_retnglc_LPAREN_e_RPAREN_ (+)	0.527088	1200.66
R_DURAD2 (+)	0.527088	1200.66
R_DURAD2 (-)	0.527088	1200.66
R_DURAD (-)	0.527088	1200.66
R_DHPM1 (+)	0.527088	1200.66
R_TSULt4_3 (+)	0.53008	1207.47
R_TCYNTtm (+)	0.53008	1207.47
R_RE1691M (+)	0.53008	1207.47
R_PSP_L (+)	0.53008	1207.47
R_PSERT (+)	0.53008	1207.47
R_PGCD (+)	0.53008	1207.47
R_NH4t3r (+)	0.53008	1207.47
R_NH4t3r (-)	0.53008	1207.47
R_EX_tsul_LPAREN_e_RPAREN_ (-)	0.53008	1207.47
R_ESTRADIOLGLCt2 (+)	0.53008	1207.47
R_ESTRADIOLGLCt (+)	0.53008	1207.47
R_CYANtm (+)	0.53008	1207.47
R_3AIB_Dtm (-)	0.532644	1213.31
R_RE3381C (+)	0.536145	1221.29
R_RE2541C (+)	0.536145	1221.29
R_RE2405C (+)	0.536145	1221.29
R_RE2404C (+)	0.536145	1221.29
R_RE2147C (+)	0.536145	1221.29
R_r0178 (+)	0.536145	1221.29
R_EX_ala_B_LPAREN_e_RPAREN_ (-)	0.536145	1221.29
R_EX_ach_LPAREN_e_RPAREN_ (+)	0.536145	1221.29
R_EX_3aib_LPAREN_e_RPAREN_ (+)	0.536145	1221.29
R_COAtn (+)	0.536145	1221.29
R_COAtn (-)	0.536145	1221.29
R_CHOLtn (+)	0.536145	1221.29
R_CHOLtn (-)	0.536145	1221.29
R_CHATn (+)	0.536145	1221.29
R_CHATn (-)	0.536145	1221.29
R_CHAT (+)	0.536145	1221.29
R_CHAT (-)	0.536145	1221.29
R_BALAtmr (+)	0.536145	1221.29
R_BALAtmr (-)	0.536145	1221.29
R_APAT2rm (+)	0.536145	1221.29
R_APAT2rm (-)	0.536145	1221.29
R_ACHtn (+)	0.536145	1221.29
R_ACHtn (-)	0.536145	1221.29
R_ACCOAtn (+)	0.536145	1221.29
R_ACCOAtn (-)	0.536145	1221.29
R_ABTArm (+)	0.536145	1221.29
R_ABTArm (-)	0.536145	1221.29
R_4ABUTtm (+)	0.536145	1221.29
R_4ABUTtm (-)	0.536145	1221.29
R_3AIBTm (+)	0.536145	1221.29
R_3AIBtm (+)	0.536145	1221.29
R_3AIBt (+)	0.536145	1221.29
R_DALAxt (+)	0.539547	1229.04
R_DALAOXx (+)	0.539547	1229.04
R_CO2ter (-)	0.539547	1229.04
R_TRIODTHYSULT (+)	0.543227	1237.42
R_TRIODTHYSUFt (+)	0.543227	1237.42
R_EX_triodthysuf_LPAREN_e_RPAREN_ (+)	0.543227	1237.42
R_EX_triodthy_LPAREN_e_RPAREN_ (-)	0.543227	1237.42
R_XYLTD_Dr (+)	0.550289	1253.5
R_XYLK (+)	0.550289	1253.5
R_TCHOLAt (+)	0.550289	1253.5
R_TCHOLAt (-)	0.550289	1253.5
R_RE2649M (+)	0.550289	1253.5
R_P45021A1r (+)	0.550289	1253.5
R_P45011B11m (+)	0.550289	1253.5
R_HSD3B11r (+)	0.550289	1253.5
R_EX_crtstrn_LPAREN_e_RPAREN_ (+)	0.550289	1253.5
R_CRTSTRNtm (-)	0.550289	1253.5
R_CRTSTRNt (-)	0.550289	1253.5
R_11DOCRTSTRNtr (-)	0.550289	1253.5
R_11DOCRTSTRNtm (+)	0.550289	1253.5
R_SUCRe (+)	0.5642	1285.19
R_GALSIDEtg (+)	0.5642	1285.19
R_EX_sucr_LPAREN_e_RPAREN_ (-)	0.5642	1285.19
R_EX_malt_LPAREN_e_RPAREN_ (+)	0.5642	1285.19
R_XOLTRI25te (+)	0.565223	1287.52
R_XOLTRI25tc (+)	0.565223	1287.52
R_P4507B11r (+)	0.565223	1287.52
R_EX_xoltri25_LPAREN_e_RPAREN_ (+)	0.565223	1287.52
R_CH25H (+)	0.565223	1287.52
R_EX_caro_LPAREN_e_RPAREN_ (-)	0.576162	1312.44
R_CAROtr (+)	0.576162	1312.44
R_BCDO (+)	0.576162	1312.44
R_EX_34dhphe_LPAREN_e_RPAREN_ (+)	0.580846	1323.11
R_P4502A6 (+)	0.591779	1348.02
R_HCOUMARINte (-)	0.591779	1348.02
R_EX_hcoumarin_LPAREN_e_RPAREN_ (+)	0.591779	1348.02
R_EX_coumarin_LPAREN_e_RPAREN_ (-)	0.591779	1348.02
R_COUMARINte (+)	0.591779	1348.02
R_TYR3MO2 (+)	0.596776	1359.4
R_r0208 (+)	0.596776	1359.4
R_r0208 (-)	0.596776	1359.4
R_CYSTS (+)	0.596776	1359.4
R_CYSTGL (+)	0.596776	1359.4
R_P4503A5 (+)	0.60692	1382.51
R_EX_eaflatoxin_LPAREN_e_RPAREN_ (+)	0.60692	1382.51
R_EX_aflatoxin_LPAREN_e_RPAREN_ (-)	0.60692	1382.51
R_EAFLATOXINte (-)	0.60692	1382.51
R_AFLATOXINte (+)	0.60692	1382.51
R_OXAHCOtex (+)	0.611871	1393.78
R_XOLTRI27te (+)	0.613451	1397.38
R_XOLTRI27tc (+)	0.613451	1397.38
R_P4507B12r (+)	0.613451	1397.38
R_EX_xoltri27_LPAREN_e_RPAREN_ (+)	0.613451	1397.38
R_r0758 (-)	0.616603	1404.56
R_5HOXINDACTO2OX (+)	0.616603	1404.56
R_SRTNt6_2_r (+)	0.636458	1449.79
R_SRTNt6_2_r (-)	0.636458	1449.79
R_It (+)	0.636514	1449.92
R_EX_25hvitd2_LPAREN_e_RPAREN_ (-)	0.636514	1449.92
R_EX_2425dhvitd2_LPAREN_e_RPAREN_ (+)	0.636514	1449.92
R_ATPasel (+)	0.636514	1449.92
R_24_25VITD3Hm (+)	0.636514	1449.92
R_24_25VITD2Hm (+)	0.636514	1449.92
R_24_25DHVITD3tm (+)	0.636514	1449.92
R_24_25DHVITD2tm (+)	0.636514	1449.92
R_24_25DHVITD2t (+)	0.636514	1449.92
R_P4504F123r (+)	0.640542	1459.09
R_EX_ebastineoh_LPAREN_e_RPAREN_ (+)	0.640542	1459.09
R_EX_ebastine_LPAREN_e_RPAREN_ (-)	0.640542	1459.09
R_EBASTINEtr (-)	0.640542	1459.09
R_EBASTINEte (+)	0.640542	1459.09
R_EBASTINEOHtr (+)	0.640542	1459.09
R_EBASTINEOHte (-)	0.640542	1459.09
R_Uritm (-)	0.645405	1470.17
R_UMPKm (-)	0.645405	1470.17
R_THYMDtm (-)	0.645405	1470.17
R_RE0456M (-)	0.645405	1470.17
R_NTD5m (+)	0.645405	1470.17
R_NTD2m (+)	0.645405	1470.17
R_NDPK2m (-)	0.645405	1470.17
R_r2433 (+)	0.650218	1481.14
R_r1292 (+)	0.650218	1481.14
R_PCRNtm (+)	0.650218	1481.14
R_PCRNtc (+)	0.650218	1481.14
R_P4503A7r (+)	0.650218	1481.14
R_P45019A2r (+)	0.650218	1481.14
R_MANt4 (+)	0.650218	1481.14
R_MANt4 (-)	0.650218	1481.14
R_GALt4 (+)	0.650218	1481.14
R_GALt4 (-)	0.650218	1481.14
R_FRUt4 (+)	0.650218	1481.14
R_FRUt4 (-)	0.650218	1481.14
R_EX_6htststerone_LPAREN_e_RPAREN_ (+)	0.650218	1481.14
R_CSNATr (+)	0.650218	1481.14
R_CSNATr (-)	0.650218	1481.14
R_CSNATp (+)	0.650218	1481.14
R_CSNATp (-)	0.650218	1481.14
R_CSNATm (+)	0.650218	1481.14
R_CSNAT3x (+)	0.650218	1481.14
R_CSNAT2m (+)	0.650218	1481.14
R_CRNCAR3tp (+)	0.650218	1481.14
R_C30CPT1 (+)	0.650218	1481.14
R_C2tcx (+)	0.650218	1481.14
R_ACRNtm (+)	0.650218	1481.14
R_6HTSTSTERONEtr (-)	0.650218	1481.14
R_6HTSTSTERONEte (+)	0.650218	1481.14
R_RE1796M (+)	0.65255	1486.45
R_P450SCC1m (+)	0.65255	1486.45
R_RE1860E (+)	0.654684	1491.31
R_RE1860E (-)	0.654684	1491.31
R_r0907 (+)	0.654684	1491.31
R_EX_3ump_LPAREN_e_RPAREN_ (+)	0.654684	1491.31
R_EX_3ump_LPAREN_e_RPAREN_ (-)	0.654684	1491.31
R_EX_23cump_LPAREN_e_RPAREN_ (+)	0.654684	1491.31
R_EX_23cump_LPAREN_e_RPAREN_ (-)	0.654684	1491.31
R_ARGDCm (+)	0.654684	1491.31
R_AGMTm (+)	0.654684	1491.31
R_r0409 (+)	0.657946	1498.74
R_r0409 (-)	0.657946	1498.74
R_O16G2e (+)	0.657946	1498.74
R_O16G1e (+)	0.657946	1498.74
R_EX_strch2_LPAREN_e_RPAREN_ (-)	0.657946	1498.74
R_EX_glygn5_LPAREN_e_RPAREN_ (+)	0.657946	1498.74
R_EX_glygn4_LPAREN_e_RPAREN_ (-)	0.657946	1498.74
R_N3Tg (+)	0.664935	1514.66
R_DM_T_antigen_g_ (+)	0.664935	1514.66
R_CRNtHa (+)	0.665719	1516.44
R_ST8SIA54g (+)	0.676483	1540.96
R_ST8SIA53g (+)	0.676483	1540.96
R_SPHINGStl (-)	0.676483	1540.96
R_S6T18g (+)	0.676483	1540.96
R_S6T17g (+)	0.676483	1540.96
R_S6T16g (+)	0.676483	1540.96
R_S23T4g (+)	0.676483	1540.96
R_Rtotaltl (-)	0.676483	1540.96
R_PRGSTRNt (+)	0.676483	1540.96
R_KSII_CORE4t (+)	0.676483	1540.96
R_GT1Atg (-)	0.676483	1540.96
R_GT1Ate (+)	0.676483	1540.96
R_GD1Ctg (-)	0.676483	1540.96
R_GD1Cte (+)	0.676483	1540.96
R_G14T21g (+)	0.676483	1540.96
R_G14T20g (+)	0.676483	1540.96
R_G14T19g (+)	0.676483	1540.96
R_G14T18g (+)	0.676483	1540.96
R_EX_prgstrn_LPAREN_e_RPAREN_ (-)	0.676483	1540.96
R_EX_ksii_core4_LPAREN_e_RPAREN_ (+)	0.676483	1540.96
R_EX_gt1a_hs_LPAREN_e_RPAREN_ (+)	0.676483	1540.96
R_EX_gd1c_hs_LPAREN_e_RPAREN_ (+)	0.676483	1540.96
R_EX_aprgstrn_LPAREN_e_RPAREN_ (+)	0.676483	1540.96
R_CORE4GTg (+)	0.676483	1540.96
R_CORE3GTg (+)	0.676483	1540.96
R_ASAH1 (+)	0.676483	1540.96
R_APRGSTRNte (-)	0.676483	1540.96
R_AKR1C1 (+)	0.676483	1540.96
R_AG13T18g (+)	0.676483	1540.96
R_AG13T17g (+)	0.676483	1540.96
R_AG13T16g (+)	0.676483	1540.96
R_BILIRUBt2 (-)	0.678374	1545.27
R_BILDGLCURt (+)	0.678374	1545.27
R_BILDGLCURt (-)	0.678374	1545.27
R_HMGCOAtm (-)	0.686813	1564.49
R_2HCO3_NAt (+)	0.688276	1567.83
R_2HCO3_NAt (-)	0.688276	1567.83
R_P4502E1 (+)	0.689743	1571.17
R_EX_acetone_LPAREN_e_RPAREN_ (-)	0.689743	1571.17
R_EX_24nph_LPAREN_e_RPAREN_ (+)	0.689743	1571.17
R_ETOHMO (+)	0.689743	1571.17
R_ACTNMO (+)	0.689743	1571.17
R_ACTLMO (+)	0.689743	1571.17
R_ACETONEt2 (+)	0.689743	1571.17
R_24NPHte (-)	0.689743	1571.17
R_ARGSS (+)	0.692169	1576.69
R_ARGSL (+)	0.692169	1576.69
R_SGALSIDEtl (+)	0.699254	1592.83
R_SGALSIDEtg (-)	0.699254	1592.83
R_GLYt7_211_r (+)	0.699254	1592.83
R_GLYt7_211_r (-)	0.699254	1592.83
R_GAL3ST12 (+)	0.699254	1592.83
R_GAL3ST11 (+)	0.699254	1592.83
R_EX_digalsgalside_hs_LPAREN_e_RPAREN_ (+)	0.699254	1592.83
R_DIGALSIDEtg (+)	0.699254	1592.83
R_DIGALSGALSIDEtg (-)	0.699254	1592.83
R_DIGALSGALSIDEte (+)	0.699254	1592.83
R_ARSA (+)	0.699254	1592.83
R_MDHx (-)	0.705293	1606.59
R_MAL_Ltx (+)	0.705293	1606.59
R_EX_asp_D_LPAREN_e_RPAREN_ (-)	0.705293	1606.59
R_DASPO1p (+)	0.705293	1606.59
R_ASPDxt (-)	0.705293	1606.59
R_ASPDTDe (-)	0.705293	1606.59
R_THMTP (+)	0.710884	1619.33
R_MAOX (+)	0.716661	1632.49
R_41R1H2MAE12BOOX (+)	0.716661	1632.49
R_r0791 (-)	0.724911	1651.28
R_r0734 (+)	0.724911	1651.28
R_r0733 (+)	0.724911	1651.28
R_r0732 (+)	0.724911	1651.28
R_r0731 (+)	0.724911	1651.28
R_r0730 (+)	0.724911	1651.28
R_r0686 (-)	0.724911	1651.28
R_r0633 (+)	0.724911	1651.28
R_r0287 (+)	0.724911	1651.28
R_r0081 (+)	0.724911	1651.28
R_r0081 (-)	0.724911	1651.28
R_PHCHGSm (+)	0.724911	1651.28
R_PHCDm (+)	0.724911	1651.28
R_P5CDm (+)	0.724911	1651.28
R_4HGLSDm (+)	0.724911	1651.28
R_TREHe (+)	0.727842	1657.95
R_r1632 (+)	0.727842	1657.95
R_r1632 (-)	0.727842	1657.95
R_EX_tre_LPAREN_e_RPAREN_ (-)	0.727842	1657.95
R_5MTHFt (+)	0.736153	1676.89
R_5MTHFt (-)	0.736153	1676.89
R_HPYRDC (+)	0.743374	1693.33
R_GLYCTO1p (+)	0.743374	1693.33
R_GLYCLTtp (+)	0.743374	1693.33
R_GLYCLTDy (+)	0.743374	1693.33
R_GCALDD (+)	0.743374	1693.33
R_r0899 (-)	0.745928	1699.15
R_RE1530M (+)	0.75047	1709.5
R_NTD1m (+)	0.75047	1709.5
R_G6PDH2rer (-)	0.763982	1740.28
R_G6PDH1rer (+)	0.763982	1740.28
R_PSSA2_hs (-)	0.768724	1751.08
R_NCCt (+)	0.768724	1751.08
R_ETHP (+)	0.768724	1751.08
R_CHLP (+)	0.768724	1751.08
R_EX_bilirub_LPAREN_e_RPAREN_ (+)	0.774405	1764.02
R_ATPS4m (+)	0.785643	1789.62
R_EX_adrnl_LPAREN_e_RPAREN_ (+)	0.785747	1789.86
R_ADRNLPVESSEC (+)	0.785747	1789.86
R_r0283 (+)	0.785808	1790
R_NBAHH_ir (+)	0.785808	1790
R_EX_his_L_LPAREN_e_RPAREN_ (+)	0.785808	1790
R_EX_his_L_LPAREN_e_RPAREN_ (-)	0.785808	1790
R_EX_carn_LPAREN_e_RPAREN_ (-)	0.785808	1790
R_CARPEPT1tc (+)	0.785808	1790
R_PDE4n (+)	0.788764	1796.73
R_GMPtn (-)	0.788764	1796.73
R_35CGMPtn (+)	0.788764	1796.73
R_RE0912C (+)	0.791277	1802.45
R_RE0908C (+)	0.791277	1802.45
R_LTC4Sr (+)	0.791277	1802.45
R_LEUKTRD4tr (-)	0.791277	1802.45
R_LEUKTRA4tr (+)	0.791277	1802.45
R_GTHRDtr (+)	0.791277	1802.45
R_GLYAMDTRc (+)	0.791277	1802.45
R_GLYAMDTRc (-)	0.791277	1802.45
R_GLUtr (-)	0.791277	1802.45
R_GGT5r (+)	0.791277	1802.45
R_GACMTRc (+)	0.791277	1802.45
R_GACMTRc (-)	0.791277	1802.45
R_EX_creat_LPAREN_e_RPAREN_ (+)	0.791277	1802.45
R_EX_creat_LPAREN_e_RPAREN_ (-)	0.791277	1802.45
R_RAI3 (+)	0.793889	1808.4
R_RAI3 (-)	0.793889	1808.4
R_NCNt (+)	0.793889	1808.4
R_NCNt (-)	0.793889	1808.4
R_INSTt4_2 (+)	0.796868	1815.19
R_INSTt4_2 (-)	0.796868	1815.19
R_r2353 (-)	0.803817	1831.02
R_CHOLATEt (+)	0.803817	1831.02
R_CHOLATEt (-)	0.803817	1831.02
R_PROt4_2_r (+)	0.808109	1840.8
R_PROt4_2_r (-)	0.808109	1840.8
R_TRIODTHYt2 (-)	0.809127	1843.11
R_TRIODTHYt (+)	0.809127	1843.11
R_TRIODTHYt (-)	0.809127	1843.11
R_THYOXt2 (+)	0.809127	1843.11
R_THYOXt2 (-)	0.809127	1843.11
R_THYOXt (+)	0.809127	1843.11
R_THYOXt (-)	0.809127	1843.11
R_r0870 (+)	0.809127	1843.11
R_HSD17B2r (+)	0.809127	1843.11
R_FADDPle (+)	0.809127	1843.11
R_FADDP (+)	0.809127	1843.11
R_EX_fmn_LPAREN_e_RPAREN_ (+)	0.809127	1843.11
R_EX_fad_LPAREN_e_RPAREN_ (-)	0.809127	1843.11
R_ESTRONESt2 (+)	0.809127	1843.11
R_GUAD (+)	0.811982	1849.62
R_GNMT (+)	0.814985	1856.46
R_TSTSTERONEtr (+)	0.822423	1873.4
R_TSTSTERONEt (-)	0.822423	1873.4
R_r2404 (+)	0.822423	1873.4
R_r2352 (+)	0.822423	1873.4
R_r2352 (-)	0.822423	1873.4
R_r2347 (+)	0.822423	1873.4
R_r2347 (-)	0.822423	1873.4
R_r2202 (+)	0.822423	1873.4
R_r2202 (-)	0.822423	1873.4
R_r2201 (+)	0.822423	1873.4
R_r2201 (-)	0.822423	1873.4
R_r2200 (+)	0.822423	1873.4
R_r2200 (-)	0.822423	1873.4
R_r2199 (+)	0.822423	1873.4
R_r2199 (-)	0.822423	1873.4
R_r2198 (+)	0.822423	1873.4
R_r2198 (-)	0.822423	1873.4
R_r2197 (+)	0.822423	1873.4
R_r2197 (-)	0.822423	1873.4
R_r2196 (+)	0.822423	1873.4
R_r2196 (-)	0.822423	1873.4
R_r2195 (+)	0.822423	1873.4
R_r2195 (-)	0.822423	1873.4
R_r2194 (+)	0.822423	1873.4
R_r2194 (-)	0.822423	1873.4
R_r2193 (-)	0.822423	1873.4
R_r0892 (+)	0.822423	1873.4
R_r0892 (-)	0.822423	1873.4
R_PYRt2m (+)	0.822423	1873.4
R_PYRt2m (-)	0.822423	1873.4
R_ME2 (+)	0.822423	1873.4
R_HSD3B12r (+)	0.822423	1873.4
R_EX_utp_LPAREN_e_RPAREN_ (+)	0.822423	1873.4
R_EX_tststerone_LPAREN_e_RPAREN_ (+)	0.822423	1873.4
R_EX_fru_LPAREN_e_RPAREN_ (+)	0.822423	1873.4
R_EX_dheas_LPAREN_e_RPAREN_ (-)	0.822423	1873.4
R_EX_acetone_LPAREN_e_RPAREN_ (+)	0.822423	1873.4
R_DHEAtr (-)	0.822423	1873.4
R_BUTt2r (+)	0.822423	1873.4
R_BUTt2r (-)	0.822423	1873.4
R_BTNt2 (+)	0.822423	1873.4
R_BTNt2 (-)	0.822423	1873.4
R_ADCim (+)	0.822423	1873.4
R_ACETONEt2m (-)	0.822423	1873.4
R_ACETONEt2 (-)	0.822423	1873.4
R_ACACt2m (+)	0.822423	1873.4
R_ACACt2m (-)	0.822423	1873.4
R_EX_orot_LPAREN_e_RPAREN_ (+)	0.823015	1874.75
R_EX_cbasp_LPAREN_e_RPAREN_ (-)	0.823015	1874.75
R_DHORTS (-)	0.823015	1874.75
R_DHORD9 (+)	0.823015	1874.75
R_CBASPte (+)	0.823015	1874.75
R_GLXtm (-)	0.823897	1876.76
R_SALMCOM2 (+)	0.830296	1891.33
R_NORANMT (+)	0.830296	1891.33
R_MEPIVESSte (+)	0.830296	1891.33
R_EX_mepi_LPAREN_e_RPAREN_ (+)	0.830296	1891.33
R_r0381 (+)	0.84039	1914.33
R_CYSO (+)	0.84039	1914.33
R_3SPYRSPm (+)	0.84039	1914.33
R_3SPYRSP (+)	0.84039	1914.33
R_3SALATAim (+)	0.84039	1914.33
R_3SALATAi (+)	0.84039	1914.33
R_3SALAOX (+)	0.84039	1914.33
R_3SALACBOXL (+)	0.84039	1914.33
R_3SALAASPm (-)	0.84039	1914.33
R_LPSe (+)	0.846085	1927.3
R_SACCD4m (+)	0.853176	1943.45
R_r0643 (+)	0.853176	1943.45
R_r0643 (-)	0.853176	1943.45
R_r0571 (+)	0.853176	1943.45
R_r0571 (-)	0.853176	1943.45
R_r0525 (-)	0.853176	1943.45
R_UREAtm (-)	0.855724	1949.26
R_PCm (+)	0.855724	1949.26
R_UGT1A6r (+)	0.856317	1950.61
R_UGT1A5r2 (+)	0.856317	1950.61
R_UGT1A5r (+)	0.856317	1950.61
R_UGT1A2r (+)	0.856317	1950.61
R_UGT1A1r (+)	0.856317	1950.61
R_RETNtr2 (+)	0.856317	1950.61
R_RETNtr (+)	0.856317	1950.61
R_RETNGLCtr (+)	0.856317	1950.61
R_RETNGLCt2r (+)	0.856317	1950.61
R_RETNGLCt (+)	0.856317	1950.61
R_MTHFR3 (+)	0.856317	1950.61
R_MM7Ag (+)	0.856317	1950.61
R_MM6ag (+)	0.856317	1950.61
R_FOLR2 (+)	0.856317	1950.61
R_EX_retnglc_LPAREN_e_RPAREN_ (+)	0.856317	1950.61
R_EX_estroneglc_LPAREN_e_RPAREN_ (+)	0.856317	1950.61
R_EX_estradiolglc_LPAREN_e_RPAREN_ (+)	0.856317	1950.61
[truncated: 199 more rows]

## Sheet: Discordant between clusters
Reaction ID	p value	Adjusted p value
R_GALGALGALTHCRMtg (-)	1.07e-14	2.44e-11
R_GALGALGALTHCRMte (+)	1.07e-14	2.44e-11
R_EX_galgalgalthcrm_hs_LPAREN_e_RPAREN_ (+)	1.07e-14	2.44e-11
R_B3GNT33g (+)	1.07e-14	2.44e-11
R_B3GNT32g (+)	1.07e-14	2.44e-11
R_B3GNT31g (+)	1.07e-14	2.44e-11
R_A4GALTg (+)	1.07e-14	2.44e-11
R_GLCtly (+)	5.28e-14	1.2e-10
R_GLB1 (+)	5.28e-14	1.2e-10
R_GBAl (+)	5.28e-14	1.2e-10
R_GALGLUSIDEtl (+)	5.28e-14	1.2e-10
R_GALGLUSIDEtg (-)	5.28e-14	1.2e-10
R_CERT2gt (+)	5.28e-14	1.2e-10
R_B3GNT39g (+)	5.28e-14	1.2e-10
R_NAGAlby (+)	1.24e-12	2.81e-09
R_GBSIDEtl (-)	1.24e-12	2.81e-09
R_GBSIDEte (+)	1.24e-12	2.81e-09
R_EX_gbside_hs_LPAREN_e_RPAREN_ (+)	1.24e-12	2.81e-09
R_B3GNT36g (+)	1.24e-12	2.81e-09
R_B3GALT3g (+)	1.24e-12	2.81e-09
R_ACGBGBSIDEtl (+)	1.24e-12	2.81e-09
R_ACGBGBSIDEtg (-)	1.24e-12	2.81e-09
R_ACGALtlg (-)	1.24e-12	2.81e-09
R_NAGAly (+)	2.42e-12	5.5e-09
R_GBGT1 (+)	2.42e-12	5.5e-09
R_ACGAGBSIDEtl (+)	2.42e-12	5.5e-09
R_ACGAGBSIDEtg (-)	2.42e-12	5.5e-09
R_SIAT9g (+)	2.87e-11	6.53e-08
R_ST8SIA12 (+)	1.37e-09	3.11e-06
R_GQ1BALPHAtg (-)	1.4e-09	3.18e-06
R_GQ1BALPHAte (+)	1.4e-09	3.18e-06
R_EX_gq1balpha_hs_LPAREN_e_RPAREN_ (+)	1.4e-09	3.18e-06
R_OAGD3tg (-)	2.55e-09	5.79e-06
R_OAGD3te (+)	2.55e-09	5.79e-06
R_GAO1g (+)	2.55e-09	5.79e-06
R_EX_oagd3_hs_LPAREN_e_RPAREN_ (+)	2.55e-09	5.79e-06
R_COAtg (-)	2.55e-09	5.79e-06
R_ACCOAgt (+)	2.55e-09	5.79e-06
R_ST6GALNAC24 (+)	1.02e-08	2.32e-05
R_ST6GALNAC23 (+)	1.02e-08	2.32e-05
R_GD1B2tg (-)	1.02e-08	2.32e-05
R_GD1B2te (+)	1.02e-08	2.32e-05
R_EX_gd1b2_hs_LPAREN_e_RPAREN_ (+)	1.02e-08	2.32e-05
R_B3GNT37g (+)	1.02e-08	2.32e-05
R_ST6GALNAC26 (+)	1.81e-08	4.12e-05
R_ST6GALNAC25 (+)	1.81e-08	4.12e-05
R_ST6GALNAC62 (+)	4.79e-08	0.000109
R_ST3GAL23g (+)	4.79e-08	0.000109
R_GALGT3 (+)	4.79e-08	0.000109
R_GALGT1 (+)	4.79e-08	0.000109
R_B3GALT43g (+)	4.79e-08	0.000109
R_ST6GALNAC31 (+)	8.49e-08	0.000193
R_ST3GAL22g (+)	8.49e-08	0.000193
R_ST3GAL21g (+)	8.49e-08	0.000193
R_GALGT2 (+)	8.49e-08	0.000193
R_B3GALT42g (+)	8.49e-08	0.000193
R_B3GALT41g (+)	8.49e-08	0.000193
R_RE0938E (+)	6.44e-07	0.00146
R_RE0938E (-)	6.44e-07	0.00146
R_RE0937E (+)	6.44e-07	0.00146
R_RE0937E (-)	6.44e-07	0.00146
R_RE0936E (+)	6.44e-07	0.00146
R_RE0936E (-)	6.44e-07	0.00146
R_EX_CE4724_LPAREN_e_RPAREN_ (+)	6.44e-07	0.00146
R_EX_CE4724_LPAREN_e_RPAREN_ (-)	6.44e-07	0.00146
R_EX_CE4723_LPAREN_e_RPAREN_ (+)	6.44e-07	0.00146
R_EX_CE4723_LPAREN_e_RPAREN_ (-)	6.44e-07	0.00146
R_EX_CE4722_LPAREN_e_RPAREN_ (+)	6.44e-07	0.00146
R_EX_CE4722_LPAREN_e_RPAREN_ (-)	6.44e-07	0.00146
R_EX_CE2917_LPAREN_e_RPAREN_ (+)	6.44e-07	0.00146
R_EX_CE2917_LPAREN_e_RPAREN_ (-)	6.44e-07	0.00146
R_EX_CE2916_LPAREN_e_RPAREN_ (+)	6.44e-07	0.00146
R_EX_CE2916_LPAREN_e_RPAREN_ (-)	6.44e-07	0.00146
R_EX_CE2915_LPAREN_e_RPAREN_ (+)	6.44e-07	0.00146
R_EX_CE2915_LPAREN_e_RPAREN_ (-)	6.44e-07	0.00146
