# Supplementary material for: Generation of 2,000 breast cancer metabolic landscapes reveals a poor prognosis group with active serotonin production
Source: Sci Rep. 2016 Jan 27;6:19771. doi: 10.1038/srep19771 (PMC4728432; doi:10.1038/srep19771)
Supplement: Supplementary Table S2 [file srep19771-s3.xls]

## Sheet: Description
Differently activated reactions between poor prognosis cluster and all other samples within the discovery dataset
Model:	Human Recon2 model with open medium exchange reactions and set biomass reaction as active.
Data:	Metabric transcriptome discovery (997 sample) dataset
Method:	Personalized GSMNs were derived for breast tumours within the discovery dataset (997 samples)
	K-means clustering analysis reveals a cluster associated with poor patient prognosis in both datasets.
	Differentially Affected Reactions (DARs) were identified as those that had significantly different activity in the poor prognosis cluster compared to the remaining samples
Tab 1: Differentially Acivated Reactions
Reaction ID	Recon 2 reaction ID
Mean other tumours	For the indicated reaction, the reaction state (-1=inactive or 0=active) for all samples not present in the poor prognosis cluster (863 samples) is determined. The mean reaction state is then determined.
Mean poor prognosis tumours	For the indicated reaction, the reaction state (-1=inactive or 0=active) for all samples present in the poor prognosis cluster (131 samples) is determined. The mean reaction state is then determined.
Difference	Difference in mean reaction state between samples within the poor patient prognosis cluster (131 samples) and all other samples (863 samples)
Reaction name	Common name associated with Recon 2 reaction reaction ID
Subsystem	Biological subsystem associated with Recon 2 reaction ID

## Sheet: DAR analysis
	Reaction State: -1 (inactive) to 0 (active)
Reaction ID	Mean other tumours	Mean poor prognosis tumours	Difference	P-value	Adjusted p-value	Reaction name	Subsystem
R_EX_CE2915_LPAREN_e_RPAREN_	-0.889145	-0.206107	-0.683039	6.75e-74	2.04e-70	beta-casomorphin exchange	Exchange/demand reaction
R_EX_CE2915_LPAREN_e_RPAREN_	-0.889145	-0.206107	-0.683039	6.75e-74	2.04e-70	beta-casomorphin exchange	Exchange/demand reaction
R_EX_CE2916_LPAREN_e_RPAREN_	-0.889145	-0.206107	-0.683039	6.75e-74	2.04e-70	neocasomorphin exchange	Exchange/demand reaction
R_EX_CE2916_LPAREN_e_RPAREN_	-0.889145	-0.206107	-0.683039	6.75e-74	2.04e-70	neocasomorphin exchange	Exchange/demand reaction
R_EX_CE2917_LPAREN_e_RPAREN_	-0.889145	-0.206107	-0.683039	6.75e-74	2.04e-70	apelin-13 exchange	Exchange/demand reaction
R_EX_CE2917_LPAREN_e_RPAREN_	-0.889145	-0.206107	-0.683039	6.75e-74	2.04e-70	apelin-13 exchange	Exchange/demand reaction
R_EX_CE4722_LPAREN_e_RPAREN_	-0.889145	-0.206107	-0.683039	6.75e-74	2.04e-70	beta-casomorphin (1-6) exchange	Exchange/demand reaction
R_EX_CE4722_LPAREN_e_RPAREN_	-0.889145	-0.206107	-0.683039	6.75e-74	2.04e-70	beta-casomorphin (1-6) exchange	Exchange/demand reaction
R_EX_CE4723_LPAREN_e_RPAREN_	-0.889145	-0.206107	-0.683039	6.75e-74	2.04e-70	neocasomorphin (1-5) exchange	Exchange/demand reaction
R_EX_CE4723_LPAREN_e_RPAREN_	-0.889145	-0.206107	-0.683039	6.75e-74	2.04e-70	neocasomorphin (1-5) exchange	Exchange/demand reaction
R_EX_CE4724_LPAREN_e_RPAREN_	-0.889145	-0.206107	-0.683039	6.75e-74	2.04e-70	apelin (1-12) exchange	Exchange/demand reaction
R_EX_CE4724_LPAREN_e_RPAREN_	-0.889145	-0.206107	-0.683039	6.75e-74	2.04e-70	apelin (1-12) exchange	Exchange/demand reaction
R_RE0936E	-0.889145	-0.206107	-0.683039	6.75e-74	2.04e-70	RE0936	Miscellaneous
R_RE0936E	-0.889145	-0.206107	-0.683039	6.75e-74	2.04e-70	RE0936	Miscellaneous
R_RE0937E	-0.889145	-0.206107	-0.683039	6.75e-74	2.04e-70	RE0937	Miscellaneous
R_RE0937E	-0.889145	-0.206107	-0.683039	6.75e-74	2.04e-70	RE0937	Miscellaneous
R_RE0938E	-0.889145	-0.206107	-0.683039	6.75e-74	2.04e-70	RE0938	Miscellaneous
R_RE0938E	-0.889145	-0.206107	-0.683039	6.75e-74	2.04e-70	RE0938	Miscellaneous
R_EX_CE5867_LPAREN_e_RPAREN_	-0.784065	-0.19084	-0.593225	7.91e-44	2.39e-40	N-acetyl-seryl-aspartyl-lysyl-proline exchange	Exchange/demand reaction
R_EX_CE5867_LPAREN_e_RPAREN_	-0.784065	-0.19084	-0.593225	7.91e-44	2.39e-40	N-acetyl-seryl-aspartyl-lysyl-proline exchange	Exchange/demand reaction
R_EX_CE5868_LPAREN_e_RPAREN_	-0.784065	-0.19084	-0.593225	7.91e-44	2.39e-40	N-acetyl-seryl-aspartate exchange	Exchange/demand reaction
R_EX_CE5868_LPAREN_e_RPAREN_	-0.784065	-0.19084	-0.593225	7.91e-44	2.39e-40	N-acetyl-seryl-aspartate exchange	Exchange/demand reaction
R_EX_CE5869_LPAREN_e_RPAREN_	-0.784065	-0.19084	-0.593225	7.91e-44	2.39e-40	lysyl-proline exchange	Exchange/demand reaction
R_EX_CE5869_LPAREN_e_RPAREN_	-0.784065	-0.19084	-0.593225	7.91e-44	2.39e-40	lysyl-proline exchange	Exchange/demand reaction
R_RE2445E	-0.784065	-0.19084	-0.593225	7.91e-44	2.39e-40	RE2445	Miscellaneous
R_RE2445E	-0.784065	-0.19084	-0.593225	7.91e-44	2.39e-40	RE2445	Miscellaneous
R_3HLYTCL	-0.882217	-0.389313	-0.492904	3.79e-42	1.14e-38	3-Hydroxy-L-tyrosine carboxy-lyase	Tyrosine metabolism
R_4HOXPACDOX_NADP_	-0.882217	-0.389313	-0.492904	3.79e-42	1.14e-38	4-Hydroxyphenylacetaldehyde:NADP+ oxidoreductase	Tyrosine metabolism
R_5HLTDL	-0.882217	-0.389313	-0.492904	3.79e-42	1.14e-38	5-Hydroxy-L-tryptophan decarboxy-lyase	Tryptophan metabolism
R_EX_4hphac_LPAREN_e_RPAREN_	-0.882217	-0.389313	-0.492904	3.79e-42	1.14e-38	4-Hydroxyphenylacetate exchange	Exchange/demand reaction
R_EX_dopa_LPAREN_e_RPAREN_	-0.882217	-0.389313	-0.492904	3.79e-42	1.14e-38	Dopamine exchange	Exchange/demand reaction
R_EX_pheacgln_LPAREN_e_RPAREN_	-0.882217	-0.389313	-0.492904	3.79e-42	1.14e-38	alpha-N-Phenylacetyl-L-glutamine exchange	Exchange/demand reaction
R_EX_srtn_LPAREN_e_RPAREN_	-0.882217	-0.389313	-0.492904	3.79e-42	1.14e-38	Serotonin exchange	Exchange/demand reaction
R_EX_tymsf_LPAREN_e_RPAREN_	-0.882217	-0.389313	-0.492904	3.79e-42	1.14e-38	Tyramine O-sulfate exchange	Exchange/demand reaction
R_HPACtr	-0.882217	-0.389313	-0.492904	3.79e-42	1.14e-38	hydroxyphenylacetate transport via diffusion	Transport, extracellular
R_PACCOAL	-0.882217	-0.389313	-0.492904	3.79e-42	1.14e-38	phenylacetate-CoA ligase	Phenylalanine metabolism
R_PEAMNO	-0.882217	-0.389313	-0.492904	3.79e-42	1.14e-38	Phenethylamine oxidase	Phenylalanine metabolism
R_PHACCOAGLNAC	-0.882217	-0.389313	-0.492904	3.79e-42	1.14e-38	Phenylacetyl-CoA:L-glutamine alpha-N-phenylacetyltransferase	Phenylalanine metabolism
R_PHEACGLNt	-0.882217	-0.389313	-0.492904	3.79e-42	1.14e-38	PHEACGLN extracellular transport via diffusion	Transport, extracellular
R_PHYCBOXL	-0.882217	-0.389313	-0.492904	3.79e-42	1.14e-38	L-Phenylalanine carboxy-lyase	Phenylalanine metabolism
R_TYMSFt	-0.882217	-0.389313	-0.492904	3.79e-42	1.14e-38	Tyramine O-sulfate transport (diffusion)	Transport, extracellular
R_TYMSULT	-0.882217	-0.389313	-0.492904	3.79e-42	1.14e-38	Tyramine Sulfotransferase	Tyrosine metabolism
R_TYRCBOX	-0.882217	-0.389313	-0.492904	3.79e-42	1.14e-38	L-Tyrosine carboxy-lyase	Tyrosine metabolism
R_TYROXDAc	-0.882217	-0.389313	-0.492904	3.79e-42	1.14e-38	Tyramine:oxygen oxidoreductase(deaminating)(flavin-containing) (cytosol)	Tyrosine metabolism
R_EX_34dhphe_LPAREN_e_RPAREN_	-0.881062	-0.389313	-0.491749	8.69e-42	2.62e-38	3,4-Dihydroxy-L-phenylalanine exchange	Exchange/demand reaction
R_EX_lcts_LPAREN_e_RPAREN_	-0.915704	-0.473282	-0.442422	1.64e-41	4.94e-38	Lactose exchange	Exchange/demand reaction
R_LACZe	-0.915704	-0.473282	-0.442422	1.64e-41	4.94e-38	b-galactosidase, extracellular	Galactose metabolism
R_34DHPHEt	-0.0127021	-0.00763359	-0.00506849	4.5e-41	1.36e-37	3,4-Dihydroxy-L-phenylalanine transport	Transport, extracellular
R_r0547	-0.624711	-0.312977	-0.311734	6.22e-37	1.87e-33	Aldehyde:NADP+ oxidoreductase Phenylalanine metabolism EC:1.2.1.5	Phenylalanine metabolism
R_HSD17B8r	-0.729792	-0.221374	-0.508418	1.92e-30	5.8e-27	17-beta-hydroxysteroid dehydrogenase	Steroid metabolism
R_r0545	-0.56582	-0.129771	-0.436049	1.41e-20	4.26e-17	Phenylacetaldehyde:NAD+ oxidoreductase Phenylalanine metabolism / Styrene degradation EC:1.2.1.5 EC:1.2.1.39	Phenylalanine metabolism
R_CSAPASEly	-0.670901	-0.251908	-0.418992	4.15e-20	1.25e-16	chondroitin sulfate A proteoglycan protease, lysosome (endosome)	Chondroitin sulfate degradation
R_CSBPASEly	-0.670901	-0.251908	-0.418992	4.15e-20	1.25e-16	chondroitin sulfate B proteoglycan protease, lysosome (endosome)	Chondroitin sulfate degradation
R_CSPG_Atly	-0.670901	-0.251908	-0.418992	4.15e-20	1.25e-16	chondroitin sulfate A transport, extracellular to lysosome	Transport, lysosomal
R_CSPG_Btly	-0.670901	-0.251908	-0.418992	4.15e-20	1.25e-16	chondroitin sulfate B transport, extracellular to lysosome	Transport, lysosomal
R_EX_cspg_a_LPAREN_e_RPAREN_	-0.670901	-0.251908	-0.418992	4.15e-20	1.25e-16	chondroitin sulfate A (GalNAc4S-GlcA) proteoglycan exchange	Exchange/demand reaction
R_EX_cspg_b_LPAREN_e_RPAREN_	-0.670901	-0.251908	-0.418992	4.15e-20	1.25e-16	chondroitin sulfate B / dermatan sulfate (IdoA2S-GalNAc4S) proteoglycan exchange	Exchange/demand reaction
R_GLCAASE4ly	-0.670901	-0.251908	-0.418992	4.15e-20	1.25e-16	beta-glucuronidase, lysosomal	Chondroitin sulfate degradation
R_IDOAASE4ly	-0.670901	-0.251908	-0.418992	4.15e-20	1.25e-16	alpha-L-iduronidase, lysosomal	Chondroitin sulfate degradation
R_LINKDEG2ly	-0.670901	-0.251908	-0.418992	4.15e-20	1.25e-16	degradation of proteoglycan linkage region, lysosomal	Chondroitin sulfate degradation
R_NACHEX1ly	-0.670901	-0.251908	-0.418992	4.15e-20	1.25e-16	beta-N-acetylhexosaminidase, lysosomal	Chondroitin sulfate degradation
R_NACHEX2ly	-0.670901	-0.251908	-0.418992	4.15e-20	1.25e-16	beta-N-acetylhexosaminidase, lysosomal	Chondroitin sulfate degradation
R_NACHEX3ly	-0.670901	-0.251908	-0.418992	4.15e-20	1.25e-16	beta-N-acetylhexosaminidase, lysosomal	Chondroitin sulfate degradation
R_NACHEX8ly	-0.670901	-0.251908	-0.418992	4.15e-20	1.25e-16	beta-N-acetylhexosaminidase, lysosomal	Chondroitin sulfate degradation
R_NACHEX9ly	-0.670901	-0.251908	-0.418992	4.15e-20	1.25e-16	beta-N-acetylhexosaminidase, lysosomal	Chondroitin sulfate degradation
R_S2TASE3ly	-0.670901	-0.251908	-0.418992	4.15e-20	1.25e-16	iduronate-2-sulfatase, lysosomal	Chondroitin sulfate degradation
R_S4TASE1ly	-0.670901	-0.251908	-0.418992	4.15e-20	1.25e-16	N-acetylgalactosamine-4-sulfatase, lysosomal	Chondroitin sulfate degradation
R_S4TASE2ly	-0.670901	-0.251908	-0.418992	4.15e-20	1.25e-16	N-acetylgalactosamine-4-sulfatase, lysosomal	Chondroitin sulfate degradation
R_S4TASE3ly	-0.670901	-0.251908	-0.418992	4.15e-20	1.25e-16	N-acetylgalactosamine-4-sulfatase, lysosomal	Chondroitin sulfate degradation
R_S4TASE4ly	-0.670901	-0.251908	-0.418992	4.15e-20	1.25e-16	N-acetylgalactosamine-4-sulfatase, lysosomal	Chondroitin sulfate degradation
R_S4TASE5ly	-0.670901	-0.251908	-0.418992	4.15e-20	1.25e-16	N-acetylgalactosamine-4-sulfatase, lysosomal	Chondroitin sulfate degradation
R_S6TASE8ly	-0.670901	-0.251908	-0.418992	4.15e-20	1.25e-16	N-acetylgalactosamine-6-sulfatase, lysosomal	Chondroitin sulfate degradation
R_S6TASE9ly	-0.670901	-0.251908	-0.418992	4.15e-20	1.25e-16	N-acetylgalactosamine-6-sulfatase, lysosomal	Chondroitin sulfate degradation
R_RE3011R	-0.312933	-0.687023	0.37409	1.05e-16	3.17e-13	RE3011	Eicosanoid metabolism
R_RE3012R	-0.312933	-0.687023	0.37409	1.05e-16	3.17e-13	RE3012	Eicosanoid metabolism
R_RE3014R	-0.312933	-0.687023	0.37409	1.05e-16	3.17e-13	RE3014	Eicosanoid metabolism
R_RE3015R	-0.312933	-0.687023	0.37409	1.05e-16	3.17e-13	RE3015	Eicosanoid metabolism
R_RE3016R	-0.312933	-0.687023	0.37409	1.05e-16	3.17e-13	RE3016	Eicosanoid metabolism
R_RE3017R	-0.312933	-0.687023	0.37409	1.05e-16	3.17e-13	RE3017	Eicosanoid metabolism
R_RE3017R	-0.312933	-0.687023	0.37409	1.05e-16	3.17e-13	RE3017	Eicosanoid metabolism
R_3AIBt	-0.598152	-0.961832	0.36368	5.15e-16	1.55e-12	3-amino-isobutyrate transport	Transport, extracellular
R_3AIBtm	-0.598152	-0.961832	0.36368	5.15e-16	1.55e-12	3-amino-isobutyrate transport, mitochondrial	Transport, mitochondrial
R_3AIBTm	-0.598152	-0.961832	0.36368	5.15e-16	1.55e-12	L-3-aminoisobutyrate transaminase, mitochondrial	Valine, leucine, and isoleucine metabolism
R_4ABUTtm	-0.598152	-0.961832	0.36368	5.15e-16	1.55e-12	4-aminobutanoate mitochondrial transport via diffusion	Transport, mitochondrial
R_4ABUTtm	-0.598152	-0.961832	0.36368	5.15e-16	1.55e-12	4-aminobutanoate mitochondrial transport via diffusion	Transport, mitochondrial
R_ABTArm	-0.598152	-0.961832	0.36368	5.15e-16	1.55e-12	4-aminobutyrate transaminase, reversible (mitochondrial)	Glutamate metabolism
R_ABTArm	-0.598152	-0.961832	0.36368	5.15e-16	1.55e-12	4-aminobutyrate transaminase, reversible (mitochondrial)	Glutamate metabolism
R_APAT2rm	-0.598152	-0.961832	0.36368	5.15e-16	1.55e-12	3-Aminopropanoate:2-oxoglutarate aminotransferase (m)	beta-Alanine metabolism
R_APAT2rm	-0.598152	-0.961832	0.36368	5.15e-16	1.55e-12	3-Aminopropanoate:2-oxoglutarate aminotransferase (m)	beta-Alanine metabolism
R_BALAtmr	-0.598152	-0.961832	0.36368	5.15e-16	1.55e-12	Beta-alanine reversible mitochondrial transport (diffusion)	Transport, mitochondrial
R_BALAtmr	-0.598152	-0.961832	0.36368	5.15e-16	1.55e-12	Beta-alanine reversible mitochondrial transport (diffusion)	Transport, mitochondrial
R_EX_3aib_LPAREN_e_RPAREN_	-0.598152	-0.961832	0.36368	5.15e-16	1.55e-12	L-3-Amino-isobutanoate exchange	Exchange/demand reaction
R_EX_ala_B_LPAREN_e_RPAREN_	-0.017321	-0.0152672	-0.00205384	5.15e-16	1.55e-12	beta-Alanine exchange	Exchange/demand reaction
R_r0178	-0.598152	-0.961832	0.36368	5.15e-16	1.55e-12	Succinate-semialdehyde:NAD+ oxidoreductase Glutamate metabolism / Tyrosine metabolism / Butanoate metabolism EC:1.2.1.24 EC:1.2.1.16	Glutamate metabolism
R_r0899	-0.595843	-0.954198	0.358356	1.54e-15	4.63e-12	Amino acid transporter ATB0+ Facilitated diffusion	Transport, extracellular
R_ADPRIBt	-0.491917	-0.122137	-0.369779	2.09e-15	6.3e-12	ADPribose transport	Transport, extracellular
R_EX_adprbp_LPAREN_e_RPAREN_	-0.491917	-0.122137	-0.369779	2.09e-15	6.3e-12	ADPribose 2'-phosphate exchange	Exchange/demand reaction
R_EX_adprib_LPAREN_e_RPAREN_	-0.491917	-0.122137	-0.369779	2.09e-15	6.3e-12	ADPribose exchange	Exchange/demand reaction
R_EX_adprib_LPAREN_e_RPAREN_	-0.491917	-0.122137	-0.369779	2.09e-15	6.3e-12	ADPribose exchange	Exchange/demand reaction
R_EX_nad_LPAREN_e_RPAREN_	-0.491917	-0.122137	-0.369779	2.09e-15	6.3e-12	Nicotinamide adenine dinucleotide exchange	Exchange/demand reaction
R_EX_nadp_LPAREN_e_RPAREN_	-0.491917	-0.122137	-0.369779	2.09e-15	6.3e-12	Nicotinamide adenine dinucleotide phosphate exchange	Exchange/demand reaction
R_NADNe	-0.491917	-0.122137	-0.369779	2.09e-15	6.3e-12	NAD nucleosidase,extracellular	NAD metabolism
R_NADPNe	-0.491917	-0.122137	-0.369779	2.09e-15	6.3e-12	NADP nucleosidase,extracellular	NAD metabolism
R_RETH	-0.100462	-0.351145	0.250683	3.83e-15	1.15e-11	retinyl ester hydrolase	Vitamin A metabolism
R_NACHEXA1ly	-0.689376	-0.343511	-0.345865	1.35e-14	4.08e-11	beta-N-acetylhexosaminidase A, lysosomal	Chondroitin sulfate degradation
R_NACHEXA2ly	-0.689376	-0.343511	-0.345865	1.35e-14	4.08e-11	beta-N-acetylhexosaminidase A, lysosomal	Chondroitin sulfate degradation
R_EX_xoltri24_LPAREN_e_RPAREN_	-0.681293	-0.358779	-0.322515	8.14e-13	2.45e-09	7-alpha,24(S)-Dihydroxycholesterol exchange	Exchange/demand reaction
R_P45039A1r	-0.681293	-0.358779	-0.322515	8.14e-13	2.45e-09	oxysterol 7-alpha-hydroxylase	Bile acid synthesis
R_P45046A1r	-0.681293	-0.358779	-0.322515	8.14e-13	2.45e-09	cytochrome P450, family 46, subfamily A, polypeptide 1	Bile acid synthesis
R_XOLTRI24tc	-0.681293	-0.358779	-0.322515	8.14e-13	2.45e-09	24 trihydroxy cholesterol transport	Transport, endoplasmic reticular
R_XOLTRI24te	-0.681293	-0.358779	-0.322515	8.14e-13	2.45e-09	24 trihydroxy cholesterol transport	Transport, extracellular
R_CGLYt3_2_	-0.482679	-0.152672	-0.330007	1.35e-12	4.07e-09	Cys-Gly transport in via proton symport	Transport, extracellular
R_r0129	-0.482679	-0.152672	-0.330007	1.35e-12	4.07e-09	gamma-glutamyltranspeptidase Glutathione metabolism EC:3.4.11.4	Glutathione metabolism
R_GALt2_2	-0.441109	-0.122137	-0.318971	3.81e-12	1.15e-08	D-galactose transport via proton symport	Transport, extracellular
R_GALt2_2	-0.441109	-0.122137	-0.318971	3.81e-12	1.15e-08	D-galactose transport via proton symport	Transport, extracellular
R_GLCt2_2	-0.441109	-0.122137	-0.318971	3.81e-12	1.15e-08	D-glucose transport in via proton symport	Transport, extracellular
R_GLCt2_2	-0.441109	-0.122137	-0.318971	3.81e-12	1.15e-08	D-glucose transport in via proton symport	Transport, extracellular
R_H2Ot	-0.441109	-0.122137	-0.318971	3.81e-12	1.15e-08	H2O transport via diffusion	Transport, extracellular
R_H2Ot	-0.441109	-0.122137	-0.318971	3.81e-12	1.15e-08	H2O transport via diffusion	Transport, extracellular
R_UREAt	-0.286374	-0.0763359	-0.210038	3.81e-12	1.15e-08	Urea transport via facilitate diffusion	Transport, extracellular
R_UREAt5	-0.441109	-0.122137	-0.318971	3.81e-12	1.15e-08	urea, water cotransport	Transport, extracellular
R_UREAt5	-0.441109	-0.122137	-0.318971	3.81e-12	1.15e-08	urea, water cotransport	Transport, extracellular
R_EX_n2m2nmasn_LPAREN_e_RPAREN_	-0.41224	-0.0992366	-0.313004	4.93e-12	1.49e-08	N-Acetyl-beta-D-glucosaminyl-1,2-alpha-D-mannosyl-1,3-(N-acetyl-beta-D-glucosaminyl-1,2-alpha-D-mannosyl-1,6)-(N-acetyl-beta-D-glucosaminyl-1,4)-beta-D-mannosyl-1,4-N-acetyl-beta-D-glucosaminyl-R exchange	Exchange/demand reaction
R_M14NTg	-0.41224	-0.0992366	-0.313004	4.93e-12	1.49e-08	beta-1,4-mannosyl-glycoprotein 4-beta-N-acetylglucosaminyltransferase	N-glycan synthesis
R_N2M2NMASNt	-0.41224	-0.0992366	-0.313004	4.93e-12	1.49e-08	n2m2nmasn transport, Golgi to extracellular	Transport, extracellular
R_HXANtx	-0.624711	-0.312977	-0.311734	1.56e-11	4.7e-08	hypoxanthine diffusion in peroxisome	Transport, peroxisomal
R_r0084	-0.624711	-0.312977	-0.311734	1.56e-11	4.7e-08	Oxalosuccinate:NADP+ oxidoreductase (decarboxylating) Citrate cycle (TCA cycle) EC:1.1.1.42	Unassigned
R_r0424	-0.624711	-0.312977	-0.311734	1.56e-11	4.7e-08	Isocitrate:NADP+ oxidoreductase (decarboxylating) Citrate cycle (TCA cycle) EC:1.1.1.42	Unassigned
R_r0425	-0.624711	-0.312977	-0.311734	1.56e-11	4.7e-08	EC:1.1.1.42	Unassigned
R_r0425	-0.624711	-0.312977	-0.311734	1.56e-11	4.7e-08	EC:1.1.1.42	Unassigned
R_r0547	-0.941109	-0.572519	-0.368589	1.56e-11	4.7e-08	Aldehyde:NADP+ oxidoreductase Phenylalanine metabolism EC:1.2.1.5	Phenylalanine metabolism
R_URATEtx	-0.624711	-0.312977	-0.311734	1.56e-11	4.7e-08	urate export from peroxisome	Transport, peroxisomal
R_XANDp	-0.624711	-0.312977	-0.311734	1.56e-11	4.7e-08	xanthine dehydrogenase, peroxisomal	Purine catabolism
R_XANtx	-0.624711	-0.312977	-0.311734	1.56e-11	4.7e-08	xanthine diffusion in peroxisome	Transport, peroxisomal
R_XAO2x	-0.624711	-0.312977	-0.311734	1.56e-11	4.7e-08	xanthine oxidase	Purine catabolism
R_XAOx	-0.624711	-0.312977	-0.311734	1.56e-11	4.7e-08	xanthine oxidase,peroxisomal	Purine catabolism
R_B3GALTg	-0.991917	-0.908397	-0.0835199	7.41e-11	2.23e-07	Beta galactosyltransferase	Blood group synthesis
R_EX_fuc14galacglcgalgluside_hs_LPAREN_e_RPAREN_	-0.991917	-0.908397	-0.0835199	7.41e-11	2.23e-07	Lea glycolipid exchange	Exchange/demand reaction
R_EX_fucacngalacglcgalgluside_hs_LPAREN_e_RPAREN_	-0.991917	-0.908397	-0.0835199	7.41e-11	2.23e-07	IV3-a-Neu5Ac,III4-a-Fuc-Lc4Cer exchange	Exchange/demand reaction
R_FUC14GALACGLCGALGLUSIDEte	-0.991917	-0.908397	-0.0835199	7.41e-11	2.23e-07	blood group intracellular transport	Transport, extracellular
R_FUC14GALACGLCGALGLUSIDEtg	-0.991917	-0.908397	-0.0835199	7.41e-11	2.23e-07	blood group intracellular transport	Transport, golgi apparatus
R_FUCACNGALACGLCGALGLUSIDEte	-0.991917	-0.908397	-0.0835199	7.41e-11	2.23e-07	blood group intracellular transport	Transport, extracellular
R_FUCACNGALACGLCGALGLUSIDEtg	-0.991917	-0.908397	-0.0835199	7.41e-11	2.23e-07	blood group intracellular transport	Transport, golgi apparatus
R_FUT31g	-0.991917	-0.908397	-0.0835199	7.41e-11	2.23e-07	fucosyltransferase 3 (galactoside 3(4)-L-fucosyltransferase, Lewis blood group included) 1	Blood group synthesis
R_FUT32g	-0.991917	-0.908397	-0.0835199	7.41e-11	2.23e-07	fucosyltransferase 3 (galactoside 3(4)-L-fucosyltransferase, Lewis blood group included) 1	Blood group synthesis
R_ST3GAL31g	-0.991917	-0.908397	-0.0835199	7.41e-11	2.23e-07	ST3 beta-galactoside alpha-2,3-sialyltransferase 3	Blood group synthesis
R_PGCD	-0.279446	-0.0229008	-0.256545	2.11e-10	6.37e-07	phosphoglycerate dehydrogenase	Glycine, serine, alanine and threonine metabolism
R_PSERT	-0.279446	-0.0229008	-0.256545	2.11e-10	6.37e-07	phosphoserine transaminase	Glycine, serine, alanine and threonine metabolism
R_PSP_L	-0.279446	-0.0229008	-0.256545	2.11e-10	6.37e-07	phosphoserine phosphatase (L-serine)	Glycine, serine, alanine and threonine metabolism
R_ST8SIA12	-0.861432	-0.641221	-0.22021	3.24e-10	9.75e-07	Beta-galactoside alpha-2,3-sialyltransferase	Sphingolipid metabolism
R_DESAT18_10	-0.576212	-0.282443	-0.29377	3.35e-10	1.01e-06	fatty acyl-CoA desaturase (n-C18:2CoA -&gt; n-C18:3CoA)	Fatty acid synthesis
R_DESAT24_1	-0.576212	-0.282443	-0.29377	3.35e-10	1.01e-06	fatty acyl-CoA desaturase (n-C24:5CoA -&gt; n-C24:6CoA)	Fatty acid synthesis
R_EX_lneldc_LPAREN_e_RPAREN_	-0.00808314	0	-0.00808314	3.35e-10	1.01e-06	linoelaidic acid exchange	Exchange/demand reaction
R_EX_strdnc_LPAREN_e_RPAREN_	-0.576212	-0.282443	-0.29377	3.35e-10	1.01e-06	stearidonic acid exchange	Exchange/demand reaction
R_EX_tethex3_LPAREN_e_RPAREN_	-0.823326	-0.992366	0.169041	3.35e-10	1.01e-06	tetracosahexaenoic acid, n-3 exchange	Exchange/demand reaction
R_FACOAL1822	-0.576212	-0.282443	-0.29377	3.35e-10	1.01e-06	fatty-acid--CoA ligase	Fatty acid oxidation
R_FACOAL184	-0.576212	-0.282443	-0.29377	3.35e-10	1.01e-06	fatty-acid--CoA ligase	Fatty acid oxidation
R_FACOAL246_1	-0.576212	-0.282443	-0.29377	3.35e-10	1.01e-06	fatty-acid--CoA ligase	Fatty acid oxidation
R_LNELDCt	-0.576212	-0.282443	-0.29377	3.35e-10	1.01e-06	fatty acid transport via diffusion	Transport, extracellular
R_STRDNCt	-0.576212	-0.282443	-0.29377	3.35e-10	1.01e-06	fatty acid transport via diffusion	Transport, extracellular
R_TETHEX3t	-0.576212	-0.282443	-0.29377	3.35e-10	1.01e-06	fatty acid transport via diffusion	Transport, extracellular
R_NAHCO3_HCLt	-0.493072	-0.78626	0.293188	3.75e-10	1.13e-06	bicarbonate transport (HCl/NaHCO3 exchange)	Transport, extracellular
R_NAHCO3_HCLt	-0.493072	-0.78626	0.293188	3.75e-10	1.13e-06	bicarbonate transport (HCl/NaHCO3 exchange)	Transport, extracellular
R_ACCOAgt	-0.864896	-0.648855	-0.216041	4.72e-10	1.42e-06	acetyl-coa transport	Transport, extracellular
R_COAtg	-0.864896	-0.648855	-0.216041	4.72e-10	1.42e-06	CoA transport in Golgi via diffusion	Transport, golgi apparatus
R_EX_oagd3_hs_LPAREN_e_RPAREN_	-0.864896	-0.648855	-0.216041	4.72e-10	1.42e-06	9-O-Acetylated GD3 (homo sapiens) exchange	Exchange/demand reaction
R_GAO1g	-0.864896	-0.648855	-0.216041	4.72e-10	1.42e-06	Ganglioside O-acetylation	Sphingolipid metabolism
R_OAGD3te	-0.864896	-0.648855	-0.216041	4.72e-10	1.42e-06	oagd3 hs transport	Transport, extracellular
R_OAGD3tg	-0.864896	-0.648855	-0.216041	4.72e-10	1.42e-06	oagd3 hs intracellular transport	Transport, golgi apparatus
R_ACNGALACGLCGAL14ACGLCGALGLUSIDEte	-0.986143	-0.89313	-0.0930134	4.91e-10	1.48e-06	blood group intracellular transport	Transport, extracellular
R_ACNGALACGLCGAL14ACGLCGALGLUSIDEtg	-0.986143	-0.89313	-0.0930134	4.91e-10	1.48e-06	blood group intracellular transport	Transport, golgi apparatus
R_B3GNT11g	-0.986143	-0.89313	-0.0930134	4.91e-10	1.48e-06	UDP-GlcNAc:betaGal beta-1,3-N-acetylglucosaminyltransferase 1	Blood group synthesis
R_B3GNT310g	-0.986143	-0.89313	-0.0930134	4.91e-10	1.48e-06	UDP-GlcNAc:betaGal beta-1,3-N-acetylglucosaminyltransferase 3, Golgi apparatus	Blood group synthesis
R_B3GNT312g	-0.986143	-0.89313	-0.0930134	4.91e-10	1.48e-06	UDP-GlcNAc:betaGal beta-1,3-N-acetylglucosaminyltransferase 3, Golgi apparatus	Blood group synthesis
R_EX_acngalacglcgal14acglcgalgluside_hs_LPAREN_e_RPAREN_	-0.986143	-0.89313	-0.0930134	4.91e-10	1.48e-06	VI3NeuAc-nLc6Cer exchange	Exchange/demand reaction
R_ST3GAL62g	-0.986143	-0.89313	-0.0930134	4.91e-10	1.48e-06	Type 2 lactosamine alpha-2,3-sialyltransferase	Blood group synthesis
R_DESAT18_6	-0.572748	-0.282443	-0.290306	5.47e-10	1.65e-06	fatty acyl-CoA desaturase (n-C18:1CoA -&gt; n-C18:2CoA)	Fatty acid synthesis
R_DESAT18_7	-0.572748	-0.282443	-0.290306	5.47e-10	1.65e-06	fatty acyl-CoA desaturase (n-C18:1CoA -&gt; n-C18:2CoA)	Fatty acid synthesis
R_DESAT18_8	-0.572748	-0.282443	-0.290306	5.47e-10	1.65e-06	fatty acyl-CoA desaturase (n-C18:1CoA -&gt; n-C18:2CoA)	Fatty acid synthesis
R_DESAT18_9	-0.572748	-0.282443	-0.290306	5.47e-10	1.65e-06	fatty acyl-CoA desaturase (n-C18:2CoA -&gt; n-C18:3CoA)	Fatty acid synthesis
R_ECOAH1m	-0.00230947	0	-0.00230947	1.43e-09	4.31e-06	3-hydroxyacyl-CoA dehydratase (3-hydroxybutanoyl-CoA) (mitochondria)	Tryptophan metabolism
R_HACD1m	-0.00230947	0	-0.00230947	1.43e-09	4.31e-06	3-hydroxyacyl-CoA dehydrogenase (acetoacetyl-CoA) (mitochondria)	Tryptophan metabolism
R_HMGCOASim	-0.213626	-0.458015	0.244389	1.43e-09	4.31e-06	Hydroxymethylglutaryl CoA synthase (ir)	Cholesterol metabolism
R_B3GNT51g	-0.984988	-0.89313	-0.0918587	1.61e-09	4.85e-06	UDP-GlcNAc:betaGal beta-1,3-N-acetylglucosaminyltransferase 5	Blood group synthesis
R_NTD1m	-0.316397	-0.580153	0.263755	3.83e-09	1.15e-05	5'-nucleotidase (dUMP),mitochondrial	Nucleotide interconversion
R_NTD5m	-0.316397	-0.580153	0.263755	3.83e-09	1.15e-05	5'-nucleotidase (dTMP), mitochondrial	Nucleotide interconversion
R_RE1530M	-0.316397	-0.580153	0.263755	3.83e-09	1.15e-05	RE1530	Pyrimidine synthesis
R_THYMDtm	-0.00115473	0	-0.00115473	3.83e-09	1.15e-05	thymd transport	Transport, mitochondrial
R_4HGLSDm	-0.00230947	-0.0534351	0.0511256	8.3e-09	2.5e-05	L-4-hydroxyglutamate semialdehyde dehydrogenase, mitochondrial	Arginine and Proline Metabolism
R_P5CDm	-0.00230947	-0.0534351	0.0511256	8.3e-09	2.5e-05	1-pyrroline-5-carboxylate dehydrogenase, mitochondrial	Glutamate metabolism
R_PHCDm	-0.00230947	-0.0534351	0.0511256	8.3e-09	2.5e-05	L-1-pyrroline-3-hydroxy-5-carboxylate dehydrogenase	Arginine and Proline Metabolism
R_PHCHGSm	-0.00230947	-0.0534351	0.0511256	8.3e-09	2.5e-05	L-1-Pyrroline-3-hydroxy-5-carboxylate spontaneous conversion to L-4-Hydroxyglutamate semialdehyde, mitochondrial	Arginine and Proline Metabolism
R_r0081	-0.00230947	-0.0534351	0.0511256	8.3e-09	2.5e-05	L-Alanine:2-oxoglutarate aminotransferase Glutamate metabolism / Alanine and aspartate metabolism EC:2.6.1.2	Citric acid cycle
R_r0081	-0.00230947	-0.0534351	0.0511256	8.3e-09	2.5e-05	L-Alanine:2-oxoglutarate aminotransferase Glutamate metabolism / Alanine and aspartate metabolism EC:2.6.1.2	Citric acid cycle
R_r0287	-0.00230947	-0.0534351	0.0511256	8.3e-09	2.5e-05	Acetyl-CoA:acetyl-CoA C-acetyltransferase Fatty acid elongation in mitochondria / Fatty acid metabolism EC:2.3.1.16	Fatty acid oxidation
R_r0633	-0.00230947	-0.0534351	0.0511256	8.3e-09	2.5e-05	trans-Oct-2-enoyl-CoA reductase Fatty acid elongation in mitochondria EC:1.3.1.38	Fatty acid oxidation
R_r0686	-0.00230947	-0.0534351	0.0511256	8.3e-09	2.5e-05	L-1-Pyrroline-3-hydroxy-5-carboxylate:NADP+ oxidoreductase Arginine and proline metabolism EC:1.5.1.12	Arginine and Proline Metabolism
R_r0730	-0.00230947	-0.0534351	0.0511256	8.3e-09	2.5e-05	(S)-Hydroxyoctanoyl-CoA:NAD+ oxidoreductase Fatty acid elongation in mitochondria / Fatty acid metabolism EC:1.1.1.211	Fatty acid oxidation
R_r0731	-0.00230947	-0.0534351	0.0511256	8.3e-09	2.5e-05	(S)-Hydroxyoctanoyl-CoA hydro-lyase Fatty acid elongation in mitochondria / Fatty acid metabolism EC:4.2.1.17	Fatty acid oxidation
R_r0732	-0.00230947	-0.0534351	0.0511256	8.3e-09	2.5e-05	Hexanoyl-CoA:acetyl-CoA C-acyltransferase Fatty acid elongation in mitochondria / Fatty acid metabolism EC:2.3.1.16	Fatty acid oxidation
R_r0733	-0.00230947	-0.0534351	0.0511256	8.3e-09	2.5e-05	(S)-Hydroxyhexanoyl-CoA:NAD+ oxidoreductase Fatty acid elongation in mitochondria / Fatty acid metabolism EC:1.1.1.211 EC:1.1.1.35	Fatty acid oxidation
R_r0734	-0.00230947	-0.0534351	0.0511256	8.3e-09	2.5e-05	(S)-Hydroxyhexanoyl-CoA hydro-lyase Fatty acid elongation in mitochondria / Fatty acid metabolism EC:4.2.1.17	Fatty acid oxidation
R_r0791	-0.00230947	-0.0534351	0.0511256	8.3e-09	2.5e-05	trans-Hex-2-enoyl-CoA reductase Fatty acid elongation in mitochondria EC:1.3.1.38	Fatty acid oxidation
R_AGMTm	-0.816397	-0.59542	-0.220977	8.52e-09	2.57e-05	agmatinase (m)	Arginine and Proline Metabolism
R_ARGDCm	-0.816397	-0.59542	-0.220977	8.52e-09	2.57e-05	arginine decarboxylase (m)	Arginine and Proline Metabolism
R_r0907	-0.816397	-0.59542	-0.220977	8.52e-09	2.57e-05	Active transport	Transport, mitochondrial
R_NDPK2m	-0.322171	-0.580153	0.257982	9.24e-09	2.79e-05	nucleoside-diphosphate kinase (ATP:UDP), mitochondrial	Nucleotide interconversion
R_NTD2m	-0.322171	-0.580153	0.257982	9.24e-09	2.79e-05	5'-nucleotidase (UMP), mitochondrial	Nucleotide interconversion
R_RE0456M	-0.322171	-0.580153	0.257982	9.24e-09	2.79e-05	RE0456	Pyrimidine synthesis
R_UMPKm	-0.322171	-0.580153	0.257982	9.24e-09	2.79e-05	UMP kinase (mitochondrial, ATP)	Nucleotide interconversion
R_Uritm	-0.322171	-0.580153	0.257982	9.24e-09	2.79e-05	uridine facilated transport in mitochondria	Transport, mitochondrial
R_B3GALT43g	-0.909931	-0.740458	-0.169473	1.05e-08	3.18e-05	Beta-1,3-galactosyltransferase 4	Sphingolipid metabolism
R_GALGT3	-0.909931	-0.740458	-0.169473	1.05e-08	3.18e-05	Beta-1,4 N-acetylgalactosaminyltransferase	Sphingolipid metabolism
R_ST3GAL23g	-0.909931	-0.740458	-0.169473	1.05e-08	3.18e-05	CMP-N-acetylneuraminate-beta-galactosamide-alpha-2,3-sialyltransferase, Golgi apparatus	Sphingolipid metabolism
R_ST6GALNAC62	-0.909931	-0.740458	-0.169473	1.05e-08	3.18e-05	sialytransferase 7 ((alpha-N-acetylneuraminyl 2,3-betagalactosyl-1,3)-N-acetyl galactosaminide alpha-2,6-sialytransferase) F	Sphingolipid metabolism
R_PHEMEe	-0.236721	-0.473282	0.236562	1.23e-08	3.71e-05	release of heme into the blood	Transport, extracellular
R_PHEMEt	-0.236721	-0.473282	0.236562	1.23e-08	3.71e-05	heme transport	Transport, extracellular
R_EX_pheme_LPAREN_e_RPAREN_	-0.237875	-0.473282	0.235407	1.5e-08	4.54e-05	exchange reaction for heme	Exchange/demand reaction
R_DM_dsT_antigen_g_	-0.941109	-0.801527	-0.139582	2.49e-08	7.5e-05	DM dsT antigen(g)	Exchange/demand reaction
R_DM_sTn_antigen_g_	-0.941109	-0.801527	-0.139582	2.49e-08	7.5e-05	DM sTn antigen(g)	Exchange/demand reaction
R_NS26T2g	-0.941109	-0.801527	-0.139582	2.49e-08	7.5e-05	alpha-N-acetylgalactosaminide alpha-2,6-sialyltransferase	O-glycan synthesis
R_NS26Tg	-0.941109	-0.801527	-0.139582	2.49e-08	7.5e-05	alpha-N-acetylgalactosaminide alpha-2,6-sialyltransferase	O-glycan synthesis
R_S23Tg	-0.941109	-0.801527	-0.139582	2.49e-08	7.5e-05	beta-galactoside alpha-2,3-sialyltransferase (T antigen)	O-glycan synthesis
R_ENGASE3ly	-0.196305	0	-0.196305	2.62e-08	7.91e-05	endo-beta-N-acetylglucosaminidase, lysosomal	Keratan sulfate degradation
R_F1PGT	-0.196305	0	-0.196305	2.62e-08	7.91e-05	fucose-1-phosphate guanylyltransferase	Fructose and mannose metabolism
R_FK	-0.196305	0	-0.196305	2.62e-08	7.91e-05	Fucokinase	Fructose and mannose metabolism
R_FUCASE2ly	-0.196305	0	-0.196305	2.62e-08	7.91e-05	alpha-fucosidase, lysosomal	Keratan sulfate degradation
R_FUCASEly	-0.196305	0	-0.196305	2.62e-08	7.91e-05	alpha-fucosidase, lysosomal	N-glycan degradation
R_FUCtly	-0.196305	0	-0.196305	2.62e-08	7.91e-05	L-fucose efflux from lysosome	Transport, lysosomal
R_GALASE10ly	-0.196305	0	-0.196305	2.62e-08	7.91e-05	beta-galactosidase, lysosomal	Keratan sulfate degradation
R_GALASE11ly	-0.196305	0	-0.196305	2.62e-08	7.91e-05	beta-galactosidase, lysosomal	Keratan sulfate degradation
R_GALASE12ly	-0.196305	0	-0.196305	2.62e-08	7.91e-05	beta-galactosidase, lysosomal	Keratan sulfate degradation
R_GALASE13ly	-0.196305	0	-0.196305	2.62e-08	7.91e-05	beta-galactosidase, lysosomal	Keratan sulfate degradation
R_GALASE14ly	-0.196305	0	-0.196305	2.62e-08	7.91e-05	beta-galactosidase, lysosomal	Keratan sulfate degradation
R_GALASE15ly	-0.196305	0	-0.196305	2.62e-08	7.91e-05	beta-galactosidase, lysosomal	Keratan sulfate degradation
R_GALASE3ly	-0.196305	0	-0.196305	2.62e-08	7.91e-05	beta-galactosidase, lysosomal	Keratan sulfate degradation
R_GALASE4ly	-0.196305	0	-0.196305	2.62e-08	7.91e-05	beta-galactosidase, lysosomal	Keratan sulfate degradation
R_GALASE5ly	-0.196305	0	-0.196305	2.62e-08	7.91e-05	beta-galactosidase, lysosomal	Keratan sulfate degradation
R_GALASE6ly	-0.196305	0	-0.196305	2.62e-08	7.91e-05	beta-galactosidase, lysosomal	Keratan sulfate degradation
R_GALASE7ly	-0.196305	0	-0.196305	2.62e-08	7.91e-05	beta-galactosidase, lysosomal	Keratan sulfate degradation
R_GALASE8ly	-0.196305	0	-0.196305	2.62e-08	7.91e-05	beta-galactosidase, lysosomal	Keratan sulfate degradation
R_GALASE9ly	-0.196305	0	-0.196305	2.62e-08	7.91e-05	beta-galactosidase, lysosomal	Keratan sulfate degradation
R_GASNASE3ly	-0.196305	0	-0.196305	2.62e-08	7.91e-05	glycosylasparaginase, lysosomal	Keratan sulfate degradation
R_GDPFUCtg	-0.196305	0	-0.196305	2.62e-08	7.91e-05	GDPFuc Golgi transport via CMP antiport	Transport, golgi apparatus
R_GDPtg	-0.196305	0	-0.196305	2.62e-08	7.91e-05	GDP intracellular transport	Transport, golgi apparatus
R_GFUCS	-0.196305	0	-0.196305	2.62e-08	7.91e-05	GDP-L-fucose synthase	Fructose and mannose metabolism
R_GMAND	-0.196305	0	-0.196305	2.62e-08	7.91e-05	GDP-D-mannose dehydratase	Fructose and mannose metabolism
R_GMPtg	-0.196305	0	-0.196305	2.62e-08	7.91e-05	GMP transport (Golgi)	Transport, golgi apparatus
R_KSItly	-0.196305	0	-0.196305	2.62e-08	7.91e-05	keratan sulfate I transport, extracellular to lysosome	Transport, lysosomal
R_NACHEX10ly	-0.196305	0	-0.196305	2.62e-08	7.91e-05	beta-N-acetylhexosaminidase, lysosomal	Keratan sulfate degradation
R_NACHEX11ly	-0.196305	0	-0.196305	2.62e-08	7.91e-05	beta-N-acetylhexosaminidase, lysosomal	Keratan sulfate degradation
R_NACHEX12ly	-0.196305	0	-0.196305	2.62e-08	7.91e-05	beta-N-acetylhexosaminidase, lysosomal	Keratan sulfate degradation
R_NACHEX13ly	-0.196305	0	-0.196305	2.62e-08	7.91e-05	beta-N-acetylhexosaminidase, lysosomal	Keratan sulfate degradation
R_NACHEX14ly	-0.196305	0	-0.196305	2.62e-08	7.91e-05	beta-N-acetylhexosaminidase, lysosomal	Keratan sulfate degradation
R_NACHEX15ly	-0.196305	0	-0.196305	2.62e-08	7.91e-05	beta-N-acetylhexosaminidase, lysosomal	Keratan sulfate degradation
R_NACHEX16ly	-0.196305	0	-0.196305	2.62e-08	7.91e-05	beta-N-acetylhexosaminidase, lysosomal	Keratan sulfate degradation
R_NACHEX17ly	-0.196305	0	-0.196305	2.62e-08	7.91e-05	beta-N-acetylhexosaminidase, lysosomal	Keratan sulfate degradation
R_NACHEX18ly	-0.196305	0	-0.196305	2.62e-08	7.91e-05	beta-N-acetylhexosaminidase, lysosomal	Keratan sulfate degradation
R_NACHEX19ly	-0.196305	0	-0.196305	2.62e-08	7.91e-05	beta-N-acetylhexosaminidase, lysosomal	Keratan sulfate degradation
R_NACHEX20ly	-0.196305	0	-0.196305	2.62e-08	7.91e-05	beta-N-acetylhexosaminidase, lysosomal	Keratan sulfate degradation
R_NACHEX21ly	-0.196305	0	-0.196305	2.62e-08	7.91e-05	beta-N-acetylhexosaminidase, lysosomal	Keratan sulfate degradation
R_NACHEX22ly	-0.196305	0	-0.196305	2.62e-08	7.91e-05	beta-N-acetylhexosaminidase, lysosomal	Keratan sulfate degradation
R_r0782	-0.196305	0	-0.196305	2.62e-08	7.91e-05	GDP-L-fucose:NADP+ 4-oxidoreductase (3,5-epimerizing) Fructose and mannose metabolism EC:1.1.1.271	Aminosugar metabolism
R_S2L2FN2M2MASNtly	-0.196305	0	-0.196305	2.62e-08	7.91e-05	s2l2fn2m2masn transport, extracellular to lysosome	Transport, lysosomal
R_S6TASE10ly	-0.196305	0	-0.196305	2.62e-08	7.91e-05	galactose-6-sulfate sulfatase, lysosomal	Keratan sulfate degradation
R_S6TASE11ly	-0.196305	0	-0.196305	2.62e-08	7.91e-05	N-acetylglucosamine-6-sulfatase, lysosomal	Keratan sulfate degradation
R_S6TASE12ly	-0.196305	0	-0.196305	2.62e-08	7.91e-05	N-acetylglucosamine-6-sulfatase, lysosomal	Keratan sulfate degradation
R_S6TASE13ly	-0.196305	0	-0.196305	2.62e-08	7.91e-05	N-acetylglucosamine-6-sulfatase, lysosomal	Keratan sulfate degradation
R_S6TASE14ly	-0.196305	0	-0.196305	2.62e-08	7.91e-05	N-acetylglucosamine-6-sulfatase, lysosomal	Keratan sulfate degradation
R_S6TASE15ly	-0.196305	0	-0.196305	2.62e-08	7.91e-05	N-acetylglucosamine-6-sulfatase, lysosomal	Keratan sulfate degradation
R_S6TASE16ly	-0.196305	0	-0.196305	2.62e-08	7.91e-05	N-acetylglucosamine-6-sulfatase, lysosomal	Keratan sulfate degradation
R_S6TASE17ly	-0.196305	0	-0.196305	2.62e-08	7.91e-05	N-acetylglucosamine-6-sulfatase, lysosomal	Keratan sulfate degradation
R_S6TASE18ly	-0.196305	0	-0.196305	2.62e-08	7.91e-05	N-acetylglucosamine-6-sulfatase, lysosomal	Keratan sulfate degradation
R_S6TASE19ly	-0.196305	0	-0.196305	2.62e-08	7.91e-05	N-acetylglucosamine-6-sulfatase, lysosomal	Keratan sulfate degradation
R_S6TASE20ly	-0.196305	0	-0.196305	2.62e-08	7.91e-05	N-acetylglucosamine-6-sulfatase, lysosomal	Keratan sulfate degradation
R_S6TASE21ly	-0.196305	0	-0.196305	2.62e-08	7.91e-05	N-acetylglucosamine-6-sulfatase, lysosomal	Keratan sulfate degradation
R_SIAASE2ly	-0.196305	0	-0.196305	2.62e-08	7.91e-05	sialidase, lysosomal	Keratan sulfate degradation
R_AKR1D	-0.919169	-0.763359	-0.15581	3.69e-08	0.000111124	aldo-keto reductase family 1, member D1 (delta 4-3-ketosteroid-5-beta-reductase)	Bile acid synthesis
R_r0747	-0.919169	-0.763359	-0.15581	3.69e-08	0.000111124	3alpha,7alpha-Dihydroxy-5beta-cholestane:NADP+ oxidoreductase (B-specific); 3alpha,7alpha-Dihydroxy-5beta-cholestane:NADP+ oxidoreductase Bile acid biosynthesis EC:1.1.1.50	Bile acid synthesis
R_RE1810M	-0.0831409	-0.221374	0.138233	3.69e-08	0.000111124	RE1810	Bile acid synthesis
R_RE2814R	-0.960739	-0.992366	0.0316274	3.69e-08	0.000111124	RE2814	Bile acid synthesis
R_XOL7AH2tm	-0.0831409	-0.221374	0.138233	3.69e-08	0.000111124	lipid, flip-flop intracellular transport	Transport, mitochondrial
R_XOL7AONEtr	-0.919169	-0.763359	-0.15581	3.69e-08	0.000111124	lipid, flip-flop intracellular transport	Transport, endoplasmic reticular
R_LFORKYNHYD	-0.214781	-0.0152672	-0.199513	5.39e-08	0.000162628	L-Formylkynurenine hydrolase	Tryptophan metabolism
R_r0239	-0.214781	-0.0152672	-0.199513	5.39e-08	0.000162628	N-Formylanthranilate amidohydrolase Tryptophan metabolism EC:3.5.1.9	Tryptophan metabolism
R_ANTHte	-0.213626	-0.0152672	-0.198359	6.05e-08	0.000182298	Transport of anthranilate	Transport, extracellular
R_EX_anth_LPAREN_e_RPAREN_	-0.213626	-0.0152672	-0.198359	6.05e-08	0.000182298	Exchange of anthranilate	Exchange/demand reaction
R_KYN	-0.213626	-0.0152672	-0.198359	6.05e-08	0.000182298	kynureninase	Tryptophan metabolism
R_AG13T10g	-0.198614	-0.00763359	-0.190981	7.59e-08	0.000228865	N-acetyllactosaminide beta-1,3-N-acetylglucosaminyltransferase, Golgi apparatus	Keratan sulfate synthesis
R_AG13T11g	-0.198614	-0.00763359	-0.190981	7.59e-08	0.000228865	N-acetyllactosaminide beta-1,3-N-acetylglucosaminyltransferase, Golgi apparatus	Keratan sulfate synthesis
R_AG13T12g	-0.198614	-0.00763359	-0.190981	7.59e-08	0.000228865	N-acetyllactosaminide beta-1,3-N-acetylglucosaminyltransferase, Golgi apparatus	Keratan sulfate synthesis
R_AG13T13g	-0.198614	-0.00763359	-0.190981	7.59e-08	0.000228865	N-acetyllactosaminide beta-1,3-N-acetylglucosaminyltransferase, Golgi apparatus	Keratan sulfate synthesis
R_AG13T14g	-0.198614	-0.00763359	-0.190981	7.59e-08	0.000228865	N-acetyllactosaminide beta-1,3-N-acetylglucosaminyltransferase, Golgi apparatus	Keratan sulfate synthesis
R_AG13T15g	-0.198614	-0.00763359	-0.190981	7.59e-08	0.000228865	N-acetyllactosaminide beta-1,3-N-acetylglucosaminyltransferase, Golgi apparatus	Keratan sulfate synthesis
R_AG13T4g	-0.198614	-0.00763359	-0.190981	7.59e-08	0.000228865	N-acetyllactosaminide beta-1,3-N-acetylglucosaminyltransferase, Golgi apparatus	Keratan sulfate synthesis
R_AG13T5g	-0.198614	-0.00763359	-0.190981	7.59e-08	0.000228865	N-acetyllactosaminide beta-1,3-N-acetylglucosaminyltransferase, Golgi apparatus	Keratan sulfate synthesis
R_AG13T6g	-0.198614	-0.00763359	-0.190981	7.59e-08	0.000228865	N-acetyllactosaminide beta-1,3-N-acetylglucosaminyltransferase, Golgi apparatus	Keratan sulfate synthesis
R_AG13T7g	-0.198614	-0.00763359	-0.190981	7.59e-08	0.000228865	N-acetyllactosaminide beta-1,3-N-acetylglucosaminyltransferase, Golgi apparatus	Keratan sulfate synthesis
R_AG13T8g	-0.198614	-0.00763359	-0.190981	7.59e-08	0.000228865	N-acetyllactosaminide beta-1,3-N-acetylglucosaminyltransferase, Golgi apparatus	Keratan sulfate synthesis
R_AG13T9g	-0.198614	-0.00763359	-0.190981	7.59e-08	0.000228865	N-acetyllactosaminide beta-1,3-N-acetylglucosaminyltransferase, Golgi apparatus	Keratan sulfate synthesis
R_Asn_X_Ser_Thrtr	-0.198614	-0.00763359	-0.190981	7.59e-08	0.000228865	Asn-X-Ser/Thr transport (from ER to lysosome)	Transport, endoplasmic reticular
R_BDMT_L	-0.198614	-0.00763359	-0.190981	7.59e-08	0.000228865	GDPmannose:chitobiosyldiphosphodolichol beta-D-mannosyltransferase (liver)	N-glycan synthesis
R_BDMT_U	-0.198614	-0.00763359	-0.190981	7.59e-08	0.000228865	GDPmannose:chitobiosyldiphosphodolichol beta-D-mannosyltransferase (uterus)	N-glycan synthesis
R_DOLASNT_Ler	-0.198614	-0.00763359	-0.190981	7.59e-08	0.000228865	Dolichyl-diphosphooligosaccharide:protein-L-asparagine oligopolysaccharidotransferase (liver)	N-glycan synthesis
R_DOLASNT_Uer	-0.198614	-0.00763359	-0.190981	7.59e-08	0.000228865	Dolichyl-diphosphooligosaccharide:protein-L-asparagine oligopolysaccharidotransferase (uterus)	N-glycan synthesis
R_DOLDPP_Ler	-0.198614	-0.00763359	-0.190981	7.59e-08	0.000228865	Dolichyl-diphosphate phosphohydrolase, human (liver)	N-glycan synthesis
R_DOLDPP_Uer	-0.198614	-0.00763359	-0.190981	7.59e-08	0.000228865	Dolichyl-diphosphate phosphohydrolase, human (uterus)	N-glycan synthesis
R_DOLP_Lter	-0.198614	-0.00763359	-0.190981	7.59e-08	0.000228865	dolichol phosphate flippase (liver)	N-glycan synthesis
R_DOLP_Uter	-0.198614	-0.00763359	-0.190981	7.59e-08	0.000228865	dolichol phosphate flippase (uterus)	N-glycan synthesis
R_DOLPGT1_Ler	-0.198614	-0.00763359	-0.190981	7.59e-08	0.000228865	dolichyl-phosphate-glucose-glycolipid alpha-glucosyltransferase (liver)	N-glycan synthesis
R_DOLPGT1_Uer	-0.198614	-0.00763359	-0.190981	7.59e-08	0.000228865	dolichyl-phosphate-glucose-glycolipid alpha-glucosyltransferase (uterus)	N-glycan synthesis
R_DOLPGT2_Ler	-0.198614	-0.00763359	-0.190981	7.59e-08	0.000228865	dolichyl-phosphate-glucose-glycolipid alpha-glucosyltransferase (liver)	N-glycan synthesis
R_DOLPGT2_Uer	-0.198614	-0.00763359	-0.190981	7.59e-08	0.000228865	dolichyl-phosphate-glucose-glycolipid alpha-glucosyltransferase (uterus)	N-glycan synthesis
R_DOLPH_Ler	-0.198614	-0.00763359	-0.190981	7.59e-08	0.000228865	Dolichol-phosphate phosphohydrolase, human (liver)	N-glycan synthesis
R_DOLPH_Uer	-0.198614	-0.00763359	-0.190981	7.59e-08	0.000228865	Dolichol-phosphate phosphohydrolase, human (uterus)	N-glycan synthesis
R_DOLPMT_L	-0.198614	-0.00763359	-0.190981	7.59e-08	0.000228865	Dolichyl-phosphate D-mannosyltransferase (liver)	N-glycan synthesis
R_DOLPMT_U	-0.198614	-0.00763359	-0.190981	7.59e-08	0.000228865	Dolichyl-phosphate D-mannosyltransferase (uterus)	N-glycan synthesis
R_DOLPMT1_Ler	-0.198614	-0.00763359	-0.190981	7.59e-08	0.000228865	dolichyl-phosphate-mannose-glycolipid alpha-mannosyltransferase (liver)	N-glycan synthesis
R_DOLPMT1_Uer	-0.198614	-0.00763359	-0.190981	7.59e-08	0.000228865	dolichyl-phosphate-mannose-glycolipid alpha-mannosyltransferase (uterus)	N-glycan synthesis
R_DOLPMT2_Ler	-0.198614	-0.00763359	-0.190981	7.59e-08	0.000228865	dolichyl-phosphate-mannose-glycolipid alpha-mannosyltransferase (liver)	N-glycan synthesis
R_DOLPMT2_Uer	-0.198614	-0.00763359	-0.190981	7.59e-08	0.000228865	dolichyl-phosphate-mannose-glycolipid alpha-mannosyltransferase (uterus)	N-glycan synthesis
R_EX_ksi_LPAREN_e_RPAREN_	-0.198614	-0.00763359	-0.190981	7.59e-08	0.000228865	keratan sulfate I exchange	Exchange/demand reaction
R_EX_s2l2fn2m2masn_LPAREN_e_RPAREN_	-0.198614	-0.00763359	-0.190981	7.59e-08	0.000228865	PA6 exchange	Exchange/demand reaction
R_F6Tg	-0.198614	-0.00763359	-0.190981	7.59e-08	0.000228865	glycoprotein 6-alpha-L-fucosyltransferase	N-glycan synthesis
R_G12MT1_L	-0.198614	-0.00763359	-0.190981	7.59e-08	0.000228865	Glycolipid 1,2-alpha-D-mannosyltransferase (liver)	N-glycan synthesis
R_G12MT1_U	-0.198614	-0.00763359	-0.190981	7.59e-08	0.000228865	Glycolipid 1,2-alpha-D-mannosyltransferase (uterus)	N-glycan synthesis
R_G12MT2_L	-0.198614	-0.00763359	-0.190981	7.59e-08	0.000228865	Glycolipid 1,2-alpha-D-mannosyltransferase (liver)	N-glycan synthesis
R_G12MT2_U	-0.198614	-0.00763359	-0.190981	7.59e-08	0.000228865	Glycolipid 1,2-alpha-D-mannosyltransferase (uterus)	N-glycan synthesis
R_G13MT_L	-0.198614	-0.00763359	-0.190981	7.59e-08	0.000228865	Glycolipid 1,3-alpha-D-mannosyltransferase (liver)	N-glycan synthesis
R_G13MT_U	-0.198614	-0.00763359	-0.190981	7.59e-08	0.000228865	Glycolipid 1,3-alpha-D-mannosyltransferase (uterus)	N-glycan synthesis
R_G14T10g	-0.198614	-0.00763359	-0.190981	7.59e-08	0.000228865	beta-N-acetylglucosaminylglycopeptide beta-1,4-galactosyltransferase, Golgi	Keratan sulfate synthesis
R_G14T11g	-0.198614	-0.00763359	-0.190981	7.59e-08	0.000228865	beta-N-acetylglucosaminylglycopeptide beta-1,4-galactosyltransferase, Golgi	Keratan sulfate synthesis
R_G14T12g	-0.198614	-0.00763359	-0.190981	7.59e-08	0.000228865	beta-N-acetylglucosaminylglycopeptide beta-1,4-galactosyltransferase, Golgi	Keratan sulfate synthesis
R_G14T13g	-0.198614	-0.00763359	-0.190981	7.59e-08	0.000228865	beta-N-acetylglucosaminylglycopeptide beta-1,4-galactosyltransferase, Golgi	Keratan sulfate synthesis
R_G14T14g	-0.198614	-0.00763359	-0.190981	7.59e-08	0.000228865	beta-N-acetylglucosaminylglycopeptide beta-1,4-galactosyltransferase, Golgi	Keratan sulfate synthesis
R_G14T15g	-0.198614	-0.00763359	-0.190981	7.59e-08	0.000228865	beta-N-acetylglucosaminylglycopeptide beta-1,4-galactosyltransferase, Golgi	Keratan sulfate synthesis
R_G14T16g	-0.198614	-0.00763359	-0.190981	7.59e-08	0.000228865	beta-N-acetylglucosaminylglycopeptide beta-1,4-galactosyltransferase, Golgi	Keratan sulfate synthesis
R_G14T17g	-0.198614	-0.00763359	-0.190981	7.59e-08	0.000228865	beta-N-acetylglucosaminylglycopeptide beta-1,4-galactosyltransferase, Golgi	Keratan sulfate synthesis
R_G14T6g	-0.198614	-0.00763359	-0.190981	7.59e-08	0.000228865	beta-N-acetylglucosaminylglycopeptide beta-1,4-galactosyltransferase, Golgi	Keratan sulfate synthesis
R_G14T7g	-0.198614	-0.00763359	-0.190981	7.59e-08	0.000228865	beta-N-acetylglucosaminylglycopeptide beta-1,4-galactosyltransferase, Golgi	Keratan sulfate synthesis
R_G14T8g	-0.198614	-0.00763359	-0.190981	7.59e-08	0.000228865	beta-N-acetylglucosaminylglycopeptide beta-1,4-galactosyltransferase, Golgi	Keratan sulfate synthesis
R_G14T9g	-0.198614	-0.00763359	-0.190981	7.59e-08	0.000228865	beta-N-acetylglucosaminylglycopeptide beta-1,4-galactosyltransferase, Golgi	Keratan sulfate synthesis
R_G14Tg	-0.198614	-0.00763359	-0.190981	7.59e-08	0.000228865	beta-N-acetylglucosaminylglycopeptide beta-1,4-galactosyltransferase	N-glycan synthesis
R_G16MT_L	-0.198614	-0.00763359	-0.190981	7.59e-08	0.000228865	Glycolipid 1,6-alpha-D-mannosyltransferase (liver)	N-glycan synthesis
R_G16MT_U	-0.198614	-0.00763359	-0.190981	7.59e-08	0.000228865	Glycolipid 1,6-alpha-D-mannosyltransferase (uterus)	N-glycan synthesis
R_GLCNACPT_L	-0.198614	-0.00763359	-0.190981	7.59e-08	0.000228865	UDP-GlcNAc:dolichol-phosphate GlcNAc phosphotransferase (liver)	N-glycan synthesis
R_GLCNACPT_U	-0.198614	-0.00763359	-0.190981	7.59e-08	0.000228865	UDP-GlcNAc:dolichol-phosphate GlcNAc phosphotransferase (uterus)	N-glycan synthesis
R_GLCNACT_L	-0.198614	-0.00763359	-0.190981	7.59e-08	0.000228865	UDP-GlcNAc:N-acetyl-D-glucosaminyl diphosphodolichol N-acetyl-D-glucosaminyltransferase (liver)	N-glycan synthesis
R_GLCNACT_U	-0.198614	-0.00763359	-0.190981	7.59e-08	0.000228865	UDP-GlcNAc:N-acetyl-D-glucosaminyl diphosphodolichol N-acetyl-D-glucosaminyltransferase (uterus)	N-glycan synthesis
R_KSIt	-0.198614	-0.00763359	-0.190981	7.59e-08	0.000228865	keratan sulfate I transport, golgi to extracellular	Transport, extracellular
R_M1316Mg	-0.198614	-0.00763359	-0.190981	7.59e-08	0.000228865	mannosyl-oligosaccharide 1,3-1,6-alpha-mannosidase	N-glycan synthesis
R_M13N2Tg	-0.198614	-0.00763359	-0.190981	7.59e-08	0.000228865	alpha-1,3-mannosyl-glycoprotein 2-beta-N-acetylglucosaminyltransferase	N-glycan synthesis
R_M16NTg	-0.198614	-0.00763359	-0.190981	7.59e-08	0.000228865	alpha-1,6-mannosyl-glycoprotein 2-beta-N-acetylglucosaminyltransferase	N-glycan synthesis
R_M4MPDOL_Lter	-0.198614	-0.00763359	-0.190981	7.59e-08	0.000228865	m4mpdol flippase	N-glycan synthesis
R_M4MPDOL_Uter	-0.198614	-0.00763359	-0.190981	7.59e-08	0.000228865	m4mpdol flippase	N-glycan synthesis
R_M7MASNBterg	-0.198614	-0.00763359	-0.190981	7.59e-08	0.000228865	m7masnB transport from endoplasmic reticulum to Golgi apparatus	N-glycan synthesis
R_M8MASNterg	-0.198614	-0.00763359	-0.190981	7.59e-08	0.000228865	m8masn transport from ER to Golgi apparatus	N-glycan synthesis
R_MANter	-0.198614	-0.00763359	-0.190981	7.59e-08	0.000228865	mannose efflux from endoplasmic reticulum	Transport, endoplasmic reticular
R_MANtg	-0.198614	-0.00763359	-0.190981	7.59e-08	0.000228865	mannose efflux from Golgi apparatus	Transport, golgi apparatus
R_MG1er	-0.198614	-0.00763359	-0.190981	7.59e-08	0.000228865	mannosyl-oligosaccharide glucosidase, endoplasmic reticulum	N-glycan synthesis
R_MG2er	-0.198614	-0.00763359	-0.190981	7.59e-08	0.000228865	mannosyl-oligosaccharide glucosidase, endoplasmic reticulum	N-glycan synthesis
R_MG3er	-0.198614	-0.00763359	-0.190981	7.59e-08	0.000228865	mannosyl-oligosaccharide glucosidase, endoplasmic reticulum	N-glycan synthesis
R_MM5ag	-0.198614	-0.00763359	-0.190981	7.59e-08	0.000228865	mannosyl-oligosaccharide 1,2-alpha-mannosidase, Golgi apparatus	N-glycan synthesis
R_MM5bg	-0.198614	-0.00763359	-0.190981	7.59e-08	0.000228865	mannosyl-oligosaccharide 1,2-alpha-mannosidase, Golgi apparatus	N-glycan synthesis
R_MM5cg	-0.198614	-0.00763359	-0.190981	7.59e-08	0.000228865	mannosyl-oligosaccharide 1,2-alpha-mannosidase, Golgi apparatus	N-glycan synthesis
R_MM6B1ag	-0.198614	-0.00763359	-0.190981	7.59e-08	0.000228865	mannosyl-oligosaccharide 1,2-alpha-mannosidase, Golgi apparatus	N-glycan synthesis
R_MM6B1bg	-0.198614	-0.00763359	-0.190981	7.59e-08	0.000228865	mannosyl-oligosaccharide 1,2-alpha-mannosidase, Golgi apparatus	N-glycan synthesis
R_MM6B2g	-0.198614	-0.00763359	-0.190981	7.59e-08	0.000228865	mannosyl-oligosaccharide 1,2-alpha-mannosidase, Golgi apparatus	N-glycan synthesis
R_MM6bg	-0.198614	-0.00763359	-0.190981	7.59e-08	0.000228865	mannosyl-oligosaccharide 1,2-alpha-mannosidase, Golgi apparatus	N-glycan synthesis
R_MM7B1g	-0.198614	-0.00763359	-0.190981	7.59e-08	0.000228865	mannosyl-oligosaccharide 1,2-alpha-mannosidase, Golgi apparatus	N-glycan synthesis
R_MM7B2g	-0.198614	-0.00763359	-0.190981	7.59e-08	0.000228865	mannosyl-oligosaccharide 1,2-alpha-mannosidase, Golgi apparatus	N-glycan synthesis
R_MM7Cag	-0.198614	-0.00763359	-0.190981	7.59e-08	0.000228865	mannosyl-oligosaccharide 1,2-alpha-mannosidase, Golgi apparatus	N-glycan synthesis
R_MM7Cbg	-0.198614	-0.00763359	-0.190981	7.59e-08	0.000228865	mannosyl-oligosaccharide 1,2-alpha-mannosidase, Golgi apparatus	N-glycan synthesis
R_MM8Ag	-0.198614	-0.00763359	-0.190981	7.59e-08	0.000228865	mannosyl-oligosaccharide 1,2-alpha-mannosidase, Golgi apparatus	N-glycan synthesis
R_MM8Ber	-0.198614	-0.00763359	-0.190981	7.59e-08	0.000228865	mannosyl-oligosaccharide 1,2-alpha-mannosidase, endoplasmic reticulum	N-glycan synthesis
R_MM8Cg	-0.198614	-0.00763359	-0.190981	7.59e-08	0.000228865	mannosyl-oligosaccharide 1,2-alpha-mannosidase, Golgi apparatus	N-glycan synthesis
R_S23T3g	-0.198614	-0.00763359	-0.190981	7.59e-08	0.000228865	beta-galactoside alpha-2,3-sialyltransferase (complex N-glycan)	Keratan sulfate synthesis
R_S26Tg	-0.198614	-0.00763359	-0.190981	7.59e-08	0.000228865	beta-galactoside alpha-2,6-sialyltransferase	N-glycan synthesis
R_S2L2FN2M2MASNt	-0.198614	-0.00763359	-0.190981	7.59e-08	0.000228865	s2l2fn2m2masn transport, Golgi to extracellular	Transport, extracellular
R_S6T10g	-0.198614	-0.00763359	-0.190981	7.59e-08	0.000228865	galactose/N-acetylglucosamine 6-O-sulfotransferase, Golgi apparatus	Keratan sulfate synthesis
R_S6T11g	-0.198614	-0.00763359	-0.190981	7.59e-08	0.000228865	galactose/N-acetylglucosamine 6-O-sulfotransferase, Golgi apparatus	Keratan sulfate synthesis
R_S6T12g	-0.198614	-0.00763359	-0.190981	7.59e-08	0.000228865	galactose/N-acetylglucosamine 6-O-sulfotransferase, Golgi apparatus	Keratan sulfate synthesis
R_S6T13g	-0.198614	-0.00763359	-0.190981	7.59e-08	0.000228865	galactose/N-acetylglucosamine 6-O-sulfotransferase, Golgi apparatus	Keratan sulfate synthesis
R_S6T14g	-0.198614	-0.00763359	-0.190981	7.59e-08	0.000228865	galactose/N-acetylglucosamine 6-O-sulfotransferase, Golgi apparatus	Keratan sulfate synthesis
R_S6T15g	-0.198614	-0.00763359	-0.190981	7.59e-08	0.000228865	galactose/N-acetylglucosamine 6-O-sulfotransferase, Golgi apparatus	Keratan sulfate synthesis
R_S6T4g	-0.198614	-0.00763359	-0.190981	7.59e-08	0.000228865	galactose/N-acetylglucosamine 6-O-sulfotransferase, Golgi apparatus	Keratan sulfate synthesis
R_S6T5g	-0.198614	-0.00763359	-0.190981	7.59e-08	0.000228865	galactose/N-acetylglucosamine 6-O-sulfotransferase, Golgi apparatus	Keratan sulfate synthesis
R_S6T6g	-0.198614	-0.00763359	-0.190981	7.59e-08	0.000228865	galactose/N-acetylglucosamine 6-O-sulfotransferase, Golgi apparatus	Keratan sulfate synthesis
R_S6T7g	-0.198614	-0.00763359	-0.190981	7.59e-08	0.000228865	galactose/N-acetylglucosamine 6-O-sulfotransferase, Golgi apparatus	Keratan sulfate synthesis
R_S6T8g	-0.198614	-0.00763359	-0.190981	7.59e-08	0.000228865	galactose/N-acetylglucosamine 6-O-sulfotransferase, Golgi apparatus	Keratan sulfate synthesis
R_S6T9g	-0.198614	-0.00763359	-0.190981	7.59e-08	0.000228865	galactose/N-acetylglucosamine 6-O-sulfotransferase, Golgi apparatus	Keratan sulfate synthesis
R_DADNK	-0.296767	-0.0763359	-0.220431	1.11e-07	0.000335708	deoxyadenosine kinase	Nucleotide interconversion
R_r0475	-0.296767	-0.0763359	-0.220431	1.11e-07	0.000335708	2-Deoxyadenosine 5-diphosphate:oxidized-thioredoxin 2-oxidoreductase Purine metabolism EC:1.17.4.1	Nucleotide interconversion
R_RNDR1	-0.296767	-0.0763359	-0.220431	1.11e-07	0.000335708	ribonucleoside-diphosphate reductase (ADP)	Nucleotide interconversion
R_RNDR2	-0.296767	-0.0763359	-0.220431	1.11e-07	0.000335708	ribonucleoside-diphosphate reductase (GDP)	Nucleotide interconversion
R_RNDR3	-0.296767	-0.0763359	-0.220431	1.11e-07	0.000335708	ribonucleoside-diphosphate reductase (CDP)	Nucleotide interconversion
R_RNDR4	-0.296767	-0.0763359	-0.220431	1.11e-07	0.000335708	ribonucleoside-diphosphate reductase (UDP)	Nucleotide interconversion
R_THMTP	-0.333718	-0.572519	0.238801	1.24e-07	0.000372836	thiamine-triphosphatase	Thiamine metabolism
R_FALDH	-0.144342	-0.328244	0.183902	1.62e-07	0.000489617	formaldehyde dehydrogenase	Tyrosine metabolism
R_FALDH	-0.144342	-0.328244	0.183902	1.62e-07	0.000489617	formaldehyde dehydrogenase	Tyrosine metabolism
R_LALDO	-0.144342	-0.328244	0.183902	1.62e-07	0.000489617	D-Lactaldehyde:NAD+ oxidoreductase (glutathione-formylating)	Pyruvate metabolism
R_LALDO	-0.144342	-0.328244	0.183902	1.62e-07	0.000489617	D-Lactaldehyde:NAD+ oxidoreductase (glutathione-formylating)	Pyruvate metabolism
R_r1377	-0.144342	-0.328244	0.183902	1.62e-07	0.000489617	S-(hydroxymethyl)glutathione synthase Methane metabolism EC:4.4.1.22	Unassigned
R_r1378	-0.144342	-0.328244	0.183902	1.62e-07	0.000489617	S-(hydroxymethyl)glutathione dehydrogenase Methane metabolism EC:1.1.1.284	Unassigned
R_SIAT9g	-0.800231	-0.59542	-0.204811	1.84e-07	0.000553372	Lactosylceramide alpha-2,3-sialyltransferase, Golgi apparatus	Sphingolipid metabolism
R_BETALDHxm	-0.595843	-0.832061	0.236218	1.92e-07	0.000577804	betaine-aldehyde dehydrogenase, mitochondrial	Glycine, serine, alanine and threonine metabolism
R_CHLtm	-0.595843	-0.832061	0.236218	1.92e-07	0.000577804	choline transport via diffusion (cytosol to mitochondria)	Transport, mitochondrial
R_CHOLD2m	-0.595843	-0.832061	0.236218	1.92e-07	0.000577804	choline dehydrogenase (FAD acceptor), mitochondrial	Glycine, serine, alanine and threonine metabolism
R_EX_glyb_LPAREN_e_RPAREN_	-0.595843	-0.832061	0.236218	1.92e-07	0.000577804	Glycine betaine exchange	Exchange/demand reaction
R_GLYBt4_2_r	-0.95612	-1	0.0438799	1.92e-07	0.000577804	Betaine transport (sodium symport) (2:1)	Transport, extracellular
R_GLYBtm	-0.595843	-0.832061	0.236218	1.92e-07	0.000577804	Glycine betaine transport via diffusion (mitochondria to cytosol)	Transport, mitochondrial
R_DM_n5m2masn_g_	-0.321016	-0.0992366	-0.22178	1.98e-07	0.00059791	DM n5m2masn(g)	Exchange/demand reaction
R_M13N4Tg	-0.321016	-0.0992366	-0.22178	1.98e-07	0.00059791	alpha-1,3-mannosyl-glycoprotein 4-beta-N-acetylglucosaminyltransferase	N-glycan synthesis
R_M16N4Tg	-0.321016	-0.0992366	-0.22178	1.98e-07	0.00059791	alpha-1,6-mannosyl-glycoprotein 4-beta-N-acetylglucosaminyltransferase	N-glycan synthesis
R_M16N6Tg	-0.321016	-0.0992366	-0.22178	1.98e-07	0.00059791	alpha-1,6-mannosyl-glycoprotein 6-beta-N-acetylglucosaminyltransferase	N-glycan synthesis
R_MM6ag	-0.200924	-0.0152672	-0.185657	2.09e-07	0.00062922	mannosyl-oligosaccharide 1,2-alpha-mannosidase, Golgi apparatus	N-glycan synthesis
R_MM7Ag	-0.200924	-0.0152672	-0.185657	2.09e-07	0.00062922	mannosyl-oligosaccharide 1,2-alpha-mannosidase, Golgi apparatus	N-glycan synthesis
R_RE2814M	-0.904157	-0.748092	-0.156065	2.11e-07	0.000637211	RE2814	Bile acid synthesis
R_1a25DHVITD3TRn	-0.329099	-0.10687	-0.222229	2.33e-07	0.000703366	tanslocation of 1-alpha,25-Dihydroxyvitamin D3 to nucleus	Transport, nuclear
R_25HVITD3c	-0.329099	-0.10687	-0.222229	2.33e-07	0.000703366	1-alpha hydroxylation of 25-hydroxy vitamin D	Vitamin D metabolism
R_DM_1a25dhvitd3_LPAREN_n_RPAREN_	-0.329099	-0.10687	-0.222229	2.33e-07	0.000703366	demand reaction for vitD3	Exchange/demand reaction
R_SRTNt6_2_r	-0.60739	-0.839695	0.232304	2.56e-07	0.000771785	Seratonin reversible transport in via sodium symport/potassium antiport (1:2)	Transport, extracellular
R_SRTNt6_2_r	-0.60739	-0.839695	0.232304	2.56e-07	0.000771785	Seratonin reversible transport in via sodium symport/potassium antiport (1:2)	Transport, extracellular
R_5AOPtm	-0.190531	-0.389313	0.198782	2.68e-07	0.000809438	5-Aminolevulinate mitochondrial transport	Heme synthesis
R_CPPPGO	-0.190531	-0.389313	0.198782	2.68e-07	0.000809438	coproporphyrinogen oxidase (O2 required)	Heme synthesis
R_FCLTm	-0.190531	-0.389313	0.198782	2.68e-07	0.000809438	Ferrochelatase, mitochondrial	Heme synthesis
R_FE2tm	-0.190531	-0.389313	0.198782	2.68e-07	0.000809438	iron (II) transport	Transport, mitochondrial
R_HMBS	-0.190531	-0.389313	0.198782	2.68e-07	0.000809438	hydroxymethylbilane synthase	Heme synthesis
R_PHEMEtm	-0.190531	-0.389313	0.198782	2.68e-07	0.000809438	Heme transport to cytosol	Transport, mitochondrial
R_PPBNGS	-0.190531	-0.389313	0.198782	2.68e-07	0.000809438	porphobilinogen synthase	Heme synthesis
R_PPPG9tm	-0.190531	-0.389313	0.198782	2.68e-07	0.000809438	protoporphyrinogen IX mitochondrial transport	Heme synthesis
R_PPPGOm	-0.190531	-0.389313	0.198782	2.68e-07	0.000809438	protoporphyrinogen oxidase, mitochondrial	Heme synthesis
R_r0196	-0.190531	-0.389313	0.198782	2.68e-07	0.000809438	Succinyl-CoA:glycine C-succinyl-transferase(decarboxylating) EC:2.3.1.37	Unassigned
R_r0517	-0.190531	-0.389313	0.198782	2.68e-07	0.000809438	Succinyl-CoA:glycine C-succinyl-transferase(decarboxylating) EC:2.3.1.37	Unassigned
R_UPP3S	-0.190531	-0.389313	0.198782	2.68e-07	0.000809438	uroporphyrinogen-III synthase	Heme synthesis
R_UPPDC1	-0.190531	-0.389313	0.198782	2.68e-07	0.000809438	uroporphyrinogen decarboxylase (uroporphyrinogen III)	Heme synthesis
R_FACOAL191	-0.0531178	-0.175573	0.122455	2.69e-07	0.000812465	fatty-acid--CoA ligase	Fatty acid oxidation
R_PRISTCOAtx	-0.0531178	-0.175573	0.122455	2.69e-07	0.000812465	pristcoa peroxisomal transport	Transport, peroxisomal
R_PRISTtx	-0.377598	-0.541985	0.164387	2.69e-07	0.000812465	prist peroxisomal transport	Transport, peroxisomal
R_P45027A1m	-0.0658199	-0.198473	0.132653	3.07e-07	0.000925128	Cytochrome P450 27	Bile acid synthesis
R_UREAt	-0.441109	-0.122137	-0.318971	3.17e-07	0.000956207	Urea transport via facilitate diffusion	Transport, extracellular
R_UREAtm	-0.566975	-0.328244	-0.23873	3.34e-07	0.00100613	Urea transport via diffusion	Urea cycle
R_5MTHFt	-0.465358	-0.229008	-0.23635	3.7e-07	0.00111595	5-Methyltetrahydrofolate transport via receptor binding and protolysis	Transport, extracellular
R_5MTHFt	-0.465358	-0.229008	-0.23635	3.7e-07	0.00111595	5-Methyltetrahydrofolate transport via receptor binding and protolysis	Transport, extracellular
R_EX_triodthy_LPAREN_e_RPAREN_	-0.959584	-0.977099	0.0175149	3.99e-07	0.00120252	Triiodothyronine exchange	Exchange/demand reaction
R_EX_triodthysuf_LPAREN_e_RPAREN_	-0.0935335	-0.244275	0.150741	3.99e-07	0.00120252	Triiodothyronine sulfate exchange	Exchange/demand reaction
R_TRIODTHYSUFt	-0.0935335	-0.244275	0.150741	3.99e-07	0.00120252	Triiodothyronine sulfate transport (diffusion)	Transport, extracellular
R_TRIODTHYSULT	-0.0935335	-0.244275	0.150741	3.99e-07	0.00120252	Triiodothyronine Sulfotransferase	Tyrosine metabolism
R_ACOAO7p	-0.822171	-0.992366	0.170196	5.51e-07	0.00166182	acyl-CoA oxidase (hexadecanoyl-CoA), peroxisomal	Fatty acid oxidation
R_ARACHCOAtx	-0.822171	-0.992366	0.170196	5.51e-07	0.00166182	fatty acid intracellular transport	Transport, peroxisomal
R_FAOXC16080x	-0.822171	-0.992366	0.170196	5.51e-07	0.00166182	Beta oxidation of long chain fatty acid	Fatty acid oxidation
R_FAOXC180x	-0.822171	-0.992366	0.170196	5.51e-07	0.00166182	Beta oxidation of long chain fatty acid	Fatty acid oxidation
R_FAOXC183806x	-0.822171	-0.992366	0.170196	5.51e-07	0.00166182	Beta oxidation of long chain fatty acid	Fatty acid oxidation
R_FAOXC18480x	-0.822171	-0.992366	0.170196	5.51e-07	0.00166182	Beta oxidation of long chain fatty acid	Fatty acid oxidation
R_FAOXC200180x	-0.822171	-0.992366	0.170196	5.51e-07	0.00166182	Beta oxidation of long chain fatty acid	Fatty acid oxidation
R_FAOXC2051843x	-0.822171	-0.992366	0.170196	5.51e-07	0.00166182	Beta oxidation of long chain fatty acid	Fatty acid oxidation
R_FAOXC2242046x	-0.822171	-0.992366	0.170196	5.51e-07	0.00166182	Beta oxidation of long chain fatty acid	Fatty acid oxidation
R_FAOXC2251836x	-0.822171	-0.992366	0.170196	5.51e-07	0.00166182	Beta oxidation of long chain fatty acid	Fatty acid oxidation
R_FAOXC2252053x	-0.822171	-0.992366	0.170196	5.51e-07	0.00166182	Beta oxidation of long chain fatty acid	Fatty acid oxidation
R_FAOXC226205x	-0.822171	-0.992366	0.170196	5.51e-07	0.00166182	Beta oxidation of long chain fatty acid	Fatty acid oxidation
R_HDD2COAtx	-0.822171	-0.992366	0.170196	5.51e-07	0.00166182	hdd2coa intracellular transport	Transport, peroxisomal
R_RE1518M	-0.822171	-0.992366	0.170196	5.51e-07	0.00166182	RE1518	Fatty acid oxidation
R_RE1519M	-0.822171	-0.992366	0.170196	5.51e-07	0.00166182	RE1519	Fatty acid oxidation
R_RE1521M	-0.822171	-0.992366	0.170196	5.51e-07	0.00166182	RE1521	Fatty acid oxidation
R_RE1526M	-0.822171	-0.992366	0.170196	5.51e-07	0.00166182	RE1526	Fatty acid oxidation
R_RE1533M	-0.822171	-0.992366	0.170196	5.51e-07	0.00166182	RE1533	Fatty acid oxidation
R_RE1573M	-0.822171	-0.992366	0.170196	5.51e-07	0.00166182	RE1573	Fatty acid oxidation
R_RE2998M	-0.822171	-0.992366	0.170196	5.51e-07	0.00166182	RE2998	Fatty acid oxidation
R_RE2999M	-0.822171	-0.992366	0.170196	5.51e-07	0.00166182	RE2999	Fatty acid oxidation
R_RE3000M	-0.822171	-0.992366	0.170196	5.51e-07	0.00166182	RE3000	Fatty acid oxidation
R_RE3001M	-0.822171	-0.992366	0.170196	5.51e-07	0.00166182	RE3001	Fatty acid oxidation
R_RE3003M	-0.822171	-0.992366	0.170196	5.51e-07	0.00166182	RE3003	Fatty acid oxidation
R_RE3004M	-0.822171	-0.992366	0.170196	5.51e-07	0.00166182	RE3004	Fatty acid oxidation
R_RE3005M	-0.822171	-0.992366	0.170196	5.51e-07	0.00166182	RE3005	Fatty acid oxidation
R_RE3006M	-0.822171	-0.992366	0.170196	5.51e-07	0.00166182	RE3006	Fatty acid oxidation
R_RE3624M	-0.822171	-0.992366	0.170196	5.51e-07	0.00166182	RE3624	Fatty acid oxidation
R_RE3626M	-0.822171	-0.992366	0.170196	5.51e-07	0.00166182	RE3626	Fatty acid oxidation
R_STCOAtx	-0.822171	-0.992366	0.170196	5.51e-07	0.00166182	fatty acid intracellular transport	Transport, peroxisomal
R_TMNDNCCOAtx	-0.823326	-0.992366	0.169041	5.51e-07	0.00166182	fatty acid intracellular transport	Transport, peroxisomal
R_ADRNCOAtx	-0.823326	-0.992366	0.169041	6.14e-07	0.00185117	fatty acid intracellular transport	Transport, peroxisomal
R_C226COAtx	-0.823326	-0.992366	0.169041	6.14e-07	0.00185117	fatty acid intracellular transport	Transport, peroxisomal
R_CLPNDCOAtx	-0.00692841	0	-0.00692841	6.14e-07	0.00185117	fatty acid intracellular transport	Transport, peroxisomal
R_EX_hexc_LPAREN_e_RPAREN_	-0.823326	-0.992366	0.169041	6.14e-07	0.00185117	hexacosanoate (n-C26:0) exchange	Exchange/demand reaction
R_EX_lgnc_LPAREN_e_RPAREN_	-0.823326	-0.992366	0.169041	6.14e-07	0.00185117	lignoceric acid exchange	Exchange/demand reaction
R_EX_tethex3_LPAREN_e_RPAREN_	-0.576212	-0.282443	-0.29377	6.14e-07	0.00185117	tetracosahexaenoic acid, n-3 exchange	Exchange/demand reaction
R_EX_tetpent6_LPAREN_e_RPAREN_	-0.823326	-0.992366	0.169041	6.14e-07	0.00185117	tetracosapentaenoic acid, n-6 exchange	Exchange/demand reaction
R_EX_tettet6_LPAREN_e_RPAREN_	-0.823326	-0.992366	0.169041	6.14e-07	0.00185117	tetracosatetraenoic acid n-6 exchange	Exchange/demand reaction
R_FACOAL240	-0.00808314	0	-0.00808314	6.14e-07	0.00185117	fatty-acid--CoA ligase	Fatty acid oxidation
R_FACOAL244_1	-0.823326	-0.992366	0.169041	6.14e-07	0.00185117	fatty-acid--CoA ligase	Fatty acid oxidation
R_FACOAL245_1	-0.823326	-0.992366	0.169041	6.14e-07	0.00185117	fatty-acid--CoA ligase	Fatty acid oxidation
R_FACOAL246_1	-0.823326	-0.992366	0.169041	6.14e-07	0.00185117	fatty-acid--CoA ligase	Fatty acid oxidation
R_FACOAL260	-0.823326	-0.992366	0.169041	6.14e-07	0.00185117	fatty-acid--CoA ligase (n-C26:0)	Fatty acid oxidation
R_FAOXC240200x	-0.823326	-0.992366	0.169041	6.14e-07	0.00185117	Beta oxidation of long chain fatty acid	Fatty acid oxidation
R_FAOXC241181x	-0.823326	-0.992366	0.169041	6.14e-07	0.00185117	Beta oxidation of long chain fatty acid	Fatty acid oxidation
R_FAOXC2442246x	-0.823326	-0.992366	0.169041	6.14e-07	0.00185117	Beta oxidation of long chain fatty acid	Fatty acid oxidation
R_FAOXC2452253x	-0.823326	-0.992366	0.169041	6.14e-07	0.00185117	Beta oxidation of long chain fatty acid	Fatty acid oxidation
R_FAOXC2452256x	-0.823326	-0.992366	0.169041	6.14e-07	0.00185117	Beta oxidation of long chain fatty acid	Fatty acid oxidation
R_FAOXC246226x	-0.823326	-0.992366	0.169041	6.14e-07	0.00185117	Beta oxidation of long chain fatty acid	Fatty acid oxidation
R_FAOXC260240x	-0.823326	-0.992366	0.169041	6.14e-07	0.00185117	Beta oxidation of long chain fatty acid	Fatty acid oxidation
R_HEXCCOAtx	-0.823326	-0.992366	0.169041	6.14e-07	0.00185117	fatty acid intracellular transport	Transport, peroxisomal
R_HEXCt	-0.823326	-0.992366	0.169041	6.14e-07	0.00185117	fatty acid transport via diffusion	Transport, extracellular
R_ODECOAtx	-0.823326	-0.992366	0.169041	6.14e-07	0.00185117	fatty acid intracellular transport	Transport, peroxisomal
R_TETHEX3COAtx	-0.823326	-0.992366	0.169041	6.14e-07	0.00185117	fatty acid intracellular transport	Transport, peroxisomal
R_TETHEX3t	-0.823326	-0.992366	0.169041	6.14e-07	0.00185117	fatty acid transport via diffusion	Transport, extracellular
R_TETPENT3COAtx	-0.823326	-0.992366	0.169041	6.14e-07	0.00185117	fatty acid intracellular transport	Transport, peroxisomal
R_TETPENT6COAtx	-0.823326	-0.992366	0.169041	6.14e-07	0.00185117	fatty acid intracellular transport	Transport, peroxisomal
R_TETPENT6t	-0.823326	-0.992366	0.169041	6.14e-07	0.00185117	fatty acid transport via diffusion	Transport, extracellular
R_TETTET6COAtx	-0.823326	-0.992366	0.169041	6.14e-07	0.00185117	fatty acid intracellular transport	Transport, peroxisomal
R_TETTET6t	-0.823326	-0.992366	0.169041	6.14e-07	0.00185117	fatty acid transport via diffusion	Transport, extracellular
R_TMNDNCCOAtx	-0.822171	-0.992366	0.170196	6.14e-07	0.00185117	fatty acid intracellular transport	Transport, peroxisomal
R_GLYtm	-0.17321	-0.358779	0.185568	6.75e-07	0.00203378	glycine passive transport to mitochondria	Transport, mitochondrial
R_GUAD	-0.899538	-0.748092	-0.151447	6.97e-07	0.00210223	guanine deaminase	Purine catabolism
R_RE2814M	-0.0773672	-0.21374	0.136373	7.35e-07	0.0022173	RE2814	Bile acid synthesis
R_r1019	-0.0819861	-0.221374	0.139388	7.54e-07	0.00227444	Postulated transport reaction	Transport, peroxisomal
R_D_LACt2	-0.28291	-0.496183	0.213273	9e-07	0.00271414	D-lactate transport via proton symport	Transport, extracellular
R_EX_lac_D_LPAREN_e_RPAREN_	-0.28291	-0.496183	0.213273	9e-07	0.00271414	D-lactate exchange	Exchange/demand reaction
R_LDH_D	-0.28291	-0.496183	0.213273	9e-07	0.00271414	D-lactate dehydrogenase	Pyruvate metabolism
R_LDH_D	-0.28291	-0.496183	0.213273	9e-07	0.00271414	D-lactate dehydrogenase	Pyruvate metabolism
R_DHCHOLESTANATEtm	-0.0831409	-0.221374	0.138233	1.04e-06	0.00313094	lipid, flip-flop intracellular transport	Transport, peroxisomal
R_P45027A14m	-0.0831409	-0.221374	0.138233	1.04e-06	0.00313094	5-beta-cytochrome P450, family 27, subfamily A, polypeptide 1	Bile acid synthesis
R_r0739	-0.0831409	-0.221374	0.138233	1.04e-06	0.00313094	alcohol dehydrogenase Bile acid biosynthesis EC:1.1.1.1	Bile acid synthesis
R_r1011	-0.0831409	-0.221374	0.138233	1.04e-06	0.00313094	Transport reaction	Transport, endoplasmic reticular
R_r1012	-0.0831409	-0.221374	0.138233	1.04e-06	0.00313094	Postulated transport reaction	Transport, peroxisomal
R_r1020	-0.0831409	-0.221374	0.138233	1.04e-06	0.00313094	Postulated transport reaction	Transport, mitochondrial
R_RE1804C	-0.0831409	-0.221374	0.138233	1.04e-06	0.00313094	RE1804	Bile acid synthesis
R_RE1804M	-0.0831409	-0.221374	0.138233	1.04e-06	0.00313094	RE1804	Bile acid synthesis
R_RE1807M	-0.0831409	-0.221374	0.138233	1.04e-06	0.00313094	RE1807	Bile acid synthesis
R_RE1810M	-0.919169	-0.763359	-0.15581	1.04e-06	0.00313094	RE1810	Bile acid synthesis
R_RE1826C	-0.0831409	-0.221374	0.138233	1.04e-06	0.00313094	RE1826	Bile acid synthesis
R_VLCS2p	-0.0831409	-0.221374	0.138233	1.04e-06	0.00313094	Very-long-chain-fatty-acid-CoA ligase	Bile acid synthesis
R_VLCS2r	-0.0831409	-0.221374	0.138233	1.04e-06	0.00313094	Very-long-chain-fatty-acid-CoA ligase	Bile acid synthesis
R_XOL7AH2tm	-0.919169	-0.763359	-0.15581	1.04e-06	0.00313094	lipid, flip-flop intracellular transport	Transport, mitochondrial
R_ACGPID	-0.311778	-0.10687	-0.204908	1.3e-06	0.00391129	N-acetylglucosaminylphosphatidylinositol deacetylase	Phosphatidylinositol phosphate metabolism
R_BMTer_L	-0.311778	-0.10687	-0.204908	1.3e-06	0.00391129	B mannosyltransferase, endoplasmic reticulum	Phosphatidylinositol phosphate metabolism
R_BMTer_U	-0.311778	-0.10687	-0.204908	1.3e-06	0.00391129	B mannosyltransferase, endoplasmic reticulum	Phosphatidylinositol phosphate metabolism
R_DAG_HSter	-0.311778	-0.10687	-0.204908	1.3e-06	0.00391129	diacylglycerol ER export	Transport, endoplasmic reticular
R_DM_gpi_sig_er_	-0.311778	-0.10687	-0.204908	1.3e-06	0.00391129	DM gpi sig(er)	Exchange/demand reaction
R_DM_mem2emgacpail_prot_hs_r_	-0.311778	-0.10687	-0.204908	1.3e-06	0.00391129	DM mem2emgacpail prot hs(r)	Exchange/demand reaction
R_GACPAILter	-0.311778	-0.10687	-0.204908	1.3e-06	0.00391129	glucosaminyl-acylphosphatidylinositol ER flippase	Transport, endoplasmic reticular
R_GPIAT	-0.311778	-0.10687	-0.204908	1.3e-06	0.00391129	glucosaminylphosphatidyl inositol acetyltransferase	Phosphatidylinositol phosphate metabolism
R_GPIMTer_L	-0.311778	-0.10687	-0.204908	1.3e-06	0.00391129	GlcN-acylPI mannosyltransferase, endoplasmic reticulum	Phosphatidylinositol phosphate metabolism
R_GPIMTer_U	-0.311778	-0.10687	-0.204908	1.3e-06	0.00391129	GlcN-acylPI mannosyltransferase, endoplasmic reticulum	Phosphatidylinositol phosphate metabolism
R_H2ETer	-0.311778	-0.10687	-0.204908	1.3e-06	0.00391129	H2 phosphoethanolaminyl transferase, endoplasmic reticulum	Phosphatidylinositol phosphate metabolism
R_H2MTer_L	-0.311778	-0.10687	-0.204908	1.3e-06	0.00391129	H2 mannosyltransferase, endoplasmic reticulum	Phosphatidylinositol phosphate metabolism
R_H2MTer_U	-0.311778	-0.10687	-0.204908	1.3e-06	0.00391129	H2 mannosyltransferase, endoplasmic reticulum	Phosphatidylinositol phosphate metabolism
R_H3ETer	-0.311778	-0.10687	-0.204908	1.3e-06	0.00391129	H3 phosphoethanolaminyl transferase, endoplasmic reticulum	Phosphatidylinositol phosphate metabolism
R_H3MTer_L	-0.311778	-0.10687	-0.204908	1.3e-06	0.00391129	H3 mannosyltransferase, endoplasmic reticulum	Phosphatidylinositol phosphate metabolism
R_H3MTer_U	-0.311778	-0.10687	-0.204908	1.3e-06	0.00391129	H3 mannosyltransferase, endoplasmic reticulum	Phosphatidylinositol phosphate metabolism
R_H4ET3er	-0.311778	-0.10687	-0.204908	1.3e-06	0.00391129	H4 phosphoethanolaminyl transferase, endoplasmic reticulum	Phosphatidylinositol phosphate metabolism
R_H4ETer	-0.311778	-0.10687	-0.204908	1.3e-06	0.00391129	H4 phosphoethanolaminyl transferase, endoplasmic reticulum	Phosphatidylinositol phosphate metabolism
R_H5MTer_L	-0.311778	-0.10687	-0.204908	1.3e-06	0.00391129	H5 mannosyltransferase, endoplasmic reticulum	Phosphatidylinositol phosphate metabolism
R_H5MTer_U	-0.311778	-0.10687	-0.204908	1.3e-06	0.00391129	H5 mannosyltransferase, endoplasmic reticulum	Phosphatidylinositol phosphate metabolism
R_H6_ETer	-0.311778	-0.10687	-0.204908	1.3e-06	0.00391129	H6' phosphoethanolaminyl transferase, endoplasmic reticulum	Phosphatidylinositol phosphate metabolism
R_H6ET3er	-0.311778	-0.10687	-0.204908	1.3e-06	0.00391129	H6 phosphoethanolaminyl transferase, endoplasmic reticulum	Phosphatidylinositol phosphate metabolism
R_H6MTer_L	-0.311778	-0.10687	-0.204908	1.3e-06	0.00391129	H6 mannosyltransferase, endoplasmic reticulum	Phosphatidylinositol phosphate metabolism
R_H6MTer_U	-0.311778	-0.10687	-0.204908	1.3e-06	0.00391129	H6 mannosyltransferase, endoplasmic reticulum	Phosphatidylinositol phosphate metabolism
R_H7MTer_L	-0.311778	-0.10687	-0.204908	1.3e-06	0.00391129	H7 mannosyltransferase, endoplasmic reticulum	Phosphatidylinositol phosphate metabolism
R_H7MTer_U	-0.311778	-0.10687	-0.204908	1.3e-06	0.00391129	H7 mannosyltransferase, endoplasmic reticulum	Phosphatidylinositol phosphate metabolism
R_M4BTAer	-0.311778	-0.10687	-0.204908	1.3e-06	0.00391129	M4B transamidase, endoplasmic reticulum	Phosphatidylinositol phosphate metabolism
R_M4CET3er	-0.311778	-0.10687	-0.204908	1.3e-06	0.00391129	M4C phosphoethanolaminyl transferase, endoplasmic reticulum	Phosphatidylinositol phosphate metabolism
R_PIACGT	-0.311778	-0.10687	-0.204908	1.3e-06	0.00391129	phosphatidylinositol N-acetylglucosaminyltransferase	Phosphatidylinositol phosphate metabolism
R_sink_pre_prot_LPAREN_r_RPAREN_	-0.311778	-0.10687	-0.204908	1.3e-06	0.00391129	glycophosphatidylinositol (GPI)-anchored protein precursor sink	Exchange/demand reaction
R_EX_C02470_LPAREN_e_RPAREN_	-0.961894	-1	0.0381062	1.84e-06	0.00554205	Xanthurenic acid exchange	Exchange/demand reaction
R_KYN3OX	-0.177829	-0.0152672	-0.162562	1.84e-06	0.00554205	kynurenine 3-monooxygenase	Tryptophan metabolism
R_r1030	-0.961894	-1	0.0381062	1.84e-06	0.00554205	Transport reaction	Transport, extracellular
R_RE2349C	-0.00115473	0	-0.00115473	1.84e-06	0.00554205	RE2349	Tryptophan metabolism
R_FKYNH	-0.176674	-0.0152672	-0.161407	2.04e-06	0.00616363	N-Formyl-L-kynurenine amidohydrolase	Tryptophan metabolism
R_TRPO2	-0.176674	-0.0152672	-0.161407	2.04e-06	0.00616363	L-Tryptophan:oxygen 2,3-oxidoreductase (decyclizing)	Tryptophan metabolism
R_LPSe	-0.296767	-0.0992366	-0.19753	2.15e-06	0.00647465	lipase	Triacylglycerol synthesis
R_B3GNT39g	-0.729792	-0.526718	-0.203075	2.15e-06	0.00648615	UDP-GlcNAc:betaGal beta-1,3-N-acetylglucosaminyltransferase 3, Golgi apparatus	Sphingolipid metabolism
R_CERT2gt	-0.729792	-0.526718	-0.203075	2.15e-06	0.00648615	ceramide transport protein	Transport, golgi apparatus
R_GALGLUSIDEtg	-0.729792	-0.526718	-0.203075	2.15e-06	0.00648615	galgluside hs intracellular transport	Transport, golgi apparatus
R_GALGLUSIDEtl	-0.729792	-0.526718	-0.203075	2.15e-06	0.00648615	galgluside hs intracellular transport	Transport, lysosomal
R_GBAl	-0.729792	-0.526718	-0.203075	2.15e-06	0.00648615	Glucosylceramidase	Sphingolipid metabolism
R_GLB1	-0.729792	-0.526718	-0.203075	2.15e-06	0.00648615	Beta-galactosidase	Sphingolipid metabolism
R_GLCtly	-0.729792	-0.526718	-0.203075	2.15e-06	0.00648615	glucose efflux from lysosome	Transport, lysosomal
R_MOGAT	-0.789838	-0.603053	-0.186785	2.62e-06	0.00789495	monoacylglycerol acyltransferase	Triacylglycerol synthesis
R_PMANM	-0.145497	0	-0.145497	3.04e-06	0.00915782	phosphomannomutase	Fructose and mannose metabolism
R_RE2759X	-0.0646651	-0.183206	0.118541	3.29e-06	0.00991582	RE2759	Fatty acid oxidation
R_RE2759X	-0.0646651	-0.183206	0.118541	3.29e-06	0.00991582	RE2759	Fatty acid oxidation
R_RE3074X	-0.0646651	-0.183206	0.118541	3.29e-06	0.00991582	RE3074	Fatty acid oxidation
R_RE3074X	-0.0646651	-0.183206	0.118541	3.29e-06	0.00991582	RE3074	Fatty acid oxidation
R_RE3079X	-0.0646651	-0.183206	0.118541	3.29e-06	0.00991582	RE3079	Fatty acid oxidation
R_RE3079X	-0.0646651	-0.183206	0.118541	3.29e-06	0.00991582	RE3079	Fatty acid oxidation
R_A4GALTg	-0.737875	-0.541985	-0.195891	3.98e-06	0.0119881	Lactosylceramide 4-alpha-galactosyltransferase	Sphingolipid metabolism
R_B3GNT31g	-0.737875	-0.541985	-0.195891	3.98e-06	0.0119881	UDP-GlcNAc:betaGal beta-1,3-N-acetylglucosaminyltransferase 3, Golgi apparatus	Sphingolipid metabolism
R_B3GNT32g	-0.737875	-0.541985	-0.195891	3.98e-06	0.0119881	UDP-GlcNAc:betaGal beta-1,3-N-acetylglucosaminyltransferase 3, Golgi apparatus	Sphingolipid metabolism
R_B3GNT33g	-0.737875	-0.541985	-0.195891	3.98e-06	0.0119881	UDP-GlcNAc:betaGal beta-1,3-N-acetylglucosaminyltransferase 3, Golgi apparatus	Sphingolipid metabolism
R_EX_galgalgalthcrm_hs_LPAREN_e_RPAREN_	-0.737875	-0.541985	-0.195891	3.98e-06	0.0119881	Gal-Gal-Gal-Gal-Gal-Glc-Cer (homo sapiens) exchange	Exchange/demand reaction
R_GALGALGALTHCRMte	-0.737875	-0.541985	-0.195891	3.98e-06	0.0119881	galgalgalthcrm hs transport	Transport, extracellular
R_GALGALGALTHCRMtg	-0.737875	-0.541985	-0.195891	3.98e-06	0.0119881	galgalgalthcrm hs intracellular transport	Transport, golgi apparatus
R_HIStN1	-0.901848	-0.763359	-0.138489	4.13e-06	0.0124582	Histidine transport (Na, H coupled)	Transport, extracellular
R_HIStN1	-0.901848	-0.763359	-0.138489	4.13e-06	0.0124582	Histidine transport (Na, H coupled)	Transport, extracellular
R_ACOX2x	-0.928406	-0.80916	-0.119246	6.65e-06	0.0200492	acyl-Coenzyme A oxidase 2, branched chain	Bile acid synthesis
R_AMACRp	-0.928406	-0.80916	-0.119246	6.65e-06	0.0200492	alpha-methylacyl-CoA racemase	Bile acid synthesis
R_SPODMe	-0.367206	-0.167939	-0.199267	7.41e-06	0.0223537	superoxide dismutase, extracellular	ROS detoxification
R_NMNATr	-0.0115473	-0.0687023	0.0571549	8.34e-06	0.0251525	nicotinamide-nucleotide adenylyltransferase	NAD metabolism
R_NMNATr	-0.0115473	-0.0687023	0.0571549	8.34e-06	0.0251525	nicotinamide-nucleotide adenylyltransferase	NAD metabolism
R_NNATr	-0.0115473	-0.0687023	0.0571549	8.34e-06	0.0251525	nicotinate-nucleotide adenylyltransferase	NAD metabolism
R_EX_tetpent3_LPAREN_e_RPAREN_	-0.490762	-0.282443	-0.208319	8.43e-06	0.0254272	tetracosapentaenoic acid, n-3 exchange	Exchange/demand reaction
R_FACOAL245_2	-0.490762	-0.282443	-0.208319	8.43e-06	0.0254272	fatty-acid--CoA ligase	Fatty acid oxidation
R_TETPENT3t	-0.490762	-0.282443	-0.208319	8.43e-06	0.0254272	fatty acid transport via diffusion	Transport, extracellular
R_DOLMANP_Lter	-0.147806	-0.00763359	-0.140172	8.49e-06	0.0255891	dolichol-phosphate mannose flippase (liver)	N-glycan synthesis
R_DOLMANP_Uter	-0.147806	-0.00763359	-0.140172	8.49e-06	0.0255891	dolichol-phosphate mannose flippase (uterus)	N-glycan synthesis
R_DOLPMT3_Ler	-0.147806	-0.00763359	-0.140172	8.49e-06	0.0255891	dolichyl-phosphate-mannose-glycolipid alpha-mannosyltransferase (liver)	N-glycan synthesis
R_DOLPMT3_Uer	-0.147806	-0.00763359	-0.140172	8.49e-06	0.0255891	dolichyl-phosphate-mannose-glycolipid alpha-mannosyltransferase (uterus)	N-glycan synthesis
R_EX_gq1balpha_hs_LPAREN_e_RPAREN_	-0.849885	-0.694656	-0.155228	1.08e-05	0.0325769	GQ1balpha (homo sapiens) exchange	Exchange/demand reaction
R_GQ1BALPHAte	-0.849885	-0.694656	-0.155228	1.08e-05	0.0325769	gq1balpha hs transport	Transport, extracellular
R_GQ1BALPHAtg	-0.849885	-0.694656	-0.155228	1.08e-05	0.0325769	gq1balpha hs intracellular transport	Transport, golgi apparatus
R_AKR1D2	-0.926097	-0.80916	-0.116937	1.23e-05	0.0370772	aldo-keto reductase family 1, member D1 (delta 4-3-ketosteroid-5-beta-reductase)	Bile acid synthesis
R_HSD17B4x	-0.926097	-0.80916	-0.116937	1.23e-05	0.0370772	hydroxysteroid (17-beta) dehydrogenase 4	Bile acid synthesis
R_P45027A11m	-0.926097	-0.80916	-0.116937	1.23e-05	0.0370772	5-beta-cholestane-3-alpha,7-alpha,12-alpha-triol 27-hydroxylase	Bile acid synthesis
R_P4508B11r	-0.926097	-0.80916	-0.116937	1.23e-05	0.0370772	sterol 12-alpha-hydroxylase	Bile acid synthesis
R_P4508B13r	-0.926097	-0.80916	-0.116937	1.23e-05	0.0370772	sterol 12-alpha-hydroxylase (nadh)	Bile acid synthesis
R_r0706	-0.926097	-0.80916	-0.116937	1.23e-05	0.0370772	acyl-Coenzyme A dehydrogenase family, member 9 Bile acid biosynthesis EC:1.3.3.6	Bile acid synthesis
R_r0741	-0.926097	-0.80916	-0.116937	1.23e-05	0.0370772	5beta-Cholestane-3alpha,7alpha,12alpha-triol,NADPH:oxygen oxidoreductase (26-hydroxylating) Bile acid biosynthesis EC:1.14.13.15	Bile acid synthesis
R_r0743	-0.926097	-0.80916	-0.116937	1.23e-05	0.0370772	hydroxysteroid (17-beta) dehydrogenase 4 Bile acid biosynthesis EC:1.1.1.35	Bile acid synthesis
R_r0744	-0.926097	-0.80916	-0.116937	1.23e-05	0.0370772	(24R,25R)-3alpha,7alpha,12alpha,24-tetrahydroxy-5beta-cholestanoyl- CoA hydro-lyase Bile acid biosynthesis EC:4.2.1.107	Bile acid synthesis
R_r0750	-0.926097	-0.80916	-0.116937	1.23e-05	0.0370772	3alpha,7alpha,12alpha-Trihydroxy-5beta-cholestane:NADP+ oxidoreductase (B-specific); 3alpha,7alpha,12alpha-Trihydroxy-5beta-cholestane:NADP+ oxidoreductase Bile acid biosynthesis EC:1.1.1.50	Bile acid synthesis
R_r1013	-0.926097	-0.80916	-0.116937	1.23e-05	0.0370772	Transport reaction	Transport, endoplasmic reticular
R_r1014	-0.926097	-0.80916	-0.116937	1.23e-05	0.0370772	Postulated transport reaction	Transport, peroxisomal
R_r2517	-0.926097	-0.80916	-0.116937	1.23e-05	0.0370772	ATP-binding Cassette (ABC) TCDB:3.A.1.203.1	Transport, peroxisomal
R_RE2625C	-0.926097	-0.80916	-0.116937	1.23e-05	0.0370772	RE2625	Bile acid synthesis
R_RE2625M	-0.926097	-0.80916	-0.116937	1.23e-05	0.0370772	RE2625	Bile acid synthesis
R_SCPx	-0.926097	-0.80916	-0.116937	1.23e-05	0.0370772	peroxisomal thiolase 2	Bile acid synthesis
R_THCHOLSTOICtm	-0.926097	-0.80916	-0.116937	1.23e-05	0.0370772	lipid, flip-flop intracellular transport	Transport, peroxisomal
R_VLCSp	-0.926097	-0.80916	-0.116937	1.23e-05	0.0370772	Very-long-chain-fatty-acid-CoA ligase	Bile acid synthesis
R_VLCSr	-0.926097	-0.80916	-0.116937	1.23e-05	0.0370772	Very-long-chain-fatty-acid-CoA ligase	Bile acid synthesis
R_XOLDIOLONEt	-0.926097	-0.80916	-0.116937	1.23e-05	0.0370772	lipid, flip-flop intracellular transport	Transport, endoplasmic reticular
R_XOLTRIOLtm	-0.926097	-0.80916	-0.116937	1.23e-05	0.0370772	lipid, flip-flop intracellular transport	Transport, mitochondrial
R_AKGt4_3	-0.920323	-0.801527	-0.118797	1.61e-05	0.0484455	AKG transport via sodium symport	Transport, extracellular
R_AKGt4_3	-0.920323	-0.801527	-0.118797	1.61e-05	0.0484455	AKG transport via sodium symport	Transport, extracellular
R_RE2985X	-0.862587	-0.992366	0.12978	2.12e-05	0.0638279	RE2985	Fatty acid oxidation
R_RE2986X	-0.862587	-0.992366	0.12978	2.12e-05	0.0638279	RE2986	Fatty acid oxidation
R_RE2987X	-0.862587	-0.992366	0.12978	2.12e-05	0.0638279	RE2987	Fatty acid oxidation
R_RE2988X	-0.862587	-0.992366	0.12978	2.12e-05	0.0638279	RE2988	Fatty acid oxidation
R_RE2996X	-0.862587	-0.992366	0.12978	2.12e-05	0.0638279	RE2996	Fatty acid oxidation
R_RE3002X	-0.862587	-0.992366	0.12978	2.12e-05	0.0638279	RE3002	Fatty acid oxidation
R_XOL27OHtm	-0.832564	-0.679389	-0.153174	2.87e-05	0.0866139	27 hydroxy cholesterol transport	Transport, mitochondrial
R_ADK3	-0.732102	-0.900763	0.168662	2.96e-05	0.089201	adentylate kinase (GTP)	Nucleotide interconversion
R_ADK3	-0.732102	-0.900763	0.168662	2.96e-05	0.089201	adentylate kinase (GTP)	Nucleotide interconversion
R_ADKd	-0.732102	-0.900763	0.168662	2.96e-05	0.089201	adenylate kinase (d form)	Nucleotide interconversion
R_ADKd	-0.732102	-0.900763	0.168662	2.96e-05	0.089201	adenylate kinase (d form)	Nucleotide interconversion
R_CYTK3	-0.732102	-0.900763	0.168662	2.96e-05	0.089201	cytidylate kinase (CMP)(GTP)	Nucleotide interconversion
R_CYTK3	-0.732102	-0.900763	0.168662	2.96e-05	0.089201	cytidylate kinase (CMP)(GTP)	Nucleotide interconversion
R_CYTK4	-0.732102	-0.900763	0.168662	2.96e-05	0.089201	cytidylate kinase (dCMP)(GTP)	Nucleotide interconversion
R_CYTK4	-0.732102	-0.900763	0.168662	2.96e-05	0.089201	cytidylate kinase (dCMP)(GTP)	Nucleotide interconversion
R_ADNt5le	-0.721709	-0.541985	-0.179724	3e-05	0.0903549	adenosine transport (1:2 Na/Adn cotransport)	Transport, extracellular
R_CYTDt5le	-0.721709	-0.541985	-0.179724	3e-05	0.0903549	cytidine transport (1:2 Na/cytd cotransport)	Transport, extracellular
R_GSNt5le	-0.721709	-0.541985	-0.179724	3e-05	0.0903549	guanosine transport in via sodium (1:2) symport	Transport, extracellular
R_INSt5le	-0.721709	-0.541985	-0.179724	3e-05	0.0903549	inosine transport in via sodium (1:2) symport	Transport, extracellular
R_THMDt5le	-0.721709	-0.541985	-0.179724	3e-05	0.0903549	thymidine transport (1:2 Na/Thymd cotransport)	Transport, extracellular
R_URIt5le	-0.721709	-0.541985	-0.179724	3e-05	0.0903549	uridine transport in via sodium symport (1:2)	Transport, extracellular
R_ESTRADIOLGLCt	-0.989607	-0.984733	-0.00487457	3.3e-05	0.0994725	estradiol glucuronide transport via bicarbonate countertransport	Transport, extracellular
R_ESTRADIOLGLCt2	-0.158199	-0.0229008	-0.135298	3.3e-05	0.0994725	17-beta-D-glucuronide transport (ATP-dependent)	Transport, extracellular
R_EX_glysar_LPAREN_e_RPAREN_	-0.636259	-0.816794	0.180535	4.84e-05	0.146033	exchange reaction for glycylsarcosine	Exchange/demand reaction
R_EX_sarcs_LPAREN_e_RPAREN_	-0.636259	-0.816794	0.180535	4.84e-05	0.146033	Sarcosine exchange	Exchange/demand reaction
R_GLYSARCNc	-0.636259	-0.816794	0.180535	4.84e-05	0.146033	Hydrolysis of glycylsarcosine for uptake
R_GLYSARPEPT1tc	-0.636259	-0.816794	0.180535	4.84e-05	0.146033	Transport of Glycylsarcosine by the apical PEPT1 amino acid transporters across the brush border cells of the enterocytes of the intestine, renal cells and brain.
R_SARCStex	-0.636259	-0.816794	0.180535	4.84e-05	0.146033	Sarcosine transport (extracellular to cytosol)	Transport, extracellular
R_SARCStm	-0.636259	-0.816794	0.180535	4.84e-05	0.146033	Sarcosine transport (mitochondrial)	Transport, mitochondrial
R_SARDHm	-0.636259	-0.816794	0.180535	4.84e-05	0.146033	Sarcosine dehydrogenase (m)	Urea cycle
R_INSTt4_2	-0.909931	-0.793893	-0.116038	5.58e-05	0.168115	inositol transport via sodium symport	Transport, extracellular
R_INSTt4_2	-0.909931	-0.793893	-0.116038	5.58e-05	0.168115	inositol transport via sodium symport	Transport, extracellular
R_ACGAGBSIDEtg	-0.779446	-0.618321	-0.161125	6.01e-05	0.181285	acgagbside hs intracellular transport	Transport, golgi apparatus
R_ACGAGBSIDEtl	-0.779446	-0.618321	-0.161125	6.01e-05	0.181285	acgagbside hs intracellular transport	Transport, lysosomal
R_GBGT1	-0.779446	-0.618321	-0.161125	6.01e-05	0.181285	globoside alpha-1,3-N-acetylgalactosaminyltransferase 1	Sphingolipid metabolism
R_NAGAly	-0.779446	-0.618321	-0.161125	6.01e-05	0.181285	N-acetylgalactosaminidase, alpha-	Sphingolipid metabolism
R_HSD11B1r	-0.510393	-0.328244	-0.182148	6.14e-05	0.184972	11-beta-hydroxysteroid dehydrogenase type 1	Steroid metabolism
R_HSD11B2r	-0.516166	-0.328244	-0.187922	6.14e-05	0.184972	11-beta-hydroxysteroid dehydrogenase type 2	Steroid metabolism
R_24NPHte	-0.196305	-0.351145	0.15484	6.15e-05	0.185324	xenobiotic transport	Transport, extracellular
R_ACETONEt2	-0.196305	-0.351145	0.15484	6.15e-05	0.185324	acetone transport via proton symport	Transport, extracellular
R_ACTLMO	-0.196305	-0.351145	0.15484	6.15e-05	0.185324	acetol monooxygenase	Pyruvate metabolism
R_ACTNMO	-0.196305	-0.351145	0.15484	6.15e-05	0.185324	acetone monooxygenase	Pyruvate metabolism
R_ETOHMO	-0.196305	-0.351145	0.15484	6.15e-05	0.185324	ethanol monooxygenase	Glycolysis/gluconeogenesis
R_EX_24nph_LPAREN_e_RPAREN_	-0.196305	-0.351145	0.15484	6.15e-05	0.185324	2,4 dihydroxy nitrophenol exchange	Exchange/demand reaction
R_EX_acetone_LPAREN_e_RPAREN_	-0.972286	-0.977099	0.00481286	6.15e-05	0.185324	Acetone exchange	Exchange/demand reaction
R_P4502E1	-0.196305	-0.351145	0.15484	6.15e-05	0.185324	cytochrome P450 2E1	Cytochrome metabolism
R_r0399	-0.451501	-0.267176	-0.184326	7.11e-05	0.214414	L-Phenylalanine,tetrahydrobiopterin:oxygen oxidoreductase (4-hydroxylating) Phenylalanine, tyrosine and tryptophan biosynthesis EC:1.14.16.1	Tetrahydrobiopterin metabolism
R_r0345	-0.203233	-0.0610687	-0.142165	9.35e-05	0.281843	ATP:AMP phosphotransferase Purine metabolism EC:2.7.4.11	Nucleotide interconversion
R_r0345	0.203233	0.0610687	0.142165	9.35e-05	0.281843	ATP:AMP phosphotransferase Purine metabolism EC:2.7.4.11	Nucleotide interconversion
R_GSNt4	-0.704388	-0.534351	-0.170037	9.91e-05	0.298783	guanosine transport in via sodium symport	Transport, extracellular
R_INSt4	-0.704388	-0.534351	-0.170037	9.91e-05	0.298783	inosine transport in via sodium symport	Transport, extracellular
R_HSD11B1r	-0.516166	-0.328244	-0.187922	0.000102211	0.308166	11-beta-hydroxysteroid dehydrogenase type 1	Steroid metabolism
R_HSD11B2r	-0.510393	-0.328244	-0.182148	0.000102211	0.308166	11-beta-hydroxysteroid dehydrogenase type 2	Steroid metabolism
R_CYSGLYexR	-0.250577	-0.412214	0.161636	0.00010735	0.323659	L-cysteine/glycine reversible exchanger	Transport, extracellular
R_CYSGLYexR	-0.250577	-0.412214	0.161636	0.00010735	0.323659	L-cysteine/glycine reversible exchanger	Transport, extracellular
R_NACHEXA10ly	-0.290993	-0.129771	-0.161222	0.000107757	0.324888	beta-N-acetylhexosaminidase A, lysosomal	Keratan sulfate degradation
R_NACHEXA11ly	-0.290993	-0.129771	-0.161222	0.000107757	0.324888	beta-N-acetylhexosaminidase A, lysosomal	Keratan sulfate degradation
R_NACHEXA12ly	-0.290993	-0.129771	-0.161222	0.000107757	0.324888	beta-N-acetylhexosaminidase A, lysosomal	Keratan sulfate degradation
R_NACHEXA13ly	-0.290993	-0.129771	-0.161222	0.000107757	0.324888	beta-N-acetylhexosaminidase A, lysosomal	Keratan sulfate degradation
R_NACHEXA14ly	-0.290993	-0.129771	-0.161222	0.000107757	0.324888	beta-N-acetylhexosaminidase A, lysosomal	Keratan sulfate degradation
R_NACHEXA15ly	-0.290993	-0.129771	-0.161222	0.000107757	0.324888	beta-N-acetylhexosaminidase A, lysosomal	Keratan sulfate degradation
R_NACHEXA16ly	-0.290993	-0.129771	-0.161222	0.000107757	0.324888	beta-N-acetylhexosaminidase A, lysosomal	Keratan sulfate degradation
R_NACHEXA17ly	-0.290993	-0.129771	-0.161222	0.000107757	0.324888	beta-N-acetylhexosaminidase A, lysosomal	Keratan sulfate degradation
R_NACHEXA18ly	-0.290993	-0.129771	-0.161222	0.000107757	0.324888	beta-N-acetylhexosaminidase A, lysosomal	Keratan sulfate degradation
R_NACHEXA19ly	-0.290993	-0.129771	-0.161222	0.000107757	0.324888	beta-N-acetylhexosaminidase A, lysosomal	Keratan sulfate degradation
R_NACHEXA9ly	-0.290993	-0.129771	-0.161222	0.000107757	0.324888	beta-N-acetylhexosaminidase A, lysosomal	Keratan sulfate degradation
R_ACGALtlg	-0.766744	-0.610687	-0.156057	0.000131692	0.397052	N-acetyl-galactosamine intracellular transport	Transport, golgi apparatus
R_ACGBGBSIDEtg	-0.766744	-0.610687	-0.156057	0.000131692	0.397052	acgbgbside hs intracellular transport	Transport, golgi apparatus
R_ACGBGBSIDEtl	-0.766744	-0.610687	-0.156057	0.000131692	0.397052	acgbgbside hs intracellular transport	Transport, lysosomal
R_B3GALT3g	-0.766744	-0.610687	-0.156057	0.000131692	0.397052	Beta-1,3-galactosyltransferase 3	Sphingolipid metabolism
R_B3GNT36g	-0.766744	-0.610687	-0.156057	0.000131692	0.397052	UDP-GlcNAc:betaGal beta-1,3-N-acetylglucosaminyltransferase 3, Golgi apparatus	Sphingolipid metabolism
R_EX_gbside_hs_LPAREN_e_RPAREN_	-0.766744	-0.610687	-0.156057	0.000131692	0.397052	globoside (homo sapiens) exchange	Exchange/demand reaction
R_GBSIDEte	-0.766744	-0.610687	-0.156057	0.000131692	0.397052	globoside transport	Transport, extracellular
R_GBSIDEtl	-0.766744	-0.610687	-0.156057	0.000131692	0.397052	globoside intracellular transport	Transport, lysosomal
R_NAGAlby	-0.766744	-0.610687	-0.156057	0.000131692	0.397052	N-acetylgalactosaminidase, beta-	Sphingolipid metabolism
R_EX_gluala_LPAREN_e_RPAREN_	-0.23903	-0.0916031	-0.147427	0.000146857	0.442774	5-L-Glutamyl-L-alanine exchange	Exchange/demand reaction
R_GTMLTe	-0.23903	-0.0916031	-0.147427	0.000146857	0.442774	g-glutamyltransferase (e)	Glutathione metabolism
R_ASP1DC	-0.69515	-0.854962	0.159812	0.000157516	0.474911	aspartate 1-decarboxylase	beta-Alanine metabolism
R_TYR3MO2	-0.7194	-0.557252	-0.162148	0.000166212	0.501129	tyrosine 3-monooxygenase	Tyrosine metabolism
R_EX_4abut_LPAREN_e_RPAREN_	-0.248268	-0.40458	0.156312	0.000170657	0.514531	4-Aminobutanoate exchange	Exchange/demand reaction
R_EX_htaxol_LPAREN_e_RPAREN_	-0.503464	-0.679389	0.175925	0.000172328	0.51957	hydroxylated taxol exchange	Exchange/demand reaction
R_EX_taxol_LPAREN_e_RPAREN_	-0.503464	-0.679389	0.175925	0.000172328	0.51957	paclitaxel exchange	Exchange/demand reaction
R_HTAXOLte	-0.503464	-0.679389	0.175925	0.000172328	0.51957	xenobiotic transport	Transport, extracellular
R_P4502C8	-0.503464	-0.679389	0.175925	0.000172328	0.51957	cytochrome P450 2C8	Cytochrome metabolism
R_TAXOLte	-0.503464	-0.679389	0.175925	0.000172328	0.51957	xenobiotic transport	Transport, extracellular
R_PNTEH	-0.983834	-0.931298	-0.052536	0.000191113	0.576206	Hydrolase Class ( RXN R02973)	CoA catabolism
R_r0539	-0.983834	-0.931298	-0.052536	0.000191113	0.576206	Cysteamine:oxygen oxidoreductase Taurine and hypotaurine metabolism EC:1.13.11.19	Taurine and hypotaurine metabolism
R_EX_34dhphe_LPAREN_e_RPAREN_	-0.710162	-0.549618	-0.160543	0.000217548	0.655909	3,4-Dihydroxy-L-phenylalanine exchange	Exchange/demand reaction
R_SCP21x	-0.386836	-0.557252	0.170416	0.000219815	0.662744	Sterol carrier protein 2	Transport, peroxisomal
R_EX_fad_LPAREN_e_RPAREN_	-0.00115473	-0.0229008	0.021746	0.000246122	0.742056	Exchange of Flavin adenine dinucleotide oxidized	Exchange/demand reaction
R_EX_fmn_LPAREN_e_RPAREN_	-0.00115473	-0.0229008	0.021746	0.000246122	0.742056	exchange reaction for FMN	Exchange/demand reaction
R_FADDP	-0.00115473	-0.0229008	0.021746	0.000246122	0.742056	FAD diphosphatase	Vitamin B2 metabolism
R_FADDPle	-0.00115473	-0.0229008	0.021746	0.000246122	0.742056	FAD diphosphatase	Vitamin B2 metabolism
R_r0870	-0.127021	-0.160305	0.0332846	0.000246122	0.742056	Facilitated diffusion	Transport, extracellular
R_AMPDA	-0.590069	-0.419847	-0.170222	0.000249003	0.750744	Adenosine monophosphate deaminase	Nucleotide interconversion
R_r0403	-0.633949	-0.633588	-0.000361405	0.000309122	0.932002	L-Tryptophan,tetrahydrobiopterin:oxygen oxidoreductase (5-hydroxylating) Tryptophan metabolism EC:1.14.16.4	Tetrahydrobiopterin metabolism
R_35CGMPtn	-0.496536	-0.328244	-0.168292	0.000326785	0.985258	35cGMP nuclear transport	Transport, nuclear
R_GMPtn	-0.496536	-0.328244	-0.168292	0.000326785	0.985258	GMP nuclear transport	Transport, nuclear
R_PDE4n	-0.496536	-0.328244	-0.168292	0.000326785	0.985258	3',5'-cyclic-nucleotide phosphodiesterase, Nucleus	Nucleotide interconversion
R_AKGtp	-0.377598	-0.541985	0.164387	0.000345448	1.04153	AKG transporter, peroxisome	Transport, peroxisomal
R_ALDD21	-0.377598	-0.541985	0.164387	0.000345448	1.04153	aldehyde dehydrogenase (pristanal, NAD)	Fatty acid oxidation
R_DMHPTCRNCPT2	-0.377598	-0.541985	0.164387	0.000345448	1.04153	2,6 dimethylheptanoly CoA carnitine transferase	Fatty acid oxidation
R_DMHPTCRNt	-0.377598	-0.541985	0.164387	0.000345448	1.04153	2,6 dimethylheptanoyl crn transport	Fatty acid oxidation
R_DMHPTCRNte	-0.377598	-0.541985	0.164387	0.000345448	1.04153	2,6 dimethylheptanoyl carnitine transport	Transport, extracellular
R_DMNONCRNCPT2	-0.377598	-0.541985	0.164387	0.000345448	1.04153	DMNONCRNCPT2	Fatty acid oxidation
R_EX_dmhptcrn_LPAREN_e_RPAREN_	-0.377598	-0.541985	0.164387	0.000345448	1.04153	2,6 dimethylheptanoyl carnitine exchange	Exchange/demand reaction
R_EX_phyt_LPAREN_e_RPAREN_	-0.377598	-0.541985	0.164387	0.000345448	1.04153	phytanic acid exchange	Exchange/demand reaction
R_FACOAL206	-0.377598	-0.541985	0.164387	0.000345448	1.04153	fatty-acid--CoA ligase	Fatty acid oxidation
R_FAOXC11	-0.377598	-0.541985	0.164387	0.000345448	1.04153	Beta oxidation of long chain fatty acid	Fatty acid oxidation
R_FAOXC15NADPx	-0.377598	-0.541985	0.164387	0.000345448	1.04153	fatty acid alpha oxidation(2-Hydroxyphytanoyl-CoA)(nadp)x
R_FAOXC15NADx	-0.377598	-0.541985	0.164387	0.000345448	1.04153	fatty acid alpha oxidation(2-Hydroxyphytanoyl-CoA)(nad)x
R_FCOAH	-0.377598	-0.541985	0.164387	0.000345448	1.04153	formyl coa hydrolase	Fatty acid oxidation
R_FORMCOAtx	-0.377598	-0.541985	0.164387	0.000345448	1.04153	formyl coa transport	Transport, peroxisomal
R_HPCLx	-0.377598	-0.541985	0.164387	0.000345448	1.04153	2-hydroxyphytanoyl-CoA lyase	Fatty acid oxidation
R_PEROXx	-0.377598	-0.541985	0.164387	0.000345448	1.04153	peroxisomal lumped long chain fatty acid oxidation	Fatty acid oxidation
R_PHYHx	-0.377598	-0.541985	0.164387	0.000345448	1.04153	Phytanoyl-CoA dioxygenase, peroxisomal	Fatty acid oxidation
R_PHYTt	-0.377598	-0.541985	0.164387	0.000345448	1.04153	fatty acid transport via diffusion	Transport, extracellular
R_PRISTANALtx	-0.377598	-0.541985	0.164387	0.000345448	1.04153	pristanal peroxisomal transport	Transport, peroxisomal
R_PRISTtx	-0.0531178	-0.175573	0.122455	0.000345448	1.04153	prist peroxisomal transport	Transport, peroxisomal
R_ASPDTDe	-0.814088	-0.938931	0.124844	0.000389162	1.17332	D-aspartate transport, extracellular	Transport, extracellular
R_ASPDxt	-0.814088	-0.938931	0.124844	0.000389162	1.17332	D-aspartate transport, peroxisomal	Transport, peroxisomal
R_DASPO1p	-0.814088	-0.938931	0.124844	0.000389162	1.17332	D-aspartate oxidase, peroxisomal	Alanine and aspartate metabolism
R_EX_asp_D_LPAREN_e_RPAREN_	-0.814088	-0.938931	0.124844	0.000389162	1.17332	D-Aspartate exchange	Exchange/demand reaction
R_MAL_Ltx	-0.814088	-0.938931	0.124844	0.000389162	1.17332	Transport reaction for malate	Transport, peroxisomal
R_MDHx	-0.814088	-0.938931	0.124844	0.000389162	1.17332	malate dehydrogenase, peroxisomal	Citric acid cycle
R_PHETHPTOX2	-0.756351	-0.89313	0.136779	0.000486086	1.46555	L-Phenylalanine,tetrahydrobiopterin:oxygen oxidoreductase (4-hydroxylating)	Phenylalanine metabolism
R_ASNNm	-0.610855	-0.450382	-0.160473	0.000504838	1.52209	L-asparaginase (mitochondrial)	Alanine and aspartate metabolism
R_ASNtm	-0.610855	-0.450382	-0.160473	0.000504838	1.52209	L-asparagine transport, mitochondrial	Transport, mitochondrial
R_EX_fucfucgalacglcgalgluside_hs_LPAREN_e_RPAREN_	-0.996536	-0.969466	-0.0270701	0.000549339	1.65626	Leb glycolipid exchange	Exchange/demand reaction
R_FUCFUCGALACGLCGALGLUSIDEte	-0.996536	-0.969466	-0.0270701	0.000549339	1.65626	blood group intracellular transport	Transport, extracellular
R_FUCFUCGALACGLCGALGLUSIDEtg	-0.996536	-0.969466	-0.0270701	0.000549339	1.65626	blood group intracellular transport	Transport, golgi apparatus
R_FUT12g	-0.996536	-0.969466	-0.0270701	0.000549339	1.65626	Galactoside 2-alpha-L-fucosyltransferase 1	Blood group synthesis
R_FUT34g	-0.996536	-0.969466	-0.0270701	0.000549339	1.65626	fucosyltransferase 3 (galactoside 3(4)-L-fucosyltransferase, Lewis blood group included) 1	Blood group synthesis
R_CYTDt4	-0.672055	-0.519084	-0.152971	0.000617882	1.86291	cytidine transport in via sodium symport	Transport, extracellular
R_THMDt4	-0.672055	-0.519084	-0.152971	0.000617882	1.86291	thymidine transport in via sodium symport	Transport, extracellular
R_ME2	-0.122402	-0.0229008	-0.0995011	0.000675501	2.03664	malic enzyme (NADP)	Pyruvate metabolism
R_DOPAtu	-0.82679	-0.70229	-0.1245	0.000708419	2.13588	Dopamine uniport	Transport, extracellular
R_DOPAtu	-0.82679	-0.70229	-0.1245	0.000708419	2.13588	Dopamine uniport	Transport, extracellular
R_HISTAtu	-0.82679	-0.70229	-0.1245	0.000708419	2.13588	Histamine uniport	Transport, extracellular
R_HISTAtu	-0.82679	-0.70229	-0.1245	0.000708419	2.13588	Histamine uniport	Transport, extracellular
R_NRPPHRtu	-0.82679	-0.70229	-0.1245	0.000708419	2.13588	Norepinephrine uniport	Transport, extracellular
R_NRPPHRtu	-0.82679	-0.70229	-0.1245	0.000708419	2.13588	Norepinephrine uniport	Transport, extracellular
R_G3PD1	-0.792148	-0.916031	0.123883	0.000790831	2.38435	glycerol-3-phosphate dehydrogenase (NAD)	Glycerophospholipid metabolism
R_G3PD1	-0.792148	-0.916031	0.123883	0.000790831	2.38435	glycerol-3-phosphate dehydrogenase (NAD)	Glycerophospholipid metabolism
R_MAN1PT2	-0.0785219	0	-0.0785219	0.000898546	2.70912	mannose-1-phosphate guanylyltransferase (GDP)	Fructose and mannose metabolism
R_ARGNm	-0.643187	-0.496183	-0.147004	0.0012151	3.66353	arginase (m)	Urea cycle
R_GLUDC	-0.660508	-0.801527	0.141019	0.0012803	3.86011	Glutamate Decarboxylase	Glutamate metabolism
R_EX_mag_hs_LPAREN_e_RPAREN_	-0.073903	0	-0.073903	0.00130705	3.94074	Monoacylglycerol 2 (homo sapiens) exchange	Exchange/demand reaction
R_ADSL2	-0.372979	-0.229008	-0.143972	0.00132943	4.00823	adenylosuccinate lyase	Purine synthesis
R_AIRCr	-0.372979	-0.229008	-0.143972	0.00132943	4.00823	phosphoribosylaminoimidazole carboxylase	Purine synthesis
R_EX_dttp_LPAREN_e_RPAREN_	-0.372979	-0.229008	-0.143972	0.00132943	4.00823	Exchange of dTTP(4-)	Exchange/demand reaction
R_EX_dttp_LPAREN_e_RPAREN_	-0.372979	-0.229008	-0.143972	0.00132943	4.00823	Exchange of dTTP(4-)	Exchange/demand reaction
R_GARFT	-0.372979	-0.229008	-0.143972	0.00132943	4.00823	phosphoribosylglycinamide formyltransferase	Purine synthesis
R_GLUPRT	-0.372979	-0.229008	-0.143972	0.00132943	4.00823	glutamine phosphoribosyldiphosphate amidotransferase	Purine synthesis
R_PRAGSr	-0.372979	-0.229008	-0.143972	0.00132943	4.00823	phosphoribosylglycinamide synthase	Purine synthesis
R_PRASCS	-0.372979	-0.229008	-0.143972	0.00132943	4.00823	phosphoribosylaminoimidazolesuccinocarboxamide synthase	Purine synthesis
R_PRFGS	-0.372979	-0.229008	-0.143972	0.00132943	4.00823	phosphoribosylformylglycinamidine synthase	Purine synthesis
R_r0399	-0.372979	-0.229008	-0.143972	0.00132943	4.00823	L-Phenylalanine,tetrahydrobiopterin:oxygen oxidoreductase (4-hydroxylating) Phenylalanine, tyrosine and tryptophan biosynthesis EC:1.14.16.1	Tetrahydrobiopterin metabolism
R_r0497	-0.372979	-0.229008	-0.143972	0.00132943	4.00823	dTTP nucleotidohydrolase Pyrimidine metabolism EC:3.6.1.39	Pyrimidine catabolism
R_r0497	-0.372979	-0.229008	-0.143972	0.00132943	4.00823	dTTP nucleotidohydrolase Pyrimidine metabolism EC:3.6.1.39	Pyrimidine catabolism
R_r0666	-0.372979	-0.229008	-0.143972	0.00132943	4.00823	2-(Formamido)-N1-(5-phosphoribosyl)acetamidine cyclo-ligase (ADP-forming) Purine metabolism EC:6.3.3.1	Purine synthesis
R_ADNt4	-0.654734	-0.51145	-0.143284	0.00150011	4.52285	adenosine transport (Na/Adn cotransport)	Transport, extracellular
R_URIt4	-0.654734	-0.51145	-0.143284	0.00150011	4.52285	uridine transport in via sodium symport	Transport, extracellular
R_MAGt	-0.0369515	-0.0229008	-0.0140507	0.00151103	4.55574	monoacylglycerol 2 transport	Transport, extracellular
R_EBASTINEOHte	-0.47806	-0.625954	0.147894	0.00161338	4.86434	xenobiotic transport	Transport, extracellular
R_EBASTINEOHtr	-0.47806	-0.625954	0.147894	0.00161338	4.86434	xenobiotic transport	Transport, endoplasmic reticular
R_EBASTINEte	-0.47806	-0.625954	0.147894	0.00161338	4.86434	xenobiotic transport	Transport, extracellular
R_EBASTINEtr	-0.47806	-0.625954	0.147894	0.00161338	4.86434	xenobiotic transport	Transport, endoplasmic reticular
R_EX_ebastine_LPAREN_e_RPAREN_	-0.47806	-0.625954	0.147894	0.00161338	4.86434	ebastine exchange	Exchange/demand reaction
R_EX_ebastineoh_LPAREN_e_RPAREN_	-0.47806	-0.625954	0.147894	0.00161338	4.86434	hydroxylated ebastine exchange	Exchange/demand reaction
R_P4504F123r	-0.47806	-0.625954	0.147894	0.00161338	4.86434	cytochrome p450 4F12/4F2	Cytochrome metabolism
R_PROSTGE1t3	-0.0854503	-0.00763359	-0.0778168	0.00165957	5.00362	prostaglandine E1 transport (ATP-dependent)	Transport, extracellular
R_PROSTGE2t3	-0.0854503	-0.00763359	-0.0778168	0.00165957	5.00362	prostaglandine E2 transport (ATP-dependent)	Transport, extracellular
R_LPS2e	-0.872979	-0.770992	-0.101987	0.00175098	5.27919	lipase, extracellular	Fatty acid oxidation
R_LPS3e	-0.872979	-0.770992	-0.101987	0.00175098	5.27919	lipase, extracellular	Fatty acid oxidation
R_ANDRSTRNGLCte	-0.206697	-0.0916031	-0.115094	0.0018215	5.49182	glucuronidated compound transport	Transport, extracellular
R_ANDRSTRNGLCtr	-0.206697	-0.0916031	-0.115094	0.0018215	5.49182	glucuronidated compound transport (ER)	Transport, endoplasmic reticular
R_ANDRSTRNte	-0.995381	-0.992366	-0.00301465	0.0018215	5.49182	androsterone transport	Transport, extracellular
R_ANDRSTRNtr	-0.206697	-0.0916031	-0.115094	0.0018215	5.49182	androsterone intracellular transport	Transport, endoplasmic reticular
R_EX_andrstrn_LPAREN_e_RPAREN_	-0.206697	-0.0916031	-0.115094	0.0018215	5.49182	Androsterone exchange	Exchange/demand reaction
R_EX_andrstrnglc_LPAREN_e_RPAREN_	-0.206697	-0.0916031	-0.115094	0.0018215	5.49182	androsterone glucuronide exchange	Exchange/demand reaction
R_UGT1A3r	-0.206697	-0.0916031	-0.115094	0.0018215	5.49182	UDP-glucuronosyltransferase 1-10 precursor, microsomal	Steroid metabolism
R_ESTRONESt2	-0.997691	-0.977099	-0.0205913	0.00189272	5.70654	estrone-3-sulfate transport via sodium cotransport	Transport, extracellular
R_B3GNT37g	-0.84873	-0.740458	-0.108272	0.00189641	5.71767	UDP-GlcNAc:betaGal beta-1,3-N-acetylglucosaminyltransferase 3, Golgi apparatus	Sphingolipid metabolism
R_EX_gd1b2_hs_LPAREN_e_RPAREN_	-0.84873	-0.740458	-0.108272	0.00189641	5.71767	GD1beta (homo sapiens) exchange	Exchange/demand reaction
R_GD1B2te	-0.84873	-0.740458	-0.108272	0.00189641	5.71767	gd1b2 hs transport	Transport, extracellular
R_GD1B2tg	-0.84873	-0.740458	-0.108272	0.00189641	5.71767	gd1b2 hs intracellular transport	Transport, golgi apparatus
R_ST6GALNAC23	-0.84873	-0.740458	-0.108272	0.00189641	5.71767	Alpha-N-acetylgalactosaminide alpha-2,6-sialyltransferase 2	Sphingolipid metabolism
R_ST6GALNAC24	-0.84873	-0.740458	-0.108272	0.00189641	5.71767	Alpha-N-acetylgalactosaminide alpha-2,6-sialyltransferase 2	Sphingolipid metabolism
R_ST6GALNAC25	-0.854503	-0.748092	-0.106412	0.00194474	5.86338	Alpha-N-acetylgalactosaminide alpha-2,6-sialyltransferase 2	Sphingolipid metabolism
R_ST6GALNAC26	-0.854503	-0.748092	-0.106412	0.00194474	5.86338	Alpha-N-acetylgalactosaminide alpha-2,6-sialyltransferase 2	Sphingolipid metabolism
R_NCKt	0	-0.00763359	0.00763359	0.00196195	5.91527	Na+/Ca2+-K+ exchange	Transport, extracellular
R_NCNt	-0.00461894	-0.0305344	0.0259154	0.00196195	5.91527	Na+/Ca2+-NH4+ exchange	Transport, extracellular
R_NCNt	-0.00461894	-0.0305344	0.0259154	0.00196195	5.91527	Na+/Ca2+-NH4+ exchange	Transport, extracellular
R_GALGT1	-0.847575	-0.740458	-0.107117	0.00217351	6.55315	Beta-1,4 N-acetylgalactosaminyltransferase	Sphingolipid metabolism
R_ATPS4m	-0.322171	-0.458015	0.135844	0.0022341	6.7358	ATP synthase (four protons for one ATP)	Oxidative phosphorylation
R_B3GALT41g	-0.853349	-0.748092	-0.105257	0.00223453	6.7371	Beta-1,3-galactosyltransferase 4	Sphingolipid metabolism
R_B3GALT42g	-0.853349	-0.748092	-0.105257	0.00223453	6.7371	Beta-1,3-galactosyltransferase 4	Sphingolipid metabolism
R_GALGT2	-0.853349	-0.748092	-0.105257	0.00223453	6.7371	Beta-1,4 N-acetylgalactosaminyltransferase	Sphingolipid metabolism
R_ST3GAL21g	-0.853349	-0.748092	-0.105257	0.00223453	6.7371	CMP-N-acetylneuraminate-beta-galactosamide-alpha-2,3-sialyltransferase, Golgi apparatus	Sphingolipid metabolism
R_ST3GAL22g	-0.853349	-0.748092	-0.105257	0.00223453	6.7371	CMP-N-acetylneuraminate-beta-galactosamide-alpha-2,3-sialyltransferase, Golgi apparatus	Sphingolipid metabolism
R_ST6GALNAC31	-0.853349	-0.748092	-0.105257	0.00223453	6.7371	Alpha-N-acetylgalactosaminide alpha-2,6-sialyltransferase 3	Sphingolipid metabolism
R_AFLATOXINte	-0.899538	-0.80916	-0.0903778	0.00227969	6.87328	xenobiotic transport	Transport, extracellular
R_EAFLATOXINte	-0.899538	-0.80916	-0.0903778	0.00227969	6.87328	xenobiotic transport	Transport, extracellular
R_EX_aflatoxin_LPAREN_e_RPAREN_	-0.899538	-0.80916	-0.0903778	0.00227969	6.87328	aflatoxin B1 exchange	Exchange/demand reaction
R_EX_eaflatoxin_LPAREN_e_RPAREN_	-0.899538	-0.80916	-0.0903778	0.00227969	6.87328	8,9 epxoy aflatoxin B1 exchange	Exchange/demand reaction
R_P4503A5	-0.899538	-0.80916	-0.0903778	0.00227969	6.87328	cytochrome P450 3A5	Cytochrome metabolism
R_ABUTt2r	-0.0808314	-0.00763359	-0.0731978	0.00241223	7.27289	4-aminobutyrate reversible transport in via proton symport	Transport, extracellular
R_ABUTt2r	-0.0808314	-0.00763359	-0.0731978	0.00241223	7.27289	4-aminobutyrate reversible transport in via proton symport	Transport, extracellular
R_ALAt2r	-0.0808314	-0.00763359	-0.0731978	0.00241223	7.27289	L-alanine reversible transport via proton symport	Transport, extracellular
R_ALAt2r	-0.0808314	-0.00763359	-0.0731978	0.00241223	7.27289	L-alanine reversible transport via proton symport	Transport, extracellular
R_DALAt2r	-0.0808314	-0.00763359	-0.0731978	0.00241223	7.27289	D-alanine transport via proton symport	Transport, extracellular
R_DALAt2r	-0.0808314	-0.00763359	-0.0731978	0.00241223	7.27289	D-alanine transport via proton symport	Transport, extracellular
R_GLYt2r	-0.0808314	-0.00763359	-0.0731978	0.00241223	7.27289	glycine reversible transport via proton symport	Transport, extracellular
R_GLYt2r	-0.0808314	-0.00763359	-0.0731978	0.00241223	7.27289	glycine reversible transport via proton symport	Transport, extracellular
R_PRO_Dtde	-0.0808314	-0.00763359	-0.0731978	0.00241223	7.27289	D-proline transport, extracellular	Transport, extracellular
R_PRO_Dtde	-0.0808314	-0.00763359	-0.0731978	0.00241223	7.27289	D-proline transport, extracellular	Transport, extracellular
R_PRODt2r	-0.0808314	-0.00763359	-0.0731978	0.00241223	7.27289	D-proline reversible transport via proton symport	Transport, extracellular
R_PRODt2r	-0.0808314	-0.00763359	-0.0731978	0.00241223	7.27289	D-proline reversible transport via proton symport	Transport, extracellular
R_PROt2r	-0.0808314	-0.00763359	-0.0731978	0.00241223	7.27289	L-proline reversible transport via proton symport	Transport, extracellular
R_PROt2r	-0.0808314	-0.00763359	-0.0731978	0.00241223	7.27289	L-proline reversible transport via proton symport	Transport, extracellular
R_CRNtHa	-0.02194	-0.0687023	0.0467623	0.00255159	7.69304	L-carnitine outward transport (H+ antiport)	Transport, extracellular
R_r0127	-0.329099	-0.198473	-0.130626	0.00264749	7.98217	L-Asparagine amidohydrolase Alanine and aspartate metabolism / Cyanoamino acid metabolism / Nitrogen metabolism EC:3.5.1.1 EC:3.5.1.38	Alanine and aspartate metabolism
R_r0756	-0.329099	-0.198473	-0.130626	0.00264749	7.98217	3-Methoxy-4-hydroxyphenylglycolaldehyde:NAD+ oxidoreductase Tyrosine metabolism EC:1.2.1.5	Unassigned
R_r0757	-0.329099	-0.198473	-0.130626	0.00264749	7.98217	3-Methoxy-4-hydroxyphenylglycolaldehyde:NADP+ oxidoreductase Tyrosine metabolism EC:1.2.1.5	Unassigned
R_r0830	-0.329099	-0.198473	-0.130626	0.00264749	7.98217	Mitochondrial Carrier (MC) TCDB:2.A.29.2.2	Transport, mitochondrial
R_r0830	-0.329099	-0.198473	-0.130626	0.00264749	7.98217	Mitochondrial Carrier (MC) TCDB:2.A.29.2.2	Transport, mitochondrial
R_r0834	-0.329099	-0.198473	-0.130626	0.00264749	7.98217	Mitochondrial Carrier (MC) TCDB:2.A.29.2.2	Transport, mitochondrial
R_r0834	-0.329099	-0.198473	-0.130626	0.00264749	7.98217	Mitochondrial Carrier (MC) TCDB:2.A.29.2.2	Transport, mitochondrial
R_r0835	-0.329099	-0.198473	-0.130626	0.00264749	7.98217	Mitochondrial Carrier (MC) TCDB:2.A.29.2.2	Transport, mitochondrial
R_r0835	-0.329099	-0.198473	-0.130626	0.00264749	7.98217	Mitochondrial Carrier (MC) TCDB:2.A.29.2.2	Transport, mitochondrial
R_r0836	-0.329099	-0.198473	-0.130626	0.00264749	7.98217	Mitochondrial Carrier (MC) TCDB:2.A.29.2.2	Transport, mitochondrial
R_r0836	-0.329099	-0.198473	-0.130626	0.00264749	7.98217	Mitochondrial Carrier (MC) TCDB:2.A.29.2.2	Transport, mitochondrial
R_EX_inost_LPAREN_e_RPAREN_	-0.138568	-0.0458015	-0.0927666	0.00291726	8.79554	myo-Inositol exchange	Exchange/demand reaction
R_EX_inost_LPAREN_e_RPAREN_	-0.138568	-0.0458015	-0.0927666	0.00291726	8.79554	myo-Inositol exchange	Exchange/demand reaction
R_MI1PP	0.138568	0.0458015	0.0927666	0.00291726	8.79554	myo-inositol 1-phosphatase	Inositol phosphate metabolism
R_MI1PS	0.138568	0.0458015	0.0927666	0.00291726	8.79554	myo-Inositol-1-phosphate synthase	Inositol phosphate metabolism
R_COAtm	-0.752887	-0.870229	0.117342	0.00302678	9.12575	CoA transporter	Transport, mitochondrial
R_COAtm	-0.752887	-0.870229	0.117342	0.00302678	9.12575	CoA transporter	Transport, mitochondrial
R_INSTt4	-0.155889	-0.0610687	-0.0948204	0.00392711	11.8402	inositol transport via sodium symport	Transport, extracellular
R_INSTt4	-0.155889	-0.0610687	-0.0948204	0.00392711	11.8402	inositol transport via sodium symport	Transport, extracellular
R_LCAT1e	-0.378753	-0.251908	-0.126844	0.00489692	14.7642	Lecithin-cholesterol acyltransferase	Fatty acid oxidation
R_CSEPASEly	-0.120092	-0.0381679	-0.0819244	0.00512935	15.465	chondroitin sulfate E proteoglycan protease, lysosome (endosome)	Chondroitin sulfate degradation
R_CSPG_Etly	-0.120092	-0.0381679	-0.0819244	0.00512935	15.465	chondroitin sulfate E transport, extracellular to lysosome	Transport, lysosomal
R_EX_cspg_e_LPAREN_e_RPAREN_	-0.120092	-0.0381679	-0.0819244	0.00512935	15.465	chondroitin sulfate E (GalNAc4,6diS-GlcA) proteoglycan exchange	Exchange/demand reaction
R_GLCAASE7ly	-0.120092	-0.0381679	-0.0819244	0.00512935	15.465	beta-glucuronidase, lysosomal	Chondroitin sulfate degradation
R_LINKDEG4ly	-0.120092	-0.0381679	-0.0819244	0.00512935	15.465	degradation of proteoglycan linkage region, lysosomal	Chondroitin sulfate degradation
R_PLA2_2e	-0.00577367	-0.0305344	0.0247607	0.00526785	15.8826	phospholipase A2	Glycerophospholipid metabolism
R_RAI3	-0.00577367	-0.0305344	0.0247607	0.00526785	15.8826	13-cis-retinoic acid isomerase	Vitamin A metabolism
R_RAI3	-0.00577367	-0.0305344	0.0247607	0.00526785	15.8826	13-cis-retinoic acid isomerase	Vitamin A metabolism
R_COUMARINte	-0.784065	-0.885496	0.101432	0.00713885	21.5236	xenobiotic transport	Transport, extracellular
R_EX_coumarin_LPAREN_e_RPAREN_	-0.784065	-0.885496	0.101432	0.00713885	21.5236	coumarin exchange	Exchange/demand reaction
R_EX_hcoumarin_LPAREN_e_RPAREN_	-0.784065	-0.885496	0.101432	0.00713885	21.5236	hydroxy coumarin exchange	Exchange/demand reaction
R_HCOUMARINte	-0.784065	-0.885496	0.101432	0.00713885	21.5236	xenobiotic transport	Transport, extracellular
R_P4502A6	-0.784065	-0.885496	0.101432	0.00713885	21.5236	cytochrome P450 2A6	Cytochrome metabolism
R_CBASPte	-0.647806	-0.526718	-0.121088	0.00743616	22.42	Transport of N-carbamoyl-L-aspartate	Transport, extracellular
R_DHORD9	-0.647806	-0.526718	-0.121088	0.00743616	22.42	dihydoorotic acid dehydrogenase (quinone10)	Pyrimidine synthesis
R_DHORTS	-0.647806	-0.526718	-0.121088	0.00743616	22.42	dihydroorotase	Pyrimidine synthesis
R_EX_cbasp_LPAREN_e_RPAREN_	-0.647806	-0.526718	-0.121088	0.00743616	22.42	Exchange of N-carbamoyl-L-aspartate	Exchange/demand reaction
R_EX_orot_LPAREN_e_RPAREN_	-0.647806	-0.526718	-0.121088	0.00743616	22.42	Exchange of orotate	Exchange/demand reaction
R_2HCO3_NAt	-0.674365	-0.78626	0.111895	0.0099618	30.0348	bicarbonate transport (Na/HCO3 1:2 cotransport)	Transport, extracellular
R_2HCO3_NAt	-0.674365	-0.78626	0.111895	0.0099618	30.0348	bicarbonate transport (Na/HCO3 1:2 cotransport)	Transport, extracellular
R_ALAR	-0.0484988	0	-0.0484988	0.010063	30.3401	alanine racemase	Alanine and aspartate metabolism
R_EX_ala_D_LPAREN_e_RPAREN_	-0.0484988	0	-0.0484988	0.010063	30.3401	D-Alanine exchange	Exchange/demand reaction
R_5OXPROt	0	-0.00763359	0.00763359	0.0102241	30.8256	Transport of 5-oxoprolinate	Transport, extracellular
R_CDS	0	-0.00763359	0.00763359	0.0102241	30.8256	phosphatidate cytidylyltransferase	Glycerophospholipid metabolism
R_EX_5oxpro_LPAREN_e_RPAREN_	0	-0.00763359	0.00763359	0.0102241	30.8256	Exchange of 5-oxoprolinate	Exchange/demand reaction
R_EX_prostgi2_LPAREN_e_RPAREN_	-0.0323326	-0.0152672	-0.0170654	0.0102241	30.8256	prostaglandin I2(1-) exchange	Exchange/demand reaction
R_EX_txa2_LPAREN_e_RPAREN_	0	-0.00763359	0.00763359	0.0102241	30.8256	Thromboxane A2 exchange	Exchange/demand reaction
R_FUMSO3tm	0	-0.00763359	0.00763359	0.0102241	30.8256	Fumarate:sulfite antiport, mitochondrial	Transport, mitochondrial
R_FUMSO3tm	0	-0.00763359	0.00763359	0.0102241	30.8256	Fumarate:sulfite antiport, mitochondrial	Transport, mitochondrial
R_FUMSO4tm	0	-0.00763359	0.00763359	0.0102241	30.8256	Fumarate:sulfate antiport, mitochondrial	Transport, mitochondrial
R_FUMSO4tm	0	-0.00763359	0.00763359	0.0102241	30.8256	Fumarate:sulfate antiport, mitochondrial	Transport, mitochondrial
R_FUMtm	0	-0.00763359	0.00763359	0.0102241	30.8256	fumarate transport, mitochondrial	Transport, mitochondrial
R_FUMtm	0	-0.00763359	0.00763359	0.0102241	30.8256	fumarate transport, mitochondrial	Transport, mitochondrial
R_FUMTSULtm	0	-0.00763359	0.00763359	0.0102241	30.8256	Fumarate:thiosulfate antiport, mitochondrial	Transport, mitochondrial
R_FUMTSULtm	0	-0.00763359	0.00763359	0.0102241	30.8256	Fumarate:thiosulfate antiport, mitochondrial	Transport, mitochondrial
R_MALSO3tm	0	-0.00763359	0.00763359	0.0102241	30.8256	Malate:sulfite antiport, mitochondrial	Transport, mitochondrial
R_MALSO3tm	0	-0.00763359	0.00763359	0.0102241	30.8256	Malate:sulfite antiport, mitochondrial	Transport, mitochondrial
R_MALSO4tm	0	-0.00763359	0.00763359	0.0102241	30.8256	Malate:sulfate antiport, mitochondrial	Transport, mitochondrial
R_MALSO4tm	0	-0.00763359	0.00763359	0.0102241	30.8256	Malate:sulfate antiport, mitochondrial	Transport, mitochondrial
R_MALtm	0	-0.00763359	0.00763359	0.0102241	30.8256	malate transport, mitochondrial	Transport, mitochondrial
R_MALtm	0	-0.00763359	0.00763359	0.0102241	30.8256	malate transport, mitochondrial	Transport, mitochondrial
R_MALTSULtm	0	-0.00763359	0.00763359	0.0102241	30.8256	Malate:thiosulfate antiport, mitochondrial	Transport, mitochondrial
R_MALTSULtm	0	-0.00763359	0.00763359	0.0102241	30.8256	Malate:thiosulfate antiport, mitochondrial	Transport, mitochondrial
R_NCKt	-0.00461894	-0.0305344	0.0259154	0.0102241	30.8256	Na+/Ca2+-K+ exchange	Transport, extracellular
R_OPAHir	0	-0.00763359	0.00763359	0.0102241	30.8256	5-Oxoproline amidohydrolase (ATP-hydrolysing) (ir)	Glutathione metabolism
R_PGISr	-0.0323326	-0.0152672	-0.0170654	0.0102241	30.8256	Prostaglandin I2 synthase	Eicosanoid metabolism
R_PROSTGI2tr	0	-0.00763359	0.00763359	0.0102241	30.8256	Prostaglandin I2 transport (ER)	Transport, endoplasmic reticular
R_r0527	0	-0.00763359	0.00763359	0.0102241	30.8256	Nicotinamide-D-ribonucleotide amidohydrolase Nicotinate and nicotinamide metabolism EC:3.5.1.42	NAD metabolism
R_r0584	0	-0.00763359	0.00763359	0.0102241	30.8256	Deamino-NAD+ nucleotidohydrolase Nicotinate and nicotinamide metabolism EC:3.6.1.9	NAD metabolism
R_SUCCt2m	0	-0.00763359	0.00763359	0.0102241	30.8256	succinate transport, mitochondrial	Transport, mitochondrial
R_SUCCt2m	0	-0.00763359	0.00763359	0.0102241	30.8256	succinate transport, mitochondrial	Transport, mitochondrial
R_TXA2te	0	-0.00763359	0.00763359	0.0102241	30.8256	thromboxane A2 transport	Transport, extracellular
R_TXA2tr	0	-0.00763359	0.00763359	0.0102241	30.8256	thromboxane A2 intracellular transport	Transport, endoplasmic reticular
R_TXASr	0	-0.00763359	0.00763359	0.0102241	30.8256	Thromboxane-A synthase	Eicosanoid metabolism
R_SO4t4_2	-0.827945	-0.916031	0.088086	0.0105162	31.7062	sulfate transport via sodium symport	Transport, extracellular
R_SO4t4_2	-0.827945	-0.916031	0.088086	0.0105162	31.7062	sulfate transport via sodium symport	Transport, extracellular
R_PIK3er	-0.993072	-0.969466	-0.0236059	0.0115768	34.9041	phosphatidylinositol 3-kinase, endoplasmic reticulum	Inositol phosphate metabolism
R_RE1441R	-0.993072	-0.969466	-0.0236059	0.0115768	34.9041	RE1441	Phosphatidylinositol phosphate metabolism
R_RE1448R	-0.993072	-0.969466	-0.0236059	0.0115768	34.9041	RE1448	Phosphatidylinositol phosphate metabolism
R_RE1957R	-0.993072	-0.969466	-0.0236059	0.0115768	34.9041	RE1957	Phosphatidylinositol phosphate metabolism
R_RE2973R	-0.993072	-0.969466	-0.0236059	0.0115768	34.9041	RE2973	Phosphatidylinositol phosphate metabolism
R_RE2974R	-0.993072	-0.969466	-0.0236059	0.0115768	34.9041	RE2974	Phosphatidylinositol phosphate metabolism
R_RE3268R	-0.993072	-0.969466	-0.0236059	0.0115768	34.9041	RE3268	Phosphatidylinositol phosphate metabolism
R_LRAT	-0.927252	-0.862595	-0.0646563	0.0116419	35.1003	Lecithin retinol acyltransferase	Vitamin A metabolism
R_GLCt4	-0.12933	-0.0534351	-0.0758951	0.012576	37.9168	glucose transport via sodium symport	Transport, extracellular
R_GLCt4	-0.12933	-0.0534351	-0.0758951	0.012576	37.9168	glucose transport via sodium symport	Transport, extracellular
R_THD1m	-0.0415704	-0.0916031	0.0500326	0.0127233	38.3608	NAD(P) transhydrogenase	NAD metabolism
R_ASPNATm	-0.63164	-0.519084	-0.112556	0.0135776	40.9366	aspartate N-acetyltransferase, mitochondrial	Alanine and aspartate metabolism
R_NACASPAH	-0.63164	-0.519084	-0.112556	0.0135776	40.9366	N-Acetyl-L-aspartate amidohydrolase	Alanine and aspartate metabolism
R_NACASPtm	-0.63164	-0.519084	-0.112556	0.0135776	40.9366	N-acetyl-L-aspartate transport (mitochondria to cytosol)	Transport, mitochondrial
R_SBPP1er	-0.579677	-0.465649	-0.114028	0.0142105	42.8446	sphingoid base-phosphate phosphatase (sphinganine 1-phosphatase), endoplasmic reticulum	Sphingolipid metabolism
R_SBPP3er	-0.579677	-0.465649	-0.114028	0.0142105	42.8446	sphingoid base-phosphate phosphatase (sphinganine 1-phosphatase), endoplasmic reticulum	Sphingolipid metabolism
R_SPH1Ptr	-0.579677	-0.465649	-0.114028	0.0142105	42.8446	sph1p intracellular transport	Transport, endoplasmic reticular
R_SPHGNtr	-0.579677	-0.465649	-0.114028	0.0142105	42.8446	sphinganine intracellular transport	Transport, endoplasmic reticular
R_SPHINGStr	-0.579677	-0.465649	-0.114028	0.0142105	42.8446	sphingosine intracellular transport	Transport, endoplasmic reticular
R_BHMT	-0.95612	-1	0.0438799	0.0145707	43.9307	betaine-homocysteine S-methyltransferase	Glycine, serine, alanine and threonine metabolism
R_DMGDHm	-0.95612	-1	0.0438799	0.0145707	43.9307	dimethylglycine dehydrogenase, mitochondrial	Glycine, serine, alanine and threonine metabolism
R_DMGtm	-0.95612	-1	0.0438799	0.0145707	43.9307	dimethylglycine transport via diffusion (cytosol to mitochondria)	Transport, mitochondrial
R_EX_glyb_LPAREN_e_RPAREN_	-0.95612	-1	0.0438799	0.0145707	43.9307	Glycine betaine exchange	Exchange/demand reaction
R_FALDtm	-0.95612	-1	0.0438799	0.0145707	43.9307	formaldehyde transport via diffusion (mitochondrial)	Transport, mitochondrial
R_GLYBt4_2_r	-0.595843	-0.832061	0.236218	0.0145707	43.9307	Betaine transport (sodium symport) (2:1)	Transport, extracellular
R_THYOXt	-0.0831409	-0.0229008	-0.0602401	0.014903	44.9325	T4 transport via bicarbonate countertransport	Transport, extracellular
R_THYOXt	-0.0831409	-0.0229008	-0.0602401	0.014903	44.9325	T4 transport via bicarbonate countertransport	Transport, extracellular
R_TRIODTHYt	-0.0831409	-0.0229008	-0.0602401	0.014903	44.9325	T3 transport via bicarbonate countertransport	Transport, extracellular
R_r0480	-0.775982	-0.679389	-0.0965922	0.0154107	46.4632	S-Adenosyl-L-methionine:ethanolamine-phosphate N-methyltransferase Glycerophospholipid metabolism EC:2.1.1.103	Glycerophospholipid metabolism
R_r0788	-0.775982	-0.679389	-0.0965922	0.0154107	46.4632	S-Adenosyl-L-methionine:methylethanolamine phosphate N-methyltransferase Glycerophospholipid metabolism EC:2.1.1.103	Sphingolipid metabolism
R_r0789	-0.775982	-0.679389	-0.0965922	0.0154107	46.4632	S-Adenosyl-L-methionine:phosphodimethylethanolamine N-methyltransferase Glycerophospholipid metabolism EC:2.1.1.103	Sphingolipid metabolism
R_EX_CE1935_LPAREN_e_RPAREN_	-0.658199	-0.549618	-0.10858	0.0156295	47.1229	spermine monoaldehyde exchange	Exchange/demand reaction
R_EX_CE1935_LPAREN_e_RPAREN_	-0.658199	-0.549618	-0.10858	0.0156295	47.1229	spermine monoaldehyde exchange	Exchange/demand reaction
R_EX_CE1936_LPAREN_e_RPAREN_	-0.658199	-0.549618	-0.10858	0.0156295	47.1229	spermine dialdehyde exchange	Exchange/demand reaction
R_EX_CE1939_LPAREN_e_RPAREN_	-0.658199	-0.549618	-0.10858	0.0156295	47.1229	spermidine monoaldehyde 1 exchange	Exchange/demand reaction
R_EX_CE1939_LPAREN_e_RPAREN_	-0.658199	-0.549618	-0.10858	0.0156295	47.1229	spermidine monoaldehyde 1 exchange	Exchange/demand reaction
R_EX_CE1940_LPAREN_e_RPAREN_	-0.658199	-0.549618	-0.10858	0.0156295	47.1229	spermidine monoaldehyde 2 exchange	Exchange/demand reaction
R_EX_CE1940_LPAREN_e_RPAREN_	-0.658199	-0.549618	-0.10858	0.0156295	47.1229	spermidine monoaldehyde 2 exchange	Exchange/demand reaction
R_EX_CE1943_LPAREN_e_RPAREN_	-0.658199	-0.549618	-0.10858	0.0156295	47.1229	spermidine dialdehyde exchange	Exchange/demand reaction
R_r0309	-0.658199	-0.549618	-0.10858	0.0156295	47.1229	trans-Hexadec-2-enoyl-CoA reductase Fatty acid elongation in mitochondria EC:1.3.1.38	Fatty acid oxidation
R_r0309	-0.658199	-0.549618	-0.10858	0.0156295	47.1229	trans-Hexadec-2-enoyl-CoA reductase Fatty acid elongation in mitochondria EC:1.3.1.38	Fatty acid oxidation
R_RE0688E	-0.658199	-0.549618	-0.10858	0.0156295	47.1229	RE0688	Urea cycle
R_RE0689E	-0.658199	-0.549618	-0.10858	0.0156295	47.1229	RE0689	Urea cycle
R_RE0690E	-0.658199	-0.549618	-0.10858	0.0156295	47.1229	RE0690	Urea cycle
R_RE0827E	-0.658199	-0.549618	-0.10858	0.0156295	47.1229	RE0827	Urea cycle
R_RE0828E	-0.658199	-0.549618	-0.10858	0.0156295	47.1229	RE0828	Urea cycle
R_RE3367E	-0.658199	-0.549618	-0.10858	0.0156295	47.1229	RE3367	Urea cycle
R_TRIODTHYt	-0.0808314	-0.0229008	-0.0579306	0.0177564	53.5355	T3 transport via bicarbonate countertransport	Transport, extracellular
R_EX_lpchol_hs_LPAREN_e_RPAREN_	-0.52194	-0.412214	-0.109726	0.0192927	58.1674	exchange reaction for lysophosphatidylcholine	Exchange/demand reaction
R_GPDDA1	-0.52194	-0.412214	-0.109726	0.0192927	58.1674	Glycerophosphodiester phosphodiesterase (Glycerophosphocholine)	Glycerophospholipid metabolism
R_LPASE	-0.52194	-0.412214	-0.109726	0.0192927	58.1674	lysophospholipase	Glycerophospholipid metabolism
R_LPCHOLt	-0.52194	-0.412214	-0.109726	0.0192927	58.1674	lysophosphatidylcholine transport	Transport, extracellular
R_INOSTO	-0.995381	-0.977099	-0.0182818	0.0196332	59.1941	inositol oxygenase	Inositol phosphate metabolism
R_r2310	-0.235566	-0.145038	-0.0905277	0.0205578	61.9816	Resistance-Nodulation-Cell Division (RND) TCDB:2.A.60.1.14	Transport, extracellular
R_THYOXt2	-0.0727483	-0.0229008	-0.0498475	0.0211398	63.7366	T4 transport via facilitated diffusion	Transport, extracellular
R_r2519	-0.657044	-0.694656	0.0376126	0.0227542	68.604	Utilized transport	Transport, endoplasmic reticular
R_2OXOADPTm	-0.961894	-1	0.0381062	0.0231764	69.8767	2-oxoadipate shuttle (cytosol/mitochondria)	Tryptophan metabolism
R_3HAO	-0.961894	-1	0.0381062	0.0231764	69.8767	3-hydroxyanthranilate 3,4-dioxygenase	Tryptophan metabolism
R_AMCOXO	-0.961894	-1	0.0381062	0.0231764	69.8767	2-aminomuconate reductase	Tryptophan metabolism
R_EX_C02470_LPAREN_e_RPAREN_	-0.177829	-0.0152672	-0.162562	0.0231764	69.8767	Xanthurenic acid exchange	Exchange/demand reaction
R_HKYNH	-0.961894	-1	0.0381062	0.0231764	69.8767	3-Hydroxy-L-kynurenine hydrolase	Tryptophan metabolism
R_PCLAD	-0.961894	-1	0.0381062	0.0231764	69.8767	picolinic acid decarboxylase	Tryptophan metabolism
R_r0645	-0.961894	-1	0.0381062	0.0231764	69.8767	2-Aminomuconate semialdehyde:NAD+ 6-oxidoreductase Tryptophan metabolism EC:1.2.1.32	Tryptophan metabolism
R_r1030	-0.177829	-0.0152672	-0.162562	0.0231764	69.8767	Transport reaction	Transport, extracellular
R_XOL27OHtm	-0.961894	-1	0.0381062	0.0231764	69.8767	27 hydroxy cholesterol transport	Transport, mitochondrial
R_CAt7r	-0.693995	-0.59542	-0.0985755	0.0241465	72.8017	calcium / sodium antiporter (1:3), reversible	Transport, extracellular
R_AKR1C1	-0.997691	-0.984733	-0.0129577	0.0289624	87.3216	aldo-keto reductase family 1, member C1 (chlordecone reductase; 3-alpha hydroxysteroid dehydrogenase, type I; dihydrodiol dehydrogenase 4)	Steroid metabolism
R_APRGSTRNte	-0.997691	-0.984733	-0.0129577	0.0289624	87.3216	hydroxyprogesterone transport	Transport, extracellular
R_EX_aprgstrn_LPAREN_e_RPAREN_	-0.997691	-0.984733	-0.0129577	0.0289624	87.3216	20alpha-Hydroxyprogesterone exchange	Exchange/demand reaction
R_EX_prgstrn_LPAREN_e_RPAREN_	-0.954965	-0.931298	-0.0236676	0.0289624	87.3216	Progesterone exchange	Exchange/demand reaction
R_PRGSTRNt	-0.997691	-0.984733	-0.0129577	0.0289624	87.3216	Progesterone transport	Transport, extracellular
R_3MOBte	-0.034642	0	-0.034642	0.0306613	92.444	Transport of 3-methyl-2-oxobutanoate	Transport, extracellular
R_3MOPte	-0.034642	0	-0.034642	0.0306613	92.444	Transport of 3-methyl-2-oxopentanoate	Transport, extracellular
R_4MOPte	-0.034642	0	-0.034642	0.0306613	92.444	Transport of 4-methyl-2-oxopentanoate	Transport, extracellular
R_CHOLt4	-0.965358	-1	0.034642	0.0306613	92.444	choline, sodium cotransport	Transport, extracellular
R_CHOLt4	-0.965358	-1	0.034642	0.0306613	92.444	choline, sodium cotransport	Transport, extracellular
R_EX_3mob_LPAREN_e_RPAREN_	-0.034642	0	-0.034642	0.0306613	92.444	Exchange of 3-methyl-2-oxobutanoate	Exchange/demand reaction
R_EX_3mop_LPAREN_e_RPAREN_	-0.034642	0	-0.034642	0.0306613	92.444	Exchange of 3-methyl-2-oxopentanoate	Exchange/demand reaction
R_EX_4mop_LPAREN_e_RPAREN_	-0.034642	0	-0.034642	0.0306613	92.444	Exchange of 4-methyl-2-oxopentanoate	Exchange/demand reaction
R_ILETA	-0.034642	0	-0.034642	0.0306613	92.444	isoleucine transaminase	Valine, leucine, and isoleucine metabolism
R_ILETA	-0.034642	0	-0.034642	0.0306613	92.444	isoleucine transaminase	Valine, leucine, and isoleucine metabolism
R_LEUTA	-0.034642	0	-0.034642	0.0306613	92.444	leucine transaminase	Valine, leucine, and isoleucine metabolism
R_LEUTA	-0.034642	0	-0.034642	0.0306613	92.444	leucine transaminase	Valine, leucine, and isoleucine metabolism
R_VALTA	-0.034642	0	-0.034642	0.0306613	92.444	valine transaminase	Valine, leucine, and isoleucine metabolism
R_VALTA	-0.034642	0	-0.034642	0.0306613	92.444	valine transaminase	Valine, leucine, and isoleucine metabolism
R_6HTSTSTERONEte	-0.987298	-0.961832	-0.0254659	0.0307788	92.7982	hydroxylated testosterone transport	Transport, extracellular
R_6HTSTSTERONEtr	-0.987298	-0.961832	-0.0254659	0.0307788	92.7982	hydroxylated testosterone transport	Transport, endoplasmic reticular
R_EX_6htststerone_LPAREN_e_RPAREN_	-0.987298	-0.961832	-0.0254659	0.0307788	92.7982	6 beta hydroxy testosterone exchange	Exchange/demand reaction
R_NCCt	-0.987298	-0.961832	-0.0254659	0.0307788	92.7982	Na+-Cl- cotransport	Transport, extracellular
R_P4503A7r	-0.987298	-0.961832	-0.0254659	0.0307788	92.7982	cytochrome p450 P450 3A7	Steroid metabolism
R_EX_gln_L_LPAREN_e_RPAREN_	0.213626	0.29771	-0.0840841	0.0317356	95.6829	exchange reaction for L-glutamine	Exchange/demand reaction
R_EX_gln_L_LPAREN_e_RPAREN_	-0.213626	-0.29771	0.0840841	0.0317356	95.6829	exchange reaction for L-glutamine	Exchange/demand reaction
R_GLNS	-0.213626	-0.29771	0.0840841	0.0317356	95.6829	glutamine synthetase	Glutamate metabolism
R_THYOXt2	-0.0785219	-0.0229008	-0.0556212	0.0325822	98.2352	T4 transport via facilitated diffusion	Transport, extracellular
R_TRIODTHYt2	-0.0727483	-0.0229008	-0.0498475	0.0325822	98.2352	T3 transport via facilitated diffusion	Transport, extracellular
R_GNMT	-0.772517	-0.854962	0.0824445	0.0328859	99.1511	glycine N-methyltransferase	Glycine, serine, alanine and threonine metabolism
R_CAt7r	-0.693995	-0.603053	-0.0909419	0.0373505	112.612	calcium / sodium antiporter (1:3), reversible	Transport, extracellular
R_r0381	-0.0819861	-0.137405	0.0554184	0.0382736	115.395	hypotaurine:NAD+ oxidoreductase Taurine and hypotaurine metabolism EC:1.8.1.3	Taurine and hypotaurine metabolism
R_EX_spc_hs_LPAREN_e_RPAREN_	-0.206697	-0.129771	-0.0769265	0.0390645	117.779	sphingosylphosphorylcholine (homo sapiens) exchange	Exchange/demand reaction
R_SPC_HSt	-0.206697	-0.129771	-0.0769265	0.0390645	117.779	sphingosylphosphorylcholine transport (diffusion)	Transport, extracellular
R_SPHMDAc	-0.206697	-0.129771	-0.0769265	0.0390645	117.779	sphingomyelin deacylase	Sphingolipid metabolism
R_5HOXINDACTO2OX	-0.430716	-0.335878	-0.0948381	0.0403963	121.795	5-Hydroxyindoleacetaldehyde:oxygen oxidoreductase	Tryptophan metabolism
R_r0758	-0.430716	-0.335878	-0.0948381	0.0403963	121.795	5-Hydroxyindoleacetaldehyde:NAD+ oxidoreductase Tryptophan metabolism EC:1.2.1.3	Tryptophan metabolism
R_EX_tststerone_LPAREN_e_RPAREN_	-0.00461894	0	-0.00461894	0.0407863	122.971	Testosterone exchange	Exchange/demand reaction
R_HSD17B2r	-0.994226	-0.977099	-0.0171271	0.0407863	122.971	17-beta-hydroxysteroid dehydrogenase	Steroid metabolism
R_TSTSTERONEt	-0.994226	-0.977099	-0.0171271	0.0407863	122.971	Testosterone transport	Transport, extracellular
R_TSTSTERONEtr	-0.00461894	0	-0.00461894	0.0407863	122.971	testosterone intracellular transport	Transport, endoplasmic reticular
R_TCHOLAt	-0.0808314	-0.0305344	-0.0502971	0.0408174	123.064	taurocholate transport via bicarbonate countertransport	Transport, extracellular
R_TCHOLAt	-0.0808314	-0.0305344	-0.0502971	0.0408174	123.064	taurocholate transport via bicarbonate countertransport	Transport, extracellular
R_CITt4_4	-0.945727	-0.900763	-0.0449641	0.0438634	132.248	citrate transport via sodium symport	Transport, extracellular
R_CITt4_4	-0.945727	-0.900763	-0.0449641	0.0438634	132.248	citrate transport via sodium symport	Transport, extracellular
R_AKGDm	-0.420323	-0.328244	-0.0920791	0.0458041	138.099	2-oxoglutarate dehydrogenase	Citric acid cycle
R_APNNOXte	-0.931871	-0.977099	0.0452286	0.0458888	138.355	xenobiotic transport	Transport, extracellular
R_APPNNte	-0.931871	-0.977099	0.0452286	0.0458888	138.355	xenobiotic transport	Transport, extracellular
R_CARVEOLte	-0.931871	-0.977099	0.0452286	0.0458888	138.355	xenobiotic transport	Transport, extracellular
R_EX_apnnox_LPAREN_e_RPAREN_	-0.931871	-0.977099	0.0452286	0.0458888	138.355	alpha-Pinene-oxide exchange	Exchange/demand reaction
R_EX_appnn_LPAREN_e_RPAREN_	-0.931871	-0.977099	0.0452286	0.0458888	138.355	(+)-alpha-Pinene exchange	Exchange/demand reaction
R_EX_carveol_LPAREN_e_RPAREN_	-0.931871	-0.977099	0.0452286	0.0458888	138.355	(E)-carveol exchange	Exchange/demand reaction
R_EX_limnen_LPAREN_e_RPAREN_	-0.931871	-0.977099	0.0452286	0.0458888	138.355	Limonene exchange	Exchange/demand reaction
R_EX_perillyl_LPAREN_e_RPAREN_	-0.931871	-0.977099	0.0452286	0.0458888	138.355	Perillyl alcohol exchange	Exchange/demand reaction
R_LIMNENte	-0.931871	-0.977099	0.0452286	0.0458888	138.355	xenobiotic transport	Transport, extracellular
R_P4502C92	-0.931871	-0.977099	0.0452286	0.0458888	138.355	cytochrome P450 2C9	Limonene and pinene degradation
R_P4502C93	-0.931871	-0.977099	0.0452286	0.0458888	138.355	cytochrome P450 2C9	Limonene and pinene degradation
R_P4502C94	-0.931871	-0.977099	0.0452286	0.0458888	138.355	cytochrome P450 2C9	Limonene and pinene degradation
R_PERILLYLte	-0.931871	-0.977099	0.0452286	0.0458888	138.355	xenobiotic transport	Transport, extracellular
R_PAFHe	-0.0438799	-0.00763359	-0.0362463	0.0462815	139.539	Platelet-activating factor acetylhydrolase	Glycerophospholipid metabolism
R_DM_T_antigen_g_	-0.0103926	0	-0.0103926	0.0465267	140.278	DM T antigen(g)	Exchange/demand reaction
R_N3Tg	-0.289838	-0.206107	-0.0837315	0.0465267	140.278	N-acetylgalactosamine 3-beta-galactosyltransferase, Golgi apparatus	O-glycan synthesis
R_PCt	-0.685912	-0.770992	0.0850801	0.0484002	145.926	phosphatidylcholine transporter	Transport, extracellular
R_EX_glygn5_LPAREN_e_RPAREN_	-0.903002	-0.900763	-0.00223895	0.0489569	147.605	exchange reaction for glycogen, structure 5 (glycogenin-2[1,4-Glc])	Exchange/demand reaction
R_EX_Tyr_ggn_LPAREN_e_RPAREN_	-0.911085	-0.961832	0.0507466	0.0489569	147.605	Tyr-194 of apo-glycogenin protein (primer for glycogen synthesis) exchange	Exchange/demand reaction
R_GAMYe	-0.911085	-0.961832	0.0507466	0.0489569	147.605	glucoamylase, extracellular (glygn5 -&gt; malt)	Starch and sucrose metabolism
R_MALTe	-0.911085	-0.961832	0.0507466	0.0489569	147.605	alpha-glucosidase, extracellular	Starch and sucrose metabolism
R_MLTG1e	-0.911085	-0.961832	0.0507466	0.0489569	147.605	Maltodextrin glucosidase (maltotriose), extracellular	Starch and sucrose metabolism
R_CEPTC	-0.793303	-0.717557	-0.0757453	0.0499848	150.704	choline phosphotransferase	Glycerophospholipid metabolism
R_CHLPCTD	-0.793303	-0.717557	-0.0757453	0.0499848	150.704	choline phosphate cytididyltransferase	Glycerophospholipid metabolism
R_34HPPOR	-0.989607	-0.969466	-0.0201417	0.0584673	176.279	4-Hydroxyphenylpyruvate:oxygen oxidoreductase	Tyrosine metabolism
R_FUMAC	-0.989607	-0.969466	-0.0201417	0.0584673	176.279	fumarylacetoacetase	Tyrosine metabolism
R_HGNTOR	-0.989607	-0.969466	-0.0201417	0.0584673	176.279	Homogentisate:oxygen 1,2-oxidoreductase (decyclizing)	Tyrosine metabolism
R_MACACI	-0.989607	-0.969466	-0.0201417	0.0584673	176.279	maleylacetoacetate isomerase	Tyrosine metabolism
R_DHPR	-0.0646651	-0.0229008	-0.0417644	0.0591959	178.476	6,7-dihydropteridine reductase	Tetrahydrobiopterin metabolism
R_DHPR2	-0.0646651	-0.0229008	-0.0417644	0.0591959	178.476	6,7-dihydropteridine reduction	Tetrahydrobiopterin metabolism
R_r0398	-0.0646651	-0.0229008	-0.0417644	0.0591959	178.476	NADPH:6,7-dihydropteridine oxidoreductase Folate biosynthesis EC:1.5.1.34	Tetrahydrobiopterin metabolism
R_G3PD2m	-0.0404157	-0.00763359	-0.0327821	0.0610721	184.132	glycerol-3-phosphate dehydrogenase (FAD), mitochondrial	Glycolysis/gluconeogenesis
R_3SALAASPm	-0.0866051	-0.137405	0.0507995	0.0626013	188.743	cysteinesulfinate-aspartate mitochondrial shuttle	Transport, mitochondrial
R_3SALACBOXL	-0.0866051	-0.137405	0.0507995	0.0626013	188.743	3-Sulfino-L-alanine carboxy-lyase	Taurine and hypotaurine metabolism
R_3SALAOX	-0.0866051	-0.137405	0.0507995	0.0626013	188.743	cysteinesulfinic acid oxidase	Taurine and hypotaurine metabolism
R_3SALATAi	-0.0866051	-0.137405	0.0507995	0.0626013	188.743	3-sulfino-alanine transaminase (irreversible)	Methionine and cysteine metabolism
R_3SALATAim	-0.0866051	-0.137405	0.0507995	0.0626013	188.743	3-sulfino-alanine transaminase (irreversible), mitochondrial	Methionine and cysteine metabolism
R_3SPYRSP	-0.0866051	-0.137405	0.0507995	0.0626013	188.743	3-sulfinopyruvate hydrolase (spotaneous reaction)	Methionine and cysteine metabolism
R_3SPYRSPm	-0.0866051	-0.137405	0.0507995	0.0626013	188.743	3-sulfinopyruvate hydrolase (spotaneous reaction), mitochondrial	Methionine and cysteine metabolism
R_CYSO	-0.0866051	-0.137405	0.0507995	0.0626013	188.743	cysteine oxidase	Taurine and hypotaurine metabolism
R_INSTt2r	-0.913395	-0.862595	-0.0507995	0.0626013	188.743	inositol transport in via proton symport	Transport, extracellular
R_INSTt2r	-0.913395	-0.862595	-0.0507995	0.0626013	188.743	inositol transport in via proton symport	Transport, extracellular
R_13DAMPPOX	-0.596998	-0.51145	-0.0855473	0.0641095	193.29	1,3-Diaminopropane:oxygen oxidoreductase (deaminating)	beta-Alanine metabolism
R_3MLDAt	-0.596998	-0.51145	-0.0855473	0.0641095	193.29	3MLDA extracellular transport via diffusion	Transport, extracellular
R_ABUTD	-0.596998	-0.51145	-0.0855473	0.0641095	193.29	Aminobutyraldehyde dehydrogenase	beta-Alanine metabolism
R_BAMPPALDOX	-0.596998	-0.51145	-0.0855473	0.0641095	193.29	beta-Aminopropion aldehyde:NAD+ oxidoreductase	beta-Alanine metabolism
R_EX_3mlda_LPAREN_e_RPAREN_	-0.596998	-0.51145	-0.0855473	0.0641095	193.29	3-Methylimidazoleacetic acid exchange	Exchange/demand reaction
R_EX_hista_LPAREN_e_RPAREN_	-0.596998	-0.51145	-0.0855473	0.0641095	193.29	Histamine exchange	Exchange/demand reaction
R_MACOXO	-0.596998	-0.51145	-0.0855473	0.0641095	193.29	3-Methylimidazole acetaldehyde:NAD+ oxidoreductase	Histidine metabolism
R_MHISOR	-0.596998	-0.51145	-0.0855473	0.0641095	193.29	N-Methylhistamine:oxygen oxidoreductase (deaminating)	Histidine metabolism
R_PTRCOX1	-0.596998	-0.51145	-0.0855473	0.0641095	193.29	Putrescine:oxygen oxidoreductase (deaminating)	Arginine and Proline Metabolism
R_RE0691C	-0.596998	-0.51145	-0.0855473	0.0641095	193.29	RE0691	Urea cycle
R_RE1897C	-0.596998	-0.51145	-0.0855473	0.0641095	193.29	RE1897	Urea cycle
R_RE1898C	-0.596998	-0.51145	-0.0855473	0.0641095	193.29	RE1898	Urea cycle
R_SAMHISTA	-0.596998	-0.51145	-0.0855473	0.0641095	193.29	S-Adenosyl-L-methionine:histamine N-tele-methyltransferase	Histidine metabolism
R_41R1H2MAE12BOOX	-0.875289	-0.816794	-0.0584948	0.0657912	198.36	4-[(1R)-1-Hydroxy-2-(methylamino)ethyl]-1,2-benzenediol:oxygen oxidoreductase(deaminating)(flavin-containing)	Tyrosine metabolism
R_MAOX	-0.875289	-0.816794	-0.0584948	0.0657912	198.36	Methylamine oxidase	Tyrosine metabolism
R_RE2814R	-0.919169	-0.763359	-0.15581	0.0670021	202.011	RE2814	Bile acid synthesis
R_ACOAHi	-0.915704	-0.961832	0.0461277	0.0670946	202.29	acetyl-CoA hydrolase	Pyruvate metabolism
R_PRDX	-0.915704	-0.961832	0.0461277	0.0670946	202.29	Peroxidase (multiple substrates)	Miscellaneous
R_r0068	-0.915704	-0.961832	0.0461277	0.0670946	202.29	Acetyl adenylate:CoA ligase (AMP-forming) Pyruvate metabolism EC:6.2.1.1	Unassigned
R_r0097	-0.915704	-0.961832	0.0461277	0.0670946	202.29	Acetate:CoA ligase (AMP-forming) Pyruvate metabolism EC:6.2.1.1	Unassigned
R_BCDO	-0.86836	-0.80916	-0.0592	0.0684667	206.427	beta-Carotene dioxygenase	Vitamin A metabolism
R_CAROtr	-0.86836	-0.80916	-0.0592	0.0684667	206.427	beta-carotene transport via diffusion	Transport, extracellular
R_EX_caro_LPAREN_e_RPAREN_	-0.86836	-0.80916	-0.0592	0.0684667	206.427	beta-Carotene exchange	Exchange/demand reaction
R_ABUTt4_2_r	-0.0242494	0	-0.0242494	0.0718864	216.737	4-aminobutyrate reversible transport in via sodium symport (1:2)	Transport, extracellular
R_EX_fru_LPAREN_e_RPAREN_	-0.00692841	-0.0229008	0.0159724	0.0719383	216.894	exchange reaction for D-Fructose	Exchange/demand reaction
R_G6PDH1rer	-0.0704388	-0.0534351	-0.0170037	0.0730441	220.228	glucose-6-phosphate dehydrogenase, endoplasmic reticulum	Pentose phosphate pathway
R_G6PDH2rer	-0.168591	-0.10687	-0.061721	0.0730441	220.228	glucose 6-phosphate dehydrogenase, endoplasmic reticulum	Pentose phosphate pathway
R_EX_pheme_LPAREN_e_RPAREN_	-0.859122	-0.916031	0.0569081	0.0743878	224.279	exchange reaction for heme	Exchange/demand reaction
R_PRO1xm	-0.263279	-0.19084	-0.0724398	0.0759632	229.029	proline oxidase (NAD), mitochondrial	Arginine and Proline Metabolism
R_PROD2m	-0.263279	-0.19084	-0.0724398	0.0759632	229.029	Proline dehydrogenase (m)	Arginine and Proline Metabolism
R_NAt	-0.0612009	-0.0229008	-0.0383002	0.0762102	229.774	sodium transport (uniport)	Transport, extracellular
R_NAt	-0.0612009	-0.0229008	-0.0383002	0.0762102	229.774	sodium transport (uniport)	Transport, extracellular
R_AMPTASECG	-0.02194	0	-0.02194	0.0872345	263.012	alanyl aminopeptidase (cys-gly)	Glutathione metabolism
R_AMPTASECGe	-0.02194	0	-0.02194	0.0872345	263.012	alanyl aminopeptidase (cys-gly) (e)	Glutathione metabolism
R_r0129	-0.02194	0	-0.02194	0.0872345	263.012	gamma-glutamyltranspeptidase Glutathione metabolism EC:3.4.11.4	Glutathione metabolism
R_EX_23cump_LPAREN_e_RPAREN_	-0.670901	-0.59542	-0.0754808	0.0891601	268.818	2',3'-cyclic UMP(1-) exchange	Exchange/demand reaction
R_EX_23cump_LPAREN_e_RPAREN_	-0.670901	-0.59542	-0.0754808	0.0891601	268.818	2',3'-cyclic UMP(1-) exchange	Exchange/demand reaction
R_EX_3ump_LPAREN_e_RPAREN_	-0.670901	-0.59542	-0.0754808	0.0891601	268.818	3'-UMP(2-) exchange	Exchange/demand reaction
R_EX_3ump_LPAREN_e_RPAREN_	-0.670901	-0.59542	-0.0754808	0.0891601	268.818	3'-UMP(2-) exchange	Exchange/demand reaction
R_RE1860E	-0.670901	-0.59542	-0.0754808	0.0891601	268.818	RE1860	Miscellaneous
R_RE1860E	-0.670901	-0.59542	-0.0754808	0.0891601	268.818	RE1860	Miscellaneous
R_LPS3	-0.108545	-0.0610687	-0.0474763	0.0949249	286.199	lipase	Triacylglycerol synthesis
R_CORE6GTg	-0.0207852	0	-0.0207852	0.0961785	289.978	Core 6 beta-GlcNAc-transferase A, Golgi apparatus	O-glycan synthesis
R_F1Atg	-0.0207852	0	-0.0207852	0.0961785	289.978	F1alpha transport (from golgi to lysosome)	Transport, golgi apparatus
R_N4Tg	-0.0207852	0	-0.0207852	0.0961785	289.978	N-acetylgalactosamine 4-beta-galactosyltransferase, Golgi apparatus	O-glycan synthesis
R_r2308	-0.0877598	-0.0763359	-0.0114239	0.10131	305.448	Resistance-Nodulation-Cell Division (RND) TCDB:2.A.60.1.14	Transport, extracellular
R_7DHCHSTEROLtr	-0.80254	-0.862595	0.060055	0.1024	308.737	cholesterol precursor intracellular transport	Transport, endoplasmic reticular
R_C3STDH1Pr	-0.80254	-0.862595	0.060055	0.1024	308.737	C-3 sterol dehydrogenase (4-methylzymosterol)	Cholesterol metabolism
R_C3STDH1r	-0.80254	-0.862595	0.060055	0.1024	308.737	C-3 sterol dehydrogenase (4-methylzymosterol)	Cholesterol metabolism
R_C3STKR2r	-0.80254	-0.862595	0.060055	0.1024	308.737	C-3 sterol keto reductase (zymosterol)	Cholesterol metabolism
R_C4STMO1r	-0.80254	-0.862595	0.060055	0.1024	308.737	C-4 sterol methyl oxidase (4,4-dimethylzymosterol)	Cholesterol metabolism
R_C4STMO2Pr	-0.80254	-0.862595	0.060055	0.1024	308.737	C-4 methyl sterol oxidase	Cholesterol metabolism
R_C4STMO2r	-0.80254	-0.862595	0.060055	0.1024	308.737	C-4 methyl sterol oxidase	Cholesterol metabolism
R_DHCR243r	-0.80254	-0.862595	0.060055	0.1024	308.737	24-dehydrocholesterol reductase [Precursor]	Cholesterol metabolism
R_DHCR71r	-0.80254	-0.862595	0.060055	0.1024	308.737	7-dehydrocholesterol reductase	Cholesterol metabolism
R_DSREDUCr	-0.80254	-0.862595	0.060055	0.1024	308.737	Desmosterol reductase	Squalene and cholesterol synthesis
R_EX_vitd3_LPAREN_e_RPAREN_	-0.80254	-0.862595	0.060055	0.1024	308.737	exchange reaction for calctriol	Exchange/demand reaction
R_LNSTLSr	-0.80254	-0.862595	0.060055	0.1024	308.737	lanosterol synthase	Cholesterol metabolism
R_LSTO1r	-0.80254	-0.862595	0.060055	0.1024	308.737	Lathosterol oxidase	Cholesterol metabolism
R_LSTO2r	-0.80254	-0.862595	0.060055	0.1024	308.737	Lathosterol oxidase	Cholesterol metabolism
R_PVD3	-0.80254	-0.862595	0.060055	0.1024	308.737	Previtamin D3 formation	Vitamin D metabolism
R_r0170	-0.80254	-0.862595	0.060055	0.1024	308.737	Farnesyl-diphosphate:farnesyl-diphosphate farnesyltransferase Biosynthesis of steroids EC:2.5.1.21	Cholesterol metabolism
R_r0575	-0.80254	-0.862595	0.060055	0.1024	308.737	Presqualene diphosphate:farnesyl-diphosphate farnesyltransferase Biosynthesis of steroids EC:2.5.1.21	Cholesterol metabolism
R_r0780	-0.80254	-0.862595	0.060055	0.1024	308.737	4,4-dimethyl-5a-cholesta-8,24-dien-3b-ol:NADP+ D14-oxidoreductase Biosynthesis of steroids EC:1.3.1.70	Cholesterol metabolism
R_r0781	-0.80254	-0.862595	0.060055	0.1024	308.737	Lanosterol,NADPH:oxygen oxidoreductase (14-methyl cleaving) Biosynthesis of steroids EC:1.14.13.70	Cholesterol metabolism
R_r1380	-0.80254	-0.862595	0.060055	0.1024	308.737	delta24-sterol reductase Biosynthesis of steroids EC:1.3.1.72	Cholesterol metabolism
R_r1381	-0.80254	-0.862595	0.060055	0.1024	308.737	5alpha-Cholest-7-en-3beta-ol delta7-delta8-isomerase Biosynthesis of steroids EC:5.3.3.5	Cholesterol metabolism
R_SQLEr	-0.80254	-0.862595	0.060055	0.1024	308.737	Squalene epoxidase, endoplasmic reticular (NADP)	Cholesterol metabolism
R_VD3	-0.80254	-0.862595	0.060055	0.1024	308.737	Vitamin D3 formation	Vitamin D metabolism
R_FORtr	-0.777136	-0.839695	0.0625584	0.104316	314.513	FOR transporter, endoplasmic reticulum	Transport, endoplasmic reticular
R_CLFORtex	-0.961894	-0.931298	-0.0305961	0.104494	315.049	chloride transport via formate countertransport	Transport, extracellular
R_CLI2tex	-0.961894	-0.931298	-0.0305961	0.104494	315.049	chloride transport via iodide countertransport	Transport, extracellular
R_24_25DHVITD2t	-0.944573	-0.908397	-0.0361758	0.104931	316.367	24,25-Dihydroxyvitamin D2 transport from cytoplasm	Transport, extracellular
R_24_25DHVITD2tm	-0.944573	-0.908397	-0.0361758	0.104931	316.367	24,25-Dihydroxyvitamin D2 transport from mitochondria	Transport, mitochondrial
R_24_25DHVITD3tm	-0.944573	-0.908397	-0.0361758	0.104931	316.367	24,25-Dihydroxyvitamin D3 transport from mitochondria	Transport, mitochondrial
R_24_25VITD2Hm	-0.944573	-0.908397	-0.0361758	0.104931	316.367	24R-Vitamin D-25-hydroxylase (D2)	Vitamin D metabolism
R_24_25VITD3Hm	-0.944573	-0.908397	-0.0361758	0.104931	316.367	24R-Vitamin D-25-hydroxylase (D3)	Vitamin D metabolism
R_EX_2425dhvitd2_LPAREN_e_RPAREN_	-0.944573	-0.908397	-0.0361758	0.104931	316.367	24R,25-Dihyoxyvitamin D2 exchange	Exchange/demand reaction
R_EX_25hvitd2_LPAREN_e_RPAREN_	-0.944573	-0.908397	-0.0361758	0.104931	316.367	25-Hydroxyvitamin D2 exchange	Exchange/demand reaction
R_DLNLCGt	-0.0196305	0	-0.0196305	0.106109	319.92	fatty acid transport via diffusion	Transport, extracellular
R_EICOSTETt	-0.0196305	0	-0.0196305	0.106109	319.92	fatty acid transport via diffusion	Transport, extracellular
R_EX_dlnlcg_LPAREN_e_RPAREN_	-0.00808314	0	-0.00808314	0.106109	319.92	dihomo-gamma-linolenic acid (n-6) exchange	Exchange/demand reaction
R_EX_eicostet_LPAREN_e_RPAREN_	-0.00808314	0	-0.00808314	0.106109	319.92	eicosatetranoic acid exchange	Exchange/demand reaction
R_FACOAL203	-0.0196305	0	-0.0196305	0.106109	319.92	fatty-acid--CoA ligase	Fatty acid oxidation
R_FACOAL2042	-0.0196305	0	-0.0196305	0.106109	319.92	fatty-acid--CoA ligase	Fatty acid oxidation
R_FAEL184	-0.0196305	0	-0.0196305	0.106109	319.92	fatty-acyl-CoA elongation (n-C20:4CoA)	Fatty acid synthesis
R_MMCDm	-0.0334873	-0.00763359	-0.0258537	0.106752	321.857	Methylmalonyl-CoA decarboxylase, mitochondrial	Valine, leucine, and isoleucine metabolism
R_P4507A1r	-0.966513	-0.992366	0.0258537	0.106752	321.857	cytochrome P450, family 7, subfamily A, polypeptide 1	Bile acid synthesis
R_CERT1gt	-0.578522	-0.503817	-0.0747051	0.107826	325.094	ceramide transport protein	Transport, golgi apparatus
R_CHOLPtg	-0.578522	-0.503817	-0.0747051	0.107826	325.094	choline phosphate intracellular transport	Transport, golgi apparatus
R_CHOLPtl	-0.578522	-0.503817	-0.0747051	0.107826	325.094	choline phosphate intracellular transport	Transport, lysosomal
R_SMPD3g	-0.578522	-0.503817	-0.0747051	0.107826	325.094	sphingomyelin phosphodiesterase 3, neutral membrane (neutral sphingomyelinase II)	Sphingolipid metabolism
R_SMPD3l	-0.578522	-0.503817	-0.0747051	0.107826	325.094	sphingomyelin phosphodiesterase 3, neutral membrane (neutral sphingomyelinase II)	Sphingolipid metabolism
R_SPHMYLNtg	-0.578522	-0.503817	-0.0747051	0.107826	325.094	sphingomyelin intracellular transport	Transport, golgi apparatus
R_SPHMYLNtl	-0.578522	-0.503817	-0.0747051	0.107826	325.094	sphingomyelin intracellular transport	Transport, lysosomal
R_PROSTGE2t2	-0.487298	-0.412214	-0.0750842	0.109044	328.768	prostaglandin uniport	Transport, extracellular
R_PROSTGE2t2	-0.487298	-0.412214	-0.0750842	0.109044	328.768	prostaglandin uniport	Transport, extracellular
R_PROSTGF2t	-0.487298	-0.412214	-0.0750842	0.109044	328.768	prostaglandin uniport	Transport, extracellular
R_PROSTGF2t	-0.487298	-0.412214	-0.0750842	0.109044	328.768	prostaglandin uniport	Transport, extracellular
R_SRTNtu	-0.487298	-0.412214	-0.0750842	0.109044	328.768	Serotonin uniport	Transport, extracellular
R_SRTNtu	-0.487298	-0.412214	-0.0750842	0.109044	328.768	Serotonin uniport	Transport, extracellular
R_FATP4t	-0.00808314	-0.0229008	0.0148176	0.113085	340.952	fatty acid electroneutral transport	Transport, extracellular
R_FATP4t	-0.00808314	-0.0229008	0.0148176	0.113085	340.952	fatty acid electroneutral transport	Transport, extracellular
R_FATP5t	-0.00808314	-0.0229008	0.0148176	0.113085	340.952	fatty acid electroneutral transport	Transport, extracellular
R_FATP5t	-0.00808314	-0.0229008	0.0148176	0.113085	340.952	fatty acid electroneutral transport	Transport, extracellular
R_MCPST	-0.0658199	-0.0305344	-0.0352855	0.116575	351.474	3-mercaptopyruvate sulfurtransferase	Methionine and cysteine metabolism
R_r0638	-0.0658199	-0.0305344	-0.0352855	0.116575	351.474	trans-Dodec-2-enoyl-CoA reductase Fatty acid elongation in mitochondria EC:1.3.1.38	Fatty acid oxidation
R_r0638	-0.0658199	-0.0305344	-0.0352855	0.116575	351.474	trans-Dodec-2-enoyl-CoA reductase Fatty acid elongation in mitochondria EC:1.3.1.38	Fatty acid oxidation
R_r0660	-0.0658199	-0.0305344	-0.0352855	0.116575	351.474	(S)-3-Hydroxydodecanoyl-CoA hydro-lyase Fatty acid elongation in mitochondria / Fatty acid metabolism EC:4.2.1.17	Fatty acid oxidation
R_r0722	-0.0658199	-0.0305344	-0.0352855	0.116575	351.474	(S)-3-Hydroxydodecanoyl-CoA:NAD+ oxidoreductase Fatty acid elongation in mitochondria / Fatty acid metabolism EC:1.1.1.35 EC:1.1.1.211	Fatty acid oxidation
R_r0724	-0.0658199	-0.0305344	-0.0352855	0.116575	351.474	Decanoyl-CoA:acetyl-CoA C-acyltransferase Fatty acid elongation in mitochondria / Fatty acid metabolism EC:2.3.1.16	Fatty acid oxidation
R_DESAT20_2	-0.0184758	0	-0.0184758	0.117152	353.214	fatty acyl-CoA desaturase (n-C20:4CoA -&gt; n-C20:5CoA)	Fatty acid synthesis
R_FAEL205	-0.0184758	0	-0.0184758	0.117152	353.214	fatty-acyl-CoA elongation (n-C20:5CoA)	Fatty acid synthesis
R_BILDGLCURte	-0.0323326	-0.00763359	-0.024699	0.117248	353.501	bilirubin beta-diglucuronide transport MDR	Transport, extracellular
R_BILGLCURte	-0.0323326	-0.00763359	-0.024699	0.117248	353.501	bilirubin monoglucuronide transport MDR	Transport, extracellular
R_TYRDOPO	-0.987298	-0.969466	-0.0178323	0.118514	357.319	Tyrosine:dopa oxidase	Tyrosine metabolism
R_BUTt2m	-0.998845	-0.992366	-0.00647885	0.123142	371.274	Butyrate mitochondrial transport via proton symport, reversible	Transport, mitochondrial
R_DHCR241r	-0.00115473	-0.00763359	0.00647885	0.123142	371.274	24-dehydrocholesterol reductase [Precursor]	Cholesterol metabolism
R_DHCR242r	-0.00115473	-0.00763359	0.00647885	0.123142	371.274	24-dehydrocholesterol reductase [Precursor]	Cholesterol metabolism
R_EX_but_LPAREN_e_RPAREN_	-0.998845	-0.992366	-0.00647885	0.123142	371.274	Butyrate (n-C4:0) exchange	Exchange/demand reaction
R_EX_fucfuc12gal14acglcgalgluside_hs_LPAREN_e_RPAREN_	-0.998845	-0.992366	-0.00647885	0.123142	371.274	Ley glycolipid exchange	Exchange/demand reaction
R_EX_fucfucfucgalacglcgal14acglcgalgluside_hs_LPAREN_e_RPAREN_	-0.998845	-0.992366	-0.00647885	0.123142	371.274	(Gal)3 (Glc)1 (GlcNAc)2 (LFuc)3 (Cer)1 exchange	Exchange/demand reaction
R_FACOAL40im	-0.998845	-0.992366	-0.00647885	0.123142	371.274	fatty-acid--CoA ligase (butanoate), mitochondrial	Fatty acid oxidation
R_FADH2tru	-0.00115473	-0.00763359	0.00647885	0.123142	371.274	FADH2 transporter, endoplasmic reticulum	Transport, endoplasmic reticular
R_FADtru	-0.00115473	-0.00763359	0.00647885	0.123142	371.274	FAD transporter, endoplasmic reticulum	Transport, endoplasmic reticular
R_FUCFUC12GAL14ACGLCGALGLUSIDEte	-0.998845	-0.992366	-0.00647885	0.123142	371.274	blood group intracellular transport	Transport, extracellular
R_FUCFUC12GAL14ACGLCGALGLUSIDEtg	-0.998845	-0.992366	-0.00647885	0.123142	371.274	blood group intracellular transport	Transport, golgi apparatus
R_FUCFUCFUCGALACGLCGAL14ACGLCGALGLUSIDEte	-0.998845	-0.992366	-0.00647885	0.123142	371.274	blood group intracellular transport	Transport, extracellular
R_FUCFUCFUCGALACGLCGAL14ACGLCGALGLUSIDEtg	-0.998845	-0.992366	-0.00647885	0.123142	371.274	blood group intracellular transport	Transport, golgi apparatus
R_FUT93g	-0.998845	-0.992366	-0.00647885	0.123142	371.274	Alpha-(1,3)-fucosyltransferase	Blood group synthesis
R_FUT94g	-0.998845	-0.992366	-0.00647885	0.123142	371.274	Alpha-(1,3)-fucosyltransferase	Blood group synthesis
R_FUT95g	-0.998845	-0.992366	-0.00647885	0.123142	371.274	Alpha-(1,3)-fucosyltransferase	Blood group synthesis
R_HKt	-0.998845	-0.992366	-0.00647885	0.123142	371.274	H+/K+ gastric/non-gastric P-ATPase and ABC ATPase	Transport, extracellular
R_MI134PP	-0.00115473	-0.00763359	0.00647885	0.123142	371.274	inositol-1,3,4-trisphosphate 1-phosphatase	Inositol phosphate metabolism
R_MI34PP	-0.00115473	-0.00763359	0.00647885	0.123142	371.274	inositol-3,4-bisphosphate 4-phosphatase	Inositol phosphate metabolism
R_MI3PP	-0.00115473	-0.00763359	0.00647885	0.123142	371.274	myo-inositol 3-phosphatase	Inositol phosphate metabolism
R_MMSAD3m	-0.00115473	-0.00763359	0.00647885	0.123142	371.274	methylmalonate-semialdehyde dehydrogenase (malonic semialdehyde), mitochondrial	Propanoate metabolism
R_PPCOAOm	-0.00115473	-0.00763359	0.00647885	0.123142	371.274	Propanoyl-CoA:FAD 2,3-oxidoreductase, mitochondrial	Propanoate metabolism
R_PRPNCOAHYDm	-0.00115473	-0.00763359	0.00647885	0.123142	371.274	Propenoyl-CoA hydrolase (m)	beta-Alanine metabolism
R_r0365	-0.00115473	-0.00763359	0.00647885	0.123142	371.274	3-hydroxypropanoate:NAD+ oxidoreductase beta-Alanine metabolism / Propanoate metabolism EC:1.1.1.59	Propanoate metabolism
R_r0596	-0.00115473	-0.00763359	0.00647885	0.123142	371.274	3-hydroxyisobutyryl-CoA hydrolase beta-Alanine metabolism / Propanoate metabolism EC:3.1.2.4	CoA synthesis
R_r0683	-0.00115473	-0.00763359	0.00647885	0.123142	371.274	Propanoyl-CoA:(acceptor) 2,3-oxidoreductase beta-Alanine metabolism EC:1.3.3.6 EC:1.3.99.3	Unassigned
R_r0783	-0.00115473	-0.00763359	0.00647885	0.123142	371.274	lanosterol D24-reductase Biosynthesis of steroids EC:1.3.1.72	Cholesterol metabolism
R_r0842	-0.00115473	-0.00763359	0.00647885	0.123142	371.274	Postulated transport reaction	Transport, endoplasmic reticular
R_r0842	-0.00115473	-0.00763359	0.00647885	0.123142	371.274	Postulated transport reaction	Transport, endoplasmic reticular
R_RE1447M	-0.00115473	-0.00763359	0.00647885	0.123142	371.274	RE1447	Phosphatidylinositol phosphate metabolism
R_RE2972M	-0.00115473	-0.00763359	0.00647885	0.123142	371.274	RE2972	Phosphatidylinositol phosphate metabolism
R_UDPGLCter	-0.00115473	-0.00763359	0.00647885	0.123142	371.274	UDP-Glc endoplasmic reticulum transport via CMP antiport	Transport, endoplasmic reticular
R_UMPtr	-0.00115473	-0.00763359	0.00647885	0.123142	371.274	UMP transport (ER)	Transport, endoplasmic reticular
R_5HOMEPRAZOLEte	-0.945727	-0.977099	0.0313718	0.125503	378.392	xenobiotic transport	Transport, extracellular
R_EX_5homeprazole_LPAREN_e_RPAREN_	-0.945727	-0.977099	0.0313718	0.125503	378.392	5 hydroxy omeprazole exchange	Exchange/demand reaction
R_EX_omeprazole_LPAREN_e_RPAREN_	-0.945727	-0.977099	0.0313718	0.125503	378.392	omeprazole exchange	Exchange/demand reaction
R_OMEPRAZOLEte	-0.945727	-0.977099	0.0313718	0.125503	378.392	xenobiotic transport	Transport, extracellular
R_P4502C19	-0.945727	-0.977099	0.0313718	0.125503	378.392	cytochrome P450 2C19	Cytochrome metabolism
R_CLPNDt	-0.017321	0	-0.017321	0.129452	390.299	fatty acid transport via diffusion	Transport, extracellular
R_EX_adrn_LPAREN_e_RPAREN_	-0.00808314	0	-0.00808314	0.129452	390.299	adrenic acid exchange	Exchange/demand reaction
R_EX_CLPND_LPAREN_e_RPAREN_	-0.00808314	0	-0.00808314	0.129452	390.299	clupanodonic acid (docosapentaenoic (n-3)) exchange	Exchange/demand reaction
R_EX_tmndnc_LPAREN_e_RPAREN_	-0.00808314	0	-0.00808314	0.129452	390.299	timnodonic acid exchange	Exchange/demand reaction
R_FACOAL205	-0.017321	0	-0.017321	0.129452	390.299	fatty-acid--CoA ligase	Fatty acid oxidation
R_FACOAL224	-0.017321	0	-0.017321	0.129452	390.299	fatty-acid--CoA ligase	Fatty acid oxidation
R_FACOAL2252	-0.017321	0	-0.017321	0.129452	390.299	fatty-acid--CoA ligase	Fatty acid oxidation
R_TMNDNCt	-0.017321	0	-0.017321	0.129452	390.299	fatty acid transport via diffusion	Transport, extracellular
R_CARPEPT1tc	-0.93649	-0.900763	-0.0357262	0.130897	394.654	transport of L-Carnosine by the apical PEPT1 amino acid transporters across the brush border cells of the enterocytes of the intestine and renal cells
R_EX_carn_LPAREN_e_RPAREN_	-0.93649	-0.900763	-0.0357262	0.130897	394.654	exchange reaction for carnosine	Exchange/demand reaction
R_EX_his_L_LPAREN_e_RPAREN_	-0.93649	-0.900763	-0.0357262	0.130897	394.654	exchange reaction for L-histidine	Exchange/demand reaction
R_EX_his_L_LPAREN_e_RPAREN_	0.93649	0.900763	0.0357262	0.130897	394.654	exchange reaction for L-histidine	Exchange/demand reaction
R_NBAHH_ir	-0.93649	-0.900763	-0.0357262	0.130897	394.654	Nalpha-(beta-alanyl)-L-histidine hydrolase IR	beta-Alanine metabolism
R_r0283	-0.93649	-0.900763	-0.0357262	0.130897	394.654	L-Histidine:beta-alanine ligase (AMP-forming) Alanine and aspartate metabolism / Histidine metabolism / beta-Alanine metabolism EC:6.3.2.11	beta-Alanine metabolism
R_ST3GAL61g	-0.995381	-0.984733	-0.0106482	0.142468	429.542	Type 2 lactosamine alpha-2,3-sialyltransferase	Blood group synthesis
R_EX_mepi_LPAREN_e_RPAREN_	-0.718245	-0.656489	-0.0617563	0.14677	442.513	Metanephrine exchange	Exchange/demand reaction
R_MEPIVESSte	-0.718245	-0.656489	-0.0617563	0.14677	442.513	metanephrine secretion via secretory vesicle (ATP driven)	Transport, extracellular
R_NORANMT	-0.718245	-0.656489	-0.0617563	0.14677	442.513	noradrenaline N-methyltransferase	Tyrosine metabolism
R_SALMCOM2	-0.718245	-0.656489	-0.0617563	0.14677	442.513	S-Adenosyl-L-methionine:catechol O-methyltransferase	Tyrosine metabolism
R_DOPACHRMISO	-0.986143	-0.969466	-0.0166775	0.157283	474.208	L-dopachrome isomerase 1	Tyrosine metabolism
R_RE3198C	-0.998845	-1	0.00115473	0.157283	474.208	RE3198	Tyrosine metabolism
R_4MTOLBUTAMIDEte	-0.984988	-1	0.0150115	0.158534	477.979	xenobiotic transport	Transport, extracellular
R_ACGALK	-0.0150115	0	-0.0150115	0.158534	477.979	N-acetylgalactosamine kinase	Aminosugar metabolism
R_ACGALK2	-0.0150115	0	-0.0150115	0.158534	477.979	N-acetylgalactosamine kinase (ITP)	Aminosugar metabolism
R_CORE5GTg	-0.0150115	0	-0.0150115	0.158534	477.979	Core 5 alpha-GalNAc-transferase, Golgi apparatus	O-glycan synthesis
R_CORE7GTg	-0.0150115	0	-0.0150115	0.158534	477.979	Core 7 alpha-GalNAc-transferase, Golgi apparatus	O-glycan synthesis
R_CORE8GTg	-0.0150115	0	-0.0150115	0.158534	477.979	N-acetylgalactosamine 3-alpha-galactosyltransferase, Golgi apparatus	O-glycan synthesis
R_DM_core5_g_	-0.0150115	0	-0.0150115	0.158534	477.979	DM core5(g)	Exchange/demand reaction
R_DM_core7_g_	-0.0150115	0	-0.0150115	0.158534	477.979	DM core7(g)	Exchange/demand reaction
R_DM_core8_g_	-0.0150115	0	-0.0150115	0.158534	477.979	DM core8(g)	Exchange/demand reaction
R_DM_Ser_Thr_ly_	-0.0150115	0	-0.0150115	0.158534	477.979	DM Ser/Thr(ly)	Exchange/demand reaction
R_EX_4mtolbutamide_LPAREN_e_RPAREN_	-0.984988	-1	0.0150115	0.158534	477.979	4 hydroxy tolbutamide exchange	Exchange/demand reaction
R_EX_gmp_LPAREN_e_RPAREN_	-0.0150115	0	-0.0150115	0.158534	477.979	GMP exchange	Exchange/demand reaction
R_EX_ksii_core2_LPAREN_e_RPAREN_	-0.0150115	0	-0.0150115	0.158534	477.979	keratan sulfate II (core 2-linked) exchange	Exchange/demand reaction
R_EX_ksii_core4_LPAREN_e_RPAREN_	-0.0150115	0	-0.0150115	0.158534	477.979	keratan sulfate II (core 4-linked) exchange	Exchange/demand reaction
R_EX_tolbutamide_LPAREN_e_RPAREN_	-0.984988	-1	0.0150115	0.158534	477.979	tolbutamide exchange	Exchange/demand reaction
R_EX_ump_LPAREN_e_RPAREN_	-0.0150115	0	-0.0150115	0.158534	477.979	UMP exchange	Exchange/demand reaction
R_GALASE16ly	-0.0150115	0	-0.0150115	0.158534	477.979	beta-galactosidase, lysosomal	Keratan sulfate degradation
R_GALASE17ly	-0.0150115	0	-0.0150115	0.158534	477.979	beta-galactosidase, lysosomal	Keratan sulfate degradation
R_GALASE18ly	-0.0150115	0	-0.0150115	0.158534	477.979	beta-galactosidase, lysosomal	Keratan sulfate degradation
R_GALASE19ly	-0.0150115	0	-0.0150115	0.158534	477.979	beta-galactosidase, lysosomal	Keratan sulfate degradation
R_GALASE20ly	-0.0150115	0	-0.0150115	0.158534	477.979	beta-galactosidase, lysosomal	Keratan sulfate degradation
R_GALNTg	-0.0150115	0	-0.0150115	0.158534	477.979	GalNAc transferase, Golgi apparatus	O-glycan synthesis
R_KSII_CORE2tly	-0.0150115	0	-0.0150115	0.158534	477.979	keratan sulfate II (core 2) transport, extracellular to lysosome	Transport, lysosomal
R_KSII_CORE4tly	-0.0150115	0	-0.0150115	0.158534	477.979	keratan sulfate II (core 4) transport, extracellular to lysosome	Transport, lysosomal
R_NACHEX23ly	-0.0150115	0	-0.0150115	0.158534	477.979	beta-N-acetylhexosaminidase, lysosomal	Keratan sulfate degradation
R_NACHEX24ly	-0.0150115	0	-0.0150115	0.158534	477.979	beta-N-acetylhexosaminidase, lysosomal	Keratan sulfate degradation
R_NACHEX25ly	-0.0150115	0	-0.0150115	0.158534	477.979	beta-N-acetylhexosaminidase, lysosomal	Keratan sulfate degradation
R_NACHEX26ly	-0.0150115	0	-0.0150115	0.158534	477.979	beta-N-acetylhexosaminidase, lysosomal	Keratan sulfate degradation
R_NAGA2ly	-0.0150115	0	-0.0150115	0.158534	477.979	N-acetylgalactosaminidase, alpha-	Keratan sulfate degradation
R_NAGLCAly	-0.0150115	0	-0.0150115	0.158534	477.979	N-acetylglucosaminidase, lysosomal	Keratan sulfate degradation
R_NTD2e	-0.0150115	0	-0.0150115	0.158534	477.979	5'-nucleotidase (UMP), extracellular	Nucleotide interconversion
R_NTD4e	-0.0150115	0	-0.0150115	0.158534	477.979	5'-nucleotidase (CMP), extracellular	Nucleotide interconversion
R_NTD7e	-0.0150115	0	-0.0150115	0.158534	477.979	5'-nucleotidase (AMP), extracellular	Nucleotide interconversion
R_NTD9e	-0.0150115	0	-0.0150115	0.158534	477.979	5'-nucleotidase (GMP), extracellular	Nucleotide interconversion
R_P4502C9	-0.984988	-1	0.0150115	0.158534	477.979	cytochrome P450 2C9	Cytochrome metabolism
R_S6TASE22ly	-0.0150115	0	-0.0150115	0.158534	477.979	galactose-6-sulfate sulfatase, lysosomal	Keratan sulfate degradation
R_S6TASE23ly	-0.0150115	0	-0.0150115	0.158534	477.979	N-acetylglucosamine-6-sulfatase, lysosomal	Keratan sulfate degradation
R_S6TASE24ly	-0.0150115	0	-0.0150115	0.158534	477.979	N-acetylglucosamine-6-sulfatase, lysosomal	Keratan sulfate degradation
R_S6TASE25ly	-0.0150115	0	-0.0150115	0.158534	477.979	galactose-6-sulfate sulfatase, lysosomal	Keratan sulfate degradation
R_S6TASE26ly	-0.0150115	0	-0.0150115	0.158534	477.979	N-acetylglucosamine-6-sulfatase, lysosomal	Keratan sulfate degradation
R_Ser_Thrtg	-0.0150115	0	-0.0150115	0.158534	477.979	Ser/Thr transport (from golgi to lysosome)	Transport, golgi apparatus
R_SIAASE3ly	-0.0150115	0	-0.0150115	0.158534	477.979	sialidase, lysosomal	Keratan sulfate degradation
R_SIAASE4ly	-0.0150115	0	-0.0150115	0.158534	477.979	sialidase, lysosomal	Keratan sulfate degradation
R_TOLBUTAMIDEte	-0.984988	-1	0.0150115	0.158534	477.979	xenobiotic transport	Transport, extracellular
R_UAGALDP	-0.0150115	0	-0.0150115	0.158534	477.979	UDP-N-acetylgalactosamine diphosphorylase	Aminosugar metabolism
R_FRUt1r	-0.00923788	-0.0229008	0.0136629	0.163425	492.727	D-fructose transport in via uniport	Transport, extracellular
R_SBTD_D2	-0.00923788	-0.0229008	0.0136629	0.163425	492.727	D-sorbitol dehydrogenase (D-fructose producing)	Fructose and mannose metabolism
R_EX_malt_LPAREN_e_RPAREN_	-0.821016	-0.870229	0.0492128	0.164997	497.465	Maltose exchange	Exchange/demand reaction
R_EX_sucr_LPAREN_e_RPAREN_	-0.821016	-0.870229	0.0492128	0.164997	497.465	Sucrose exchange	Exchange/demand reaction
R_SUCRe	-0.821016	-0.870229	0.0492128	0.164997	497.465	sucrose hydrolyzing enxyme, extracellular	Galactose metabolism
R_ADRNLPVESSEC	-0.792148	-0.740458	-0.0516898	0.179581	541.438	Adrenaline secretion via secretory vesicle (ATP driven)	Transport, extracellular
R_EX_adrnl_LPAREN_e_RPAREN_	-0.792148	-0.740458	-0.0516898	0.179581	541.438	Adrenaline exchange	Exchange/demand reaction
R_ALAtN1	-0.176674	-0.129771	-0.0469034	0.183702	553.862	Alanine transport (Na, H coupled)	Transport, extracellular
R_ALAtN1	-0.176674	-0.129771	-0.0469034	0.183702	553.862	Alanine transport (Na, H coupled)	Transport, extracellular
R_ASNtN1	-0.176674	-0.129771	-0.0469034	0.183702	553.862	Asparagine transport (Na, H coupled)	Transport, extracellular
R_ASNtN1	-0.176674	-0.129771	-0.0469034	0.183702	553.862	Asparagine transport (Na, H coupled)	Transport, extracellular
R_GLNtN1	-0.176674	-0.129771	-0.0469034	0.183702	553.862	Glutamine transport (Na, H coupled)	Transport, extracellular
R_GLNtN1	-0.176674	-0.129771	-0.0469034	0.183702	553.862	Glutamine transport (Na, H coupled)	Transport, extracellular
R_CYANt	-0.0588915	-0.0305344	-0.0283571	0.185547	559.425	Cyanide transport via diffusion (extracellular to cytosol)	Transport, extracellular
R_EX_cyan_LPAREN_e_RPAREN_	-0.0588915	-0.0305344	-0.0283571	0.185547	559.425	Hydrogen cyanide exchange	Exchange/demand reaction
R_TCYNTt	-0.0588915	-0.0305344	-0.0283571	0.185547	559.425	Thiocyanate transport via diffusion (cytosol to extracellular)	Transport, extracellular
R_ARGSL	-0.639723	-0.580153	-0.0595702	0.18794	566.64	argininosuccinate lyase	Alanine and aspartate metabolism
R_ARGSS	-0.639723	-0.580153	-0.0595702	0.18794	566.64	argininosuccinate synthase	Alanine and aspartate metabolism
R_FE3MTP1	-0.0265589	-0.00763359	-0.0189253	0.188228	567.508	transport of ferrous iron into blood	Transport, extracellular
R_FERO	-0.0265589	-0.00763359	-0.0189253	0.188228	567.508	ferroxidase	Vitamin B2 metabolism
R_ACACt2	-0.913395	-0.877863	-0.0355323	0.18848	568.267	acetoacetate transport via proton symport	Transport, extracellular
R_ACACt2	-0.913395	-0.877863	-0.0355323	0.18848	568.267	acetoacetate transport via proton symport	Transport, extracellular
R_ATPtn	-0.0866051	-0.122137	0.0355323	0.18848	568.267	ATP diffusion in nucleus	Transport, nuclear
R_DNADtn	-0.0866051	-0.122137	0.0355323	0.18848	568.267	dNAD transport, nuclear trhough pore	Transport, nuclear
R_NADtn	-0.0866051	-0.122137	0.0355323	0.18848	568.267	NAD transport, nuclear through pores	Transport, nuclear
R_NICRNTtn	-0.0866051	-0.122137	0.0355323	0.18848	568.267	NICRNT transport, nuclear trhough pore	Transport, nuclear
R_NMNATn	-0.0866051	-0.122137	0.0355323	0.18848	568.267	nicotinamide-nucleotide adenylyltransferase	NAD metabolism
R_NMNtn	-0.0866051	-0.122137	0.0355323	0.18848	568.267	NMN transport, nuclear trhough pore	Transport, nuclear
R_NNATn	-0.0866051	-0.122137	0.0355323	0.18848	568.267	nicotinate-nucleotide adenylyltransferase	NAD metabolism
R_PYRt2p	-0.913395	-0.877863	-0.0355323	0.18848	568.267	pyruvate peroxisomal transport via proton symport	D-alanine metabolism
R_PYRt2p	-0.913395	-0.877863	-0.0355323	0.18848	568.267	pyruvate peroxisomal transport via proton symport	D-alanine metabolism
R_r0173	-0.913395	-0.877863	-0.0355323	0.18848	568.267	(S)-Lactate:NAD+ oxidoreductase Glycolysis / Gluconeogenesis / Pyruvate metabolism EC:1.1.1.27	Glycolysis/gluconeogenesis
R_EX_creat_LPAREN_e_RPAREN_	-0.0311778	-0.0534351	0.0222573	0.191217	576.518	Creatine exchange	Exchange/demand reaction
R_EX_creat_LPAREN_e_RPAREN_	-0.0311778	-0.0534351	0.0222573	0.191217	576.518	Creatine exchange	Exchange/demand reaction
R_GACMTRc	-0.0311778	-0.0534351	0.0222573	0.191217	576.518	guanidinoacetate N-methyltransferase (c)	Urea cycle
R_GACMTRc	-0.0311778	-0.0534351	0.0222573	0.191217	576.518	guanidinoacetate N-methyltransferase (c)	Urea cycle
R_GLYAMDTRc	-0.0311778	-0.0534351	0.0222573	0.191217	576.518	glycine amidinotransferase (c)	Urea cycle
R_GLYAMDTRc	-0.0311778	-0.0534351	0.0222573	0.191217	576.518	glycine amidinotransferase (c)	Urea cycle
R_CK	-0.123557	-0.0839695	-0.0395871	0.191447	577.214	ATP Creatine kinase	Urea cycle
R_CKc	-0.123557	-0.0839695	-0.0395871	0.191447	577.214	ATP Creatine kinase (c)	Urea cycle
R_CREATtmdiffir	-0.123557	-0.0839695	-0.0395871	0.191447	577.214	Creatine transport to/from mitochondria via diffusion	Urea cycle
R_PCREATtmdiffir	-0.123557	-0.0839695	-0.0395871	0.191447	577.214	Phosphocreatine transport to/from mitochondria via diffusion	Urea cycle
R_ACGALtly	-0.0127021	0	-0.0127021	0.195122	588.292	N-acetyl-galactosamine lysosomal efflux	Transport, lysosomal
R_CSCPASEly	-0.0127021	0	-0.0127021	0.195122	588.292	chondroitin sulfate C proteoglycan protease, lysosome (endosome)	Chondroitin sulfate degradation
R_CSDPASEly	-0.0127021	0	-0.0127021	0.195122	588.292	chondroitin sulfate D proteoglycan protease, lysosome (endosome)	Chondroitin sulfate degradation
R_CSPG_Ctly	-0.0127021	0	-0.0127021	0.195122	588.292	chondroitin sulfate C transport, extracellular to lysosome	Transport, lysosomal
R_CSPG_Dtly	-0.0127021	0	-0.0127021	0.195122	588.292	chondroitin sulfate D transport, extracellular to lysosome	Transport, lysosomal
R_EX_cspg_c_LPAREN_e_RPAREN_	-0.0127021	0	-0.0127021	0.195122	588.292	chondroitin sulfate C (GalNAc6S-GlcA) proteoglycan exchange	Exchange/demand reaction
R_EX_cspg_d_LPAREN_e_RPAREN_	-0.0127021	0	-0.0127021	0.195122	588.292	chondroitin sulfate D (GlcNAc6S-GlcA2S) proteoglycan exchange	Exchange/demand reaction
R_GLCAASE5ly	-0.0127021	0	-0.0127021	0.195122	588.292	beta-glucuronidase, lysosomal	Chondroitin sulfate degradation
R_GLCAASE6ly	-0.0127021	0	-0.0127021	0.195122	588.292	beta-glucuronidase, lysosomal	Chondroitin sulfate degradation
R_LINKDEG3ly	-0.0127021	0	-0.0127021	0.195122	588.292	degradation of proteoglycan linkage region, lysosomal	Chondroitin sulfate degradation
R_NACHEX4ly	-0.0127021	0	-0.0127021	0.195122	588.292	beta-N-acetylhexosaminidase, lysosomal	Chondroitin sulfate degradation
R_NACHEX5ly	-0.0127021	0	-0.0127021	0.195122	588.292	beta-N-acetylhexosaminidase, lysosomal	Chondroitin sulfate degradation
R_NACHEX6ly	-0.0127021	0	-0.0127021	0.195122	588.292	beta-N-acetylhexosaminidase, lysosomal	Chondroitin sulfate degradation
R_NACHEX7ly	-0.0127021	0	-0.0127021	0.195122	588.292	beta-N-acetylhexosaminidase, lysosomal	Chondroitin sulfate degradation
R_NADH2_u10m	-0.987298	-1	0.0127021	0.195122	588.292	NADH dehydrogenase, mitochondrial	Oxidative phosphorylation
R_S2TASE4ly	-0.0127021	0	-0.0127021	0.195122	588.292	glucuronate-2-sulfatase, lysosomal	Chondroitin sulfate degradation
R_S2TASE5ly	-0.0127021	0	-0.0127021	0.195122	588.292	glucuronate-2-sulfatase, lysosomal	Chondroitin sulfate degradation
R_S6TASE4ly	-0.0127021	0	-0.0127021	0.195122	588.292	N-acetylgalactosamine-6-sulfatase, lysosomal	Chondroitin sulfate degradation
R_S6TASE5ly	-0.0127021	0	-0.0127021	0.195122	588.292	N-acetylgalactosamine-6-sulfatase, lysosomal	Chondroitin sulfate degradation
R_S6TASE6ly	-0.0127021	0	-0.0127021	0.195122	588.292	N-acetylgalactosamine-6-sulfatase, lysosomal	Chondroitin sulfate degradation
R_S6TASE7ly	-0.0127021	0	-0.0127021	0.195122	588.292	N-acetylgalactosamine-6-sulfatase, lysosomal	Chondroitin sulfate degradation
R_UDPACGALtl	-0.0127021	0	-0.0127021	0.195122	588.292	udpacgal intracellular transport	Transport, lysosomal
R_UDPtl	-0.0127021	0	-0.0127021	0.195122	588.292	udp intracellular transport	Transport, lysosomal
R_UGALNACtg	-0.0127021	0	-0.0127021	0.195122	588.292	UDP-GalNAc Golgi transport via CMP antiport	Transport, golgi apparatus
R_ASAH1	-0.0369515	-0.0152672	-0.0216843	0.202901	611.746	N-acylsphingosine amidohydrolase	Sphingolipid metabolism
R_DHFR	-0.0369515	-0.0152672	-0.0216843	0.202901	611.746	dihydrofolate reductase	Folate metabolism
R_DHFR	-0.0369515	-0.0152672	-0.0216843	0.202901	611.746	dihydrofolate reductase	Folate metabolism
R_FOLR2	-0.0369515	-0.0152672	-0.0216843	0.202901	611.746	folate reductase	Folate metabolism
R_Rtotaltl	-0.0369515	-0.0152672	-0.0216843	0.202901	611.746	fatty acid intracellular transport	Transport, lysosomal
R_SPHINGStl	-0.0369515	-0.0152672	-0.0216843	0.202901	611.746	sphingosine intracellular transport	Transport, lysosomal
R_r0525	-0.188222	-0.183206	-0.0050156	0.213002	642.2	N6-(L-1,3-Dicarboxypropyl)-L-lysine:NAD+ oxidoreductase; N6-(L-1,3-Dicarboxypropyl)-L-lysine:NAD+ oxidoreductase (L-glutamate-forming) Lysine degradation EC:1.5.1.9	Lysine metabolism
R_r2539	-0.501155	-0.442748	-0.0584066	0.213002	642.2	Postulated transport reaction	Transport, mitochondrial
R_SACCD3m	-0.501155	-0.442748	-0.0584066	0.213002	642.2	saccharopine dehydrogenase (NADP, L-lysine forming), mitochondrial	Lysine metabolism
R_34DHPHELAT1tc	-0.0115473	0	-0.0115473	0.21699	654.225	transport of 3,4-Dihydroxy-L-phenylalanine by LAT1 in association with 4F2hc, across the apical surface of the memebranes.
R_5ADTSTSTERONEtr	-0.0115473	0	-0.0115473	0.21699	654.225	5 alpha dihydrotesterone intracellular transport	Transport, endoplasmic reticular
R_FAEL183	-0.0115473	0	-0.0115473	0.21699	654.225	fatty-acyl-CoA elongation (n-C18:3CoA)	Fatty acid synthesis
R_FAEL204	-0.0115473	0	-0.0115473	0.21699	654.225	fatty-acyl-CoA elongation (n-C20:4CoA)	Fatty acid synthesis
R_SR5ARr	-0.0115473	0	-0.0115473	0.21699	654.225	3-oxo-5-alpha-steroid 4-dehydrogenase	Steroid metabolism
R_ACRNtm	-0.0207852	-0.0381679	0.0173827	0.217242	654.984	O-acetylcarnintine transport into mitochondria via diffusion	Transport, mitochondrial
R_C2tcx	-0.0207852	-0.0381679	0.0173827	0.217242	654.984	transport of acetylcarnitine from peroxisomes to cytosol
R_C30CPT1	-0.0207852	-0.0381679	0.0173827	0.217242	654.984	production of propionylcarnitine
R_CRNCAR3tp	-0.0207852	-0.0381679	0.0173827	0.217242	654.984	carnitine-propcarnitine carrier, peroxisomal	Transport, peroxisomal
R_CSNAT2m	-0.0207852	-0.0381679	0.0173827	0.217242	654.984	carnitine O-aceyltransferase, mitochondrial	Fatty acid oxidation
R_CSNAT3x	-0.0207852	-0.0381679	0.0173827	0.217242	654.984	carnitine O-aceyltransferase, peroxisomal	Fatty acid oxidation
R_CSNATm	-0.0207852	-0.0381679	0.0173827	0.217242	654.984	carnitine O-aceyltransferase, mitochondrial	Fatty acid oxidation
R_CSNATp	-0.0207852	-0.0381679	0.0173827	0.217242	654.984	carnitine O-acetyltransferase, reverse direction, peroxisomal	Fatty acid oxidation
R_CSNATp	-0.0207852	-0.0381679	0.0173827	0.217242	654.984	carnitine O-acetyltransferase, reverse direction, peroxisomal	Fatty acid oxidation
R_CSNATr	-0.0207852	-0.0381679	0.0173827	0.217242	654.984	carnitine O-acetyltransferase	Fatty acid oxidation
R_CSNATr	-0.0207852	-0.0381679	0.0173827	0.217242	654.984	carnitine O-acetyltransferase	Fatty acid oxidation
R_PCRNtc	-0.0207852	-0.0381679	0.0173827	0.217242	654.984	transport into the cytosol from peroxisome (carnitine)	Fatty acid oxidation
R_PCRNtm	-0.0207852	-0.0381679	0.0173827	0.217242	654.984	transport into the mitochondria from cytosol (carnitine)	Fatty acid oxidation
R_r1292	-0.0207852	-0.0381679	0.0173827	0.217242	654.984	Postulated transport reaction	Transport, peroxisomal
R_r2433	-0.0207852	-0.0381679	0.0173827	0.217242	654.984	Mitochondrial Carrier (MC) TCDB:2.A.29.8.3	Transport, mitochondrial
R_RE1836X	-0.0381062	-0.0610687	0.0229625	0.217796	656.655	RE1836	Bile acid synthesis
R_MALT	-0.943418	-0.916031	-0.0273875	0.219667	662.296	alpha-glucosidase	Starch and sucrose metabolism
R_MALTt1r	-0.943418	-0.916031	-0.0273875	0.219667	662.296	maltose transport (uniport)	Transport, extracellular
R_DHEAtr	-0.989607	-0.977099	-0.0125082	0.221674	668.348	Dehydroepiandrosterone transport	Transport, endoplasmic reticular
R_EX_dheas_LPAREN_e_RPAREN_	-0.989607	-0.977099	-0.0125082	0.221674	668.348	Dehydroepiandrosterone sulfate exchange	Exchange/demand reaction
R_HSD3B12r	-0.989607	-0.977099	-0.0125082	0.221674	668.348	3 beta-hydroxysteroid dehydrogenase/delta 5--&gt;4-isomerase type I	Steroid metabolism
R_AASAD3m	-0.5	-0.442748	-0.0572519	0.222176	669.86	L-aminoadipate-semialdehyde dehydrogenase (NADH), mitochondrial	Lysine metabolism
R_r0450	-0.5	-0.442748	-0.0572519	0.222176	669.86	L-2-Aminoadipate:2-oxoglutarate aminotransferase Lysine biosynthesis / Lysine degradation EC:2.6.1.39	Lysine metabolism
R_r0594	-0.5	-0.442748	-0.0572519	0.222176	669.86	L-2-Aminoadipate-6-semialdehyde:NAD+ 6-oxidoreductase Lysine degradation EC:1.2.1.31	Lysine metabolism
R_EX_tststeroneglc_LPAREN_e_RPAREN_	-0.568129	-0.51145	-0.0566789	0.22345	673.701	testosterone glucuronide exchange	Exchange/demand reaction
R_TSTSTERONEGLCte	-0.568129	-0.51145	-0.0566789	0.22345	673.701	glucuronidated compound transport	Transport, extracellular
R_TSTSTERONEGLCtr	-0.568129	-0.51145	-0.0566789	0.22345	673.701	glucuronidated compound transport	Transport, endoplasmic reticular
R_UGT1A4r	-0.568129	-0.51145	-0.0566789	0.22345	673.701	UDP-glucuronosyltransferase 1-10 precursor, microsomal	Steroid metabolism
R_PEPCK	-0.853349	-0.89313	0.039781	0.223639	674.272	Phosphoenolpyruvate carboxykinase (GTP)	Glycolysis/gluconeogenesis
R_AG13T16g	-0.994226	-0.984733	-0.0094935	0.225856	680.957	N-acetyllactosaminide beta-1,3-N-acetylglucosaminyltransferase, Golgi apparatus	Keratan sulfate synthesis
R_AG13T17g	-0.994226	-0.984733	-0.0094935	0.225856	680.957	N-acetyllactosaminide beta-1,3-N-acetylglucosaminyltransferase, Golgi apparatus	Keratan sulfate synthesis
R_AG13T18g	-0.994226	-0.984733	-0.0094935	0.225856	680.957	N-acetyllactosaminide beta-1,3-N-acetylglucosaminyltransferase, Golgi apparatus	Keratan sulfate synthesis
R_CORE3GTg	-0.994226	-0.984733	-0.0094935	0.225856	680.957	Core 3 beta-GlcNAc-transferase, Golgi apparatus	O-glycan synthesis
R_CORE4GTg	-0.994226	-0.984733	-0.0094935	0.225856	680.957	Core 4 beta6-GalNAc-transferase, Golgi apparatus	O-glycan synthesis
R_EX_ksii_core4_LPAREN_e_RPAREN_	-0.994226	-0.984733	-0.0094935	0.225856	680.957	keratan sulfate II (core 4-linked) exchange	Exchange/demand reaction
R_G14T18g	-0.994226	-0.984733	-0.0094935	0.225856	680.957	beta-N-acetylglucosaminylglycopeptide beta-1,4-galactosyltransferase, Golgi	Keratan sulfate synthesis
R_G14T19g	-0.994226	-0.984733	-0.0094935	0.225856	680.957	beta-N-acetylglucosaminylglycopeptide beta-1,4-galactosyltransferase, Golgi	Keratan sulfate synthesis
R_G14T20g	-0.994226	-0.984733	-0.0094935	0.225856	680.957	beta-N-acetylglucosaminylglycopeptide beta-1,4-galactosyltransferase, Golgi	Keratan sulfate synthesis
R_G14T21g	-0.994226	-0.984733	-0.0094935	0.225856	680.957	beta-N-acetylglucosaminylglycopeptide beta-1,4-galactosyltransferase, Golgi	Keratan sulfate synthesis
R_KSII_CORE4t	-0.994226	-0.984733	-0.0094935	0.225856	680.957	keratan sulfate II (core4) transport, golgi to extracellular	Transport, extracellular
R_S23T4g	-0.994226	-0.984733	-0.0094935	0.225856	680.957	beta-galactoside alpha-2,3-sialyltransferase	Keratan sulfate synthesis
R_S6T16g	-0.994226	-0.984733	-0.0094935	0.225856	680.957	galactose/N-acetylglucosamine 6-O-sulfotransferase, Golgi apparatus	Keratan sulfate synthesis
R_S6T17g	-0.994226	-0.984733	-0.0094935	0.225856	680.957	galactose/N-acetylglucosamine 6-O-sulfotransferase, Golgi apparatus	Keratan sulfate synthesis
R_S6T18g	-0.994226	-0.984733	-0.0094935	0.225856	680.957	galactose/N-acetylglucosamine 6-O-sulfotransferase, Golgi apparatus	Keratan sulfate synthesis
R_TRIODTHYt2	-0.00577367	-0.0152672	0.0094935	0.225856	680.957	T3 transport via facilitated diffusion	Transport, extracellular
R_CYSTSERex	-0.949192	-0.923664	-0.0255276	0.229335	691.446	L-cystine/glycine exchanger (cystine in)	Transport, extracellular
R_SERLYSNaex	-0.949192	-0.923664	-0.0255276	0.229335	691.446	Serine/Lysine Na-dependent exchange (Ser in)	Transport, extracellular
R_CYSTGL	-0.501155	-0.557252	0.0560972	0.231628	698.358	cystathionine g-lyase	Methionine and cysteine metabolism
R_CYSTS	-0.501155	-0.557252	0.0560972	0.231628	698.358	cystathionine beta-synthase	Methionine and cysteine metabolism
R_r0208	-0.568129	-0.557252	-0.0108774	0.231628	698.358	GTP:alpha-D-mannose-1-phosphate guanylyltransferase Fructose and mannose metabolism EC:2.7.7.13	Fructose and mannose metabolism
R_BDHm	-0.829099	-0.870229	0.0411297	0.238107	717.893	(R)-3-Hydroxybutanoate:NAD+ oxidoreductase	Butanoate metabolism
R_BDHm	-0.829099	-0.870229	0.0411297	0.238107	717.893	(R)-3-Hydroxybutanoate:NAD+ oxidoreductase	Butanoate metabolism
R_BHBtm	-0.829099	-0.870229	0.0411297	0.238107	717.893	(R)-3-Hydroxybutanoate mitochondrial transport via H+ symport	Transport, mitochondrial
R_BHBtm	-0.829099	-0.870229	0.0411297	0.238107	717.893	(R)-3-Hydroxybutanoate mitochondrial transport via H+ symport	Transport, mitochondrial
R_EX_bhb_LPAREN_e_RPAREN_	-0.829099	-0.870229	0.0411297	0.238107	717.893	(R)-3-Hydroxybutanoate transport via H+ symport	Exchange/demand reaction
R_EX_bhb_LPAREN_e_RPAREN_	-0.829099	-0.870229	0.0411297	0.238107	717.893	(R)-3-Hydroxybutanoate transport via H+ symport	Exchange/demand reaction
R_EX_prgstrn_LPAREN_e_RPAREN_	-0.997691	-0.984733	-0.0129577	0.238668	719.585	Progesterone exchange	Exchange/demand reaction
R_HSD3B11	-0.954965	-0.931298	-0.0236676	0.238668	719.585	3 beta-hydroxysteroid dehydrogenase/delta 5--&gt;4-isomerase type I	Steroid metabolism
R_PRGSTRNt	-0.954965	-0.931298	-0.0236676	0.238668	719.585	Progesterone transport	Transport, extracellular
R_DIGALSIDEtg	-0.904157	-0.89313	-0.0110273	0.240271	724.418	digalside hs intracellular transport	Transport, golgi apparatus
R_RE2666G	-0.954965	-0.977099	0.0221339	0.240271	724.418	RE2666	Glycosphingolipid metabolism
R_EX_tre_LPAREN_e_RPAREN_	-0.926097	-0.954198	0.0281015	0.241088	726.88	Trehalose exchange	Exchange/demand reaction
R_TREHe	-0.926097	-0.954198	0.0281015	0.241088	726.88	alpha,alpha-trehalase	Starch and sucrose metabolism
R_r0173	-0.876443	-0.839695	-0.0367488	0.241609	728.45	(S)-Lactate:NAD+ oxidoreductase Glycolysis / Gluconeogenesis / Pyruvate metabolism EC:1.1.1.27	Glycolysis/gluconeogenesis
R_r2516	-0.876443	-0.839695	-0.0367488	0.241609	728.45	Major Facilitator(MFS) TCDB:2.A.1.13.1	Transport, peroxisomal
R_ACGAM2E	-0.0103926	0	-0.0103926	0.24179	728.996	N-acetylglucosamine 2-epimerase	Aminosugar metabolism
R_ACNMLr	-0.0103926	0	-0.0103926	0.24179	728.996	N-Acetylneuraminate lyase (reversible)	Aminosugar metabolism
R_AG13T1g	-0.0103926	0	-0.0103926	0.24179	728.996	N-acetyllactosaminide beta-1,3-N-acetylglucosaminyltransferase, Golgi apparatus	Keratan sulfate synthesis
R_AG13T2g	-0.0103926	0	-0.0103926	0.24179	728.996	N-acetyllactosaminide beta-1,3-N-acetylglucosaminyltransferase, Golgi apparatus	Keratan sulfate synthesis
R_AG13T3g	-0.0103926	0	-0.0103926	0.24179	728.996	N-acetyllactosaminide beta-1,3-N-acetylglucosaminyltransferase, Golgi apparatus	Keratan sulfate synthesis
R_CMPACNAtg	-0.0103926	0	-0.0103926	0.24179	728.996	CMP-Sia Golgi transport via CMP antiport	Transport, golgi apparatus
R_CORE2GTg	-0.0103926	0	-0.0103926	0.24179	728.996	Core 2 acetylglucosaminyltransferase, Golgi apparatus	O-glycan synthesis
R_DESAT20_1	-0.0103926	0	-0.0103926	0.24179	728.996	fatty acyl-CoA desaturase (n-C20:3CoA -&gt; n-C20:4CoA)	Fatty acid synthesis
R_DM_T_antigen_g_	-0.289838	-0.206107	-0.0837315	0.24179	728.996	DM T antigen(g)	Exchange/demand reaction
R_EX_ksii_core2_LPAREN_e_RPAREN_	-0.0103926	0	-0.0103926	0.24179	728.996	keratan sulfate II (core 2-linked) exchange	Exchange/demand reaction
R_G14T2g	-0.0103926	0	-0.0103926	0.24179	728.996	beta-N-acetylglucosaminylglycopeptide beta-1,4-galactosyltransferase, Golgi	Keratan sulfate synthesis
R_G14T3g	-0.0103926	0	-0.0103926	0.24179	728.996	beta-N-acetylglucosaminylglycopeptide beta-1,4-galactosyltransferase, Golgi	Keratan sulfate synthesis
R_G14T4g	-0.0103926	0	-0.0103926	0.24179	728.996	beta-N-acetylglucosaminylglycopeptide beta-1,4-galactosyltransferase, Golgi	Keratan sulfate synthesis
R_G14T5g	-0.0103926	0	-0.0103926	0.24179	728.996	beta-N-acetylglucosaminylglycopeptide beta-1,4-galactosyltransferase, Golgi	Keratan sulfate synthesis
R_KSII_CORE2t	-0.0103926	0	-0.0103926	0.24179	728.996	keratan sulfate II (core2) transport, golgi to extracellular	Transport, extracellular
R_MMEm	-0.0103926	0	-0.0103926	0.24179	728.996	methylmalonyl-CoA epimerase/racemase	Valine, leucine, and isoleucine metabolism
R_MMMm	-0.0103926	0	-0.0103926	0.24179	728.996	methylmalonyl-CoA mutase	Valine, leucine, and isoleucine metabolism
R_PAPStg	-0.0103926	0	-0.0103926	0.24179	728.996	3'-Phosphoadenylyl sufate Golgi transport	Transport, golgi apparatus
R_PAPtg	-0.0103926	0	-0.0103926	0.24179	728.996	adenosine 3',5'-bisphosphate Golgi transport	Transport, golgi apparatus
R_r0400	-0.0103926	0	-0.0103926	0.24179	728.996	N-acetylneuraminate,ferrocytochrome-b5:oxygen oxidoreductase (N-acetyl-hydroxylating) Aminosugars metabolism EC:1.14.18.2	Unassigned
R_r0668	-0.0103926	0	-0.0103926	0.24179	728.996	CTP:N-acylneuraminate cytidylyltransferase Aminosugars metabolism EC:2.7.7.43	Unassigned
R_S23T2g	-0.0103926	0	-0.0103926	0.24179	728.996	beta-galactoside alpha-2,3-sialyltransferase (core 2)	Keratan sulfate synthesis
R_S6T1g	-0.0103926	0	-0.0103926	0.24179	728.996	galactose/N-acetylglucosamine 6-O-sulfotransferase, Golgi apparatus	Keratan sulfate synthesis
R_S6T2g	-0.0103926	0	-0.0103926	0.24179	728.996	galactose/N-acetylglucosamine 6-O-sulfotransferase, Golgi apparatus	Keratan sulfate synthesis
R_S6T3g	-0.0103926	0	-0.0103926	0.24179	728.996	galactose/N-acetylglucosamine 6-O-sulfotransferase, Golgi apparatus	Keratan sulfate synthesis
R_UGLCNACtg	-0.0103926	0	-0.0103926	0.24179	728.996	UDP-GlcNAc Golgi transport via CMP antiport	Transport, golgi apparatus
R_CITt4_2	-0.855658	-0.89313	0.0374716	0.248863	750.321	citrate transport via sodium symport	Transport, extracellular
R_CITt4_2	-0.855658	-0.89313	0.0374716	0.248863	750.321	citrate transport via sodium symport	Transport, extracellular
R_EX_succ_LPAREN_e_RPAREN_	-0.855658	-0.89313	0.0374716	0.248863	750.321	Succinate exchange	Exchange/demand reaction
R_EX_succ_LPAREN_e_RPAREN_	-0.855658	-0.89313	0.0374716	0.248863	750.321	Succinate exchange	Exchange/demand reaction
R_SUCCt4_2	-0.855658	-0.89313	0.0374716	0.248863	750.321	succinate transport via sodium symport	Transport, extracellular
R_SUCCt4_2	-0.855658	-0.89313	0.0374716	0.248863	750.321	succinate transport via sodium symport	Transport, extracellular
R_EX_oagt3_hs_LPAREN_e_RPAREN_	-0.976905	-0.992366	0.0154611	0.251252	757.524	9-O-Acetylated GT3 (homo sapiens) exchange	Exchange/demand reaction
R_GAO2g	-0.976905	-0.992366	0.0154611	0.251252	757.524	Ganglioside O-acetylation	Sphingolipid metabolism
R_OAGT3te	-0.976905	-0.992366	0.0154611	0.251252	757.524	oagt3 hs transport	Transport, extracellular
R_OAGT3tg	-0.976905	-0.992366	0.0154611	0.251252	757.524	oagt3 hs intracellular transport	Transport, golgi apparatus
R_ST8SIA51g	-0.976905	-0.992366	0.0154611	0.251252	757.524	Beta-galactoside alpha-2,3-sialyltransferase	Sphingolipid metabolism
R_B3GALT5g	-0.966513	-0.946565	-0.0199478	0.254494	767.3	Beta-1,3-galactosyltransferase 5	Sphingolipid metabolism
R_B3GNT34g	-0.966513	-0.946565	-0.0199478	0.254494	767.3	UDP-GlcNAc:betaGal beta-1,3-N-acetylglucosaminyltransferase 3, Golgi apparatus	Sphingolipid metabolism
R_B3GNT35g	-0.966513	-0.946565	-0.0199478	0.254494	767.3	UDP-GlcNAc:betaGal beta-1,3-N-acetylglucosaminyltransferase 3, Golgi apparatus	Sphingolipid metabolism
R_EX_galacglcgalgbside_hs_LPAREN_e_RPAREN_	-0.966513	-0.946565	-0.0199478	0.254494	767.3	Gal-GlcNAc-Gal globoside (homo sapiens) exchange	Exchange/demand reaction
R_GALACGLCGALGBSIDEte	-0.966513	-0.946565	-0.0199478	0.254494	767.3	galacglcgalgbside hs transport	Transport, extracellular
R_GALACGLCGALGBSIDEtg	-0.966513	-0.946565	-0.0199478	0.254494	767.3	galacglcgalgbside hs intracellular transport	Transport, golgi apparatus
R_NAtx	-0.996536	-1	0.0034642	0.257434	776.163	sodium transport via diffusion (perioxisome)	Transport, peroxisomal
R_TAURt4_2_r	-0.308314	-0.259542	-0.0487721	0.257434	776.163	taurine transport (sodium symport) (2:1)	Transport, extracellular
R_TAURt4_2_r	-0.308314	-0.259542	-0.0487721	0.257434	776.163	taurine transport (sodium symport) (2:1)	Transport, extracellular
R_TAURtcx	-0.308314	-0.259542	-0.0487721	0.257434	776.163	taurine transport (sodium symport) (cytosol to peroxisome)	Taurine and hypotaurine metabolism
R_r2310	-0.287529	-0.335878	0.048349	0.257891	777.541	Resistance-Nodulation-Cell Division (RND) TCDB:2.A.60.1.14	Transport, extracellular
R_5ADTSTSTERONEGLCte	-0.571594	-0.519084	-0.0525096	0.258901	780.588	glucuronidated compound transport	Transport, extracellular
R_5ADTSTSTERONEGLCtr	-0.571594	-0.519084	-0.0525096	0.258901	780.588	glucuronidated compound transport	Transport, endoplasmic reticular
R_5ADTSTSTERONEtr	-0.571594	-0.519084	-0.0525096	0.258901	780.588	5 alpha dihydrotesterone intracellular transport	Transport, endoplasmic reticular
R_EX_5adtststeroneglc_LPAREN_e_RPAREN_	-0.571594	-0.519084	-0.0525096	0.258901	780.588	5alpha-Dihydrotestosterone glucuronide exchange	Exchange/demand reaction
R_UGT1A9r	-0.571594	-0.519084	-0.0525096	0.258901	780.588	UDP-glucuronosyltransferase 1-10 precursor, microsomal	Steroid metabolism
R_2OXOADOXm	-0.502309	-0.450382	-0.0519278	0.268233	808.723	2-Oxoadipate:lipoamde 2-oxidoreductase(decarboxylating and acceptor-succinylating) (mitochondria)	Lysine metabolism
R_EX_arachd_LPAREN_e_RPAREN_	-0.00923788	0	-0.00923788	0.270068	814.255	nC20:4 exchange	Exchange/demand reaction
R_It	-0.91224	-0.908397	-0.00384324	0.270068	814.255	Iodide uniport	Transport, extracellular
R_NAIt	-0.990762	-1	0.00923788	0.270068	814.255	Na+ / iodide cotransport	Transport, extracellular
R_NAIt	-0.990762	-1	0.00923788	0.270068	814.255	Na+ / iodide cotransport	Transport, extracellular
R_NDP7g	-0.00923788	0	-0.00923788	0.270068	814.255	nucleoside-diphosphatase (UDP), Golgi apparatus	Nucleotide interconversion
R_PItg	-0.00923788	0	-0.00923788	0.270068	814.255	phosphate transport, Golgi apparatus	Transport, golgi apparatus
R_UDPGALtg	-0.00923788	0	-0.00923788	0.270068	814.255	UDP-Gal Golgi transport via CMP antiport	Transport, golgi apparatus
R_r0541	-0.494226	-0.442748	-0.0514782	0.272268	820.888	Glutaryl-CoA:(acceptor) 2,3-oxidoreductase (decarboxylating) Fatty acid metabolism EC:1.3.99.7	Tryptophan metabolism
R_r2353	-0.810624	-0.832061	0.0214375	0.276933	834.952	Organic anion transporter 5 Utilized transport	Transport, extracellular
R_CYTDn	-0.988453	-0.977099	-0.0113534	0.286327	863.276	cytidine deaminase, nuclear	Nucleotide interconversion
R_CYTDtn	-0.988453	-0.977099	-0.0113534	0.286327	863.276	cytidine transport in nucleus	Transport, nuclear
R_DCYTDn	-0.988453	-0.977099	-0.0113534	0.286327	863.276	deoxycytidine deaminase, nuclear	Nucleotide interconversion
R_DURItn	-0.988453	-0.977099	-0.0113534	0.286327	863.276	deoxyuridine transport in nucleus	Transport, nuclear
R_NH4tn	-0.988453	-0.977099	-0.0113534	0.286327	863.276	ammonia nuclear transport	Transport, nuclear
R_Uritn	-0.988453	-0.977099	-0.0113534	0.286327	863.276	uridine transport in nucleus	Transport, nuclear
R_EX_prostgi2_LPAREN_e_RPAREN_	0	-0.00763359	0.00763359	0.287106	865.625	prostaglandin I2(1-) exchange	Exchange/demand reaction
R_PGISr	0	-0.00763359	0.00763359	0.287106	865.625	Prostaglandin I2 synthase	Eicosanoid metabolism
R_PGS	-0.0323326	-0.0152672	-0.0170654	0.287106	865.625	Prostaglandin G/H synthase	Eicosanoid metabolism
R_PGSr	-0.0323326	-0.0152672	-0.0170654	0.287106	865.625	Prostaglandin G/H synthase	Eicosanoid metabolism
R_PROSTGI2tr	-0.0323326	-0.0152672	-0.0170654	0.287106	865.625	Prostaglandin I2 transport (ER)	Transport, endoplasmic reticular
R_r0934	-0.30485	-0.259542	-0.0453079	0.291409	878.599	Neurotransmitter:Sodium Symporter (NSS) TCDB:2.A.22.3.3	Transport, peroxisomal
R_EX_fad_LPAREN_e_RPAREN_	-0.127021	-0.160305	0.0332846	0.293642	885.332	Exchange of Flavin adenine dinucleotide oxidized	Exchange/demand reaction
R_EX_ribflv_LPAREN_e_RPAREN_	-0.127021	-0.160305	0.0332846	0.293642	885.332	exchange reaction for Riboflavin	Exchange/demand reaction
R_r0870	-0.00115473	-0.0229008	0.021746	0.293642	885.332	Facilitated diffusion	Transport, extracellular
R_RBFK	-0.127021	-0.160305	0.0332846	0.293642	885.332	riboflavin kinase	Vitamin B2 metabolism
R_ACNACNGAL14ACGLCGALGLUSIDEte	-0.997691	-0.992366	-0.00532412	0.300827	906.993	blood group intracellular transport	Transport, extracellular
R_ACNACNGAL14ACGLCGALGLUSIDEtg	-0.997691	-0.992366	-0.00532412	0.300827	906.993	blood group intracellular transport	Transport, golgi apparatus
R_B3GNT12g	-0.997691	-0.992366	-0.00532412	0.300827	906.993	UDP-GlcNAc:betaGal beta-1,3-N-acetylglucosaminyltransferase 1	Blood group synthesis
R_B3GNT315g	-0.997691	-0.992366	-0.00532412	0.300827	906.993	UDP-GlcNAc:betaGal beta-1,3-N-acetylglucosaminyltransferase 3, Golgi apparatus	Blood group synthesis
R_BILIRUBt2	-0.844111	-0.862595	0.0184846	0.300827	906.993	bilirubin transport via bicarbonate countertransport	Transport, extracellular
R_EX_acnacngal14acglcgalgluside_hs_LPAREN_e_RPAREN_	-0.997691	-0.992366	-0.00532412	0.300827	906.993	3',8'-LD1 exchange	Exchange/demand reaction
R_EX_fuc13galacglcgal14acglcgalgluside_hs_LPAREN_e_RPAREN_	-0.997691	-0.992366	-0.00532412	0.300827	906.993	III3Fuc-nLc6Cer exchange	Exchange/demand reaction
R_EX_fucacngal14acglcgalgluside_hs_LPAREN_e_RPAREN_	-0.997691	-0.992366	-0.00532412	0.300827	906.993	IV3-a-NeuAc,III3-a-Fuc-nLc4Cer exchange	Exchange/demand reaction
R_EX_fucfuc132galacglcgal14acglcgalgluside_hs_LPAREN_e_RPAREN_	-0.997691	-0.992366	-0.00532412	0.300827	906.993	V3Fuc,III3Fuc-nLc6Cer exchange	Exchange/demand reaction
R_EX_fucfucfucgalacglc13galacglcgal14acglcgalgluside_hs_LPAREN_e_RPAREN_	-0.997691	-0.992366	-0.00532412	0.300827	906.993	(Gal)4 (Glc)1 (GlcNAc)3 (LFuc)3 (Cer)1 exchange	Exchange/demand reaction
R_EX_fucgal14acglcgalgluside_hs_LPAREN_e_RPAREN_	-0.997691	-0.992366	-0.00532412	0.300827	906.993	Lacto-N-fucopentaosyl III ceramide exchange	Exchange/demand reaction
R_EX_pchol_hs_LPAREN_e_RPAREN_	-0.00230947	-0.00763359	0.00532412	0.300827	906.993	Phosphatidylcholine (homo sapiens) exchange	Exchange/demand reaction
R_FUC13GALACGLCGAL14ACGLCGALGLUSIDEte	-0.997691	-0.992366	-0.00532412	0.300827	906.993	blood group intracellular transport	Transport, extracellular
R_FUC13GALACGLCGAL14ACGLCGALGLUSIDEtg	-0.997691	-0.992366	-0.00532412	0.300827	906.993	blood group intracellular transport	Transport, golgi apparatus
R_FUCACNGAL14ACGLCGALGLUSIDEte	-0.997691	-0.992366	-0.00532412	0.300827	906.993	blood group intracellular transport	Transport, extracellular
R_FUCACNGAL14ACGLCGALGLUSIDEtg	-0.997691	-0.992366	-0.00532412	0.300827	906.993	blood group intracellular transport	Transport, golgi apparatus
R_FUCFUC132GALACGLCGAL14ACGLCGALGLUSIDEte	-0.997691	-0.992366	-0.00532412	0.300827	906.993	blood group intracellular transport	Transport, extracellular
R_FUCFUC132GALACGLCGAL14ACGLCGALGLUSIDEtg	-0.997691	-0.992366	-0.00532412	0.300827	906.993	blood group intracellular transport	Transport, golgi apparatus
R_FUCFUCFUCGALACGLC13GALACGLCGAL14ACGLCGALGLUSIDEte	-0.997691	-0.992366	-0.00532412	0.300827	906.993	blood group intracellular transport	Transport, extracellular
R_FUCFUCFUCGALACGLC13GALACGLCGAL14ACGLCGALGLUSIDEtg	-0.997691	-0.992366	-0.00532412	0.300827	906.993	blood group intracellular transport	Transport, golgi apparatus
R_FUCGAL14ACGLCGALGLUSIDEte	-0.997691	-0.992366	-0.00532412	0.300827	906.993	blood group intracellular transport	Transport, extracellular
R_FUCGAL14ACGLCGALGLUSIDEtg	-0.997691	-0.992366	-0.00532412	0.300827	906.993	blood group intracellular transport	Transport, golgi apparatus
R_FUT14g	-0.997691	-0.992366	-0.00532412	0.300827	906.993	Galactoside 2-alpha-L-fucosyltransferase 1	Blood group synthesis
R_FUT16g	-0.997691	-0.992366	-0.00532412	0.300827	906.993	Galactoside 2-alpha-L-fucosyltransferase 1	Blood group synthesis
R_FUT910g	-0.997691	-0.992366	-0.00532412	0.300827	906.993	Alpha-(1,3)-fucosyltransferase	Blood group synthesis
R_FUT911g	-0.997691	-0.992366	-0.00532412	0.300827	906.993	Alpha-(1,3)-fucosyltransferase	Blood group synthesis
R_FUT91g	-0.997691	-0.992366	-0.00532412	0.300827	906.993	Alpha-(1,3)-fucosyltransferase	Blood group synthesis
R_FUT92g	-0.997691	-0.992366	-0.00532412	0.300827	906.993	Alpha-(1,3)-fucosyltransferase	Blood group synthesis
R_FUT96g	-0.997691	-0.992366	-0.00532412	0.300827	906.993	Alpha-(1,3)-fucosyltransferase	Blood group synthesis
R_FUT97g	-0.997691	-0.992366	-0.00532412	0.300827	906.993	Alpha-(1,3)-fucosyltransferase	Blood group synthesis
R_FUT98g	-0.997691	-0.992366	-0.00532412	0.300827	906.993	Alpha-(1,3)-fucosyltransferase	Blood group synthesis
R_FUT99g	-0.997691	-0.992366	-0.00532412	0.300827	906.993	Alpha-(1,3)-fucosyltransferase	Blood group synthesis
R_ST8SIA56g	-0.997691	-0.992366	-0.00532412	0.300827	906.993	Alpha-2,8-sialyltransferase 8E	Blood group synthesis
R_CLPNDt	-0.00808314	0	-0.00808314	0.302535	912.143	fatty acid transport via diffusion	Transport, extracellular
R_DCSPTN1COAtx	-0.00808314	0	-0.00808314	0.302535	912.143	fatty acid intracellular transport	Transport, peroxisomal
R_DCSPTN1t	-0.00808314	0	-0.00808314	0.302535	912.143	fatty acid transport via diffusion	Transport, extracellular
R_DCSPTN1t	-0.00808314	0	-0.00808314	0.302535	912.143	fatty acid transport via diffusion	Transport, extracellular
R_DNDPt10m	-0.00808314	0	-0.00808314	0.302535	912.143	dADP transport via dCDP antiport	Transport, mitochondrial
R_DNDPt11m	-0.00808314	0	-0.00808314	0.302535	912.143	dADP transport via dGDP antiport	Transport, mitochondrial
R_DNDPt12m	-0.00808314	0	-0.00808314	0.302535	912.143	dADP transport via ADP antiport	Transport, mitochondrial
R_DNDPt13m	-0.00808314	0	-0.00808314	0.302535	912.143	dADP transport via ATP antiport	Transport, mitochondrial
R_DNDPt14m	-0.00808314	0	-0.00808314	0.302535	912.143	dUDP transport via dTDP antiport	Transport, mitochondrial
R_DNDPt15m	-0.00808314	0	-0.00808314	0.302535	912.143	dUDP transport via dGDP antiport	Transport, mitochondrial
R_DNDPt16m	-0.00808314	0	-0.00808314	0.302535	912.143	dUDP transport via dADP antiport	Transport, mitochondrial
R_DNDPt17m	-0.00808314	0	-0.00808314	0.302535	912.143	dUDP transport via dCDP antiport	Transport, mitochondrial
R_DNDPt18m	-0.00808314	0	-0.00808314	0.302535	912.143	dUDP transport via ADP antiport	Transport, mitochondrial
R_DNDPt19m	-0.00808314	0	-0.00808314	0.302535	912.143	dUDP transport via ATP antiport	Transport, mitochondrial
R_DNDPt1m	-0.00808314	0	-0.00808314	0.302535	912.143	dATP transport via ADP antiport	Transport, mitochondrial
R_DNDPt20m	-0.00808314	0	-0.00808314	0.302535	912.143	dTDP transport via ATP antiport	Transport, mitochondrial
R_DNDPt21m	-0.00808314	0	-0.00808314	0.302535	912.143	dTDP transport via ADP antiport	Transport, mitochondrial
R_DNDPt22m	-0.00808314	0	-0.00808314	0.302535	912.143	dTDP transport via dUDP antiport	Transport, mitochondrial
R_DNDPt23m	-0.00808314	0	-0.00808314	0.302535	912.143	dTDP transport via dGTP antiport	Transport, mitochondrial
R_DNDPt24m	-0.00808314	0	-0.00808314	0.302535	912.143	dTDP transport via dADP antiport	Transport, mitochondrial
R_DNDPt25m	-0.00808314	0	-0.00808314	0.302535	912.143	dTDP transport via dCDP antiport	Transport, mitochondrial
R_DNDPt26m	-0.00808314	0	-0.00808314	0.302535	912.143	dCDP transport via dUDP antiport	Transport, mitochondrial
R_DNDPt27m	-0.00808314	0	-0.00808314	0.302535	912.143	dCDP transport via dTDP antiport	Transport, mitochondrial
R_DNDPt28m	-0.00808314	0	-0.00808314	0.302535	912.143	dCDP transport via dGDP antiport	Transport, mitochondrial
R_DNDPt29m	-0.00808314	0	-0.00808314	0.302535	912.143	dCDP transport via dADP antiport	Transport, mitochondrial
R_DNDPt2m	-0.00808314	0	-0.00808314	0.302535	912.143	dATP transport via ATP antiport	Transport, mitochondrial
R_DNDPt30m	-0.00808314	0	-0.00808314	0.302535	912.143	dCDP transport via ADP antiport	Transport, mitochondrial
R_DNDPt31m	-0.00808314	0	-0.00808314	0.302535	912.143	dCDP transport via ATP antiport	Transport, mitochondrial
R_DNDPt32m	-0.00808314	0	-0.00808314	0.302535	912.143	dGDP transport via ATP antiport	Transport, mitochondrial
R_DNDPt33m	-0.00808314	0	-0.00808314	0.302535	912.143	dGDP transport via dUDP antiport	Transport, mitochondrial
R_DNDPt34m	-0.00808314	0	-0.00808314	0.302535	912.143	dGDP transport via dTDP antiport	Transport, mitochondrial
R_DNDPt35m	-0.00808314	0	-0.00808314	0.302535	912.143	dGDP transport via dADP antiport	Transport, mitochondrial
R_DNDPt36m	-0.00808314	0	-0.00808314	0.302535	912.143	dGDP transport via dCDP antiport	Transport, mitochondrial
R_DNDPt37m	-0.00808314	0	-0.00808314	0.302535	912.143	dUTP transport via dTDP antiport	Transport, mitochondrial
R_DNDPt38m	-0.00808314	0	-0.00808314	0.302535	912.143	dUTP transport via dUDP antiport	Transport, mitochondrial
R_DNDPt39m	-0.00808314	0	-0.00808314	0.302535	912.143	dUTP transport via dGDP antiport	Transport, mitochondrial
R_DNDPt3m	-0.00808314	0	-0.00808314	0.302535	912.143	dATP transport via dCDP antiport	Transport, mitochondrial
R_DNDPt40m	-0.00808314	0	-0.00808314	0.302535	912.143	dUTP transport via dADP antiport	Transport, mitochondrial
R_DNDPt41m	-0.00808314	0	-0.00808314	0.302535	912.143	dUTP transport via dCDP antiport	Transport, mitochondrial
R_DNDPt42m	-0.00808314	0	-0.00808314	0.302535	912.143	dUTP transport via ADP antiport	Transport, mitochondrial
R_DNDPt43m	-0.00808314	0	-0.00808314	0.302535	912.143	dUTP transport via ATP antiport	Transport, mitochondrial
R_DNDPt44m	-0.00808314	0	-0.00808314	0.302535	912.143	dTTP transport via ATP antiport	Transport, mitochondrial
R_DNDPt45m	-0.00808314	0	-0.00808314	0.302535	912.143	dTTP transport via ADP antiport	Transport, mitochondrial
R_DNDPt46m	-0.00808314	0	-0.00808314	0.302535	912.143	dTTP transport via dUDP antiport	Transport, mitochondrial
R_DNDPt47m	-0.00808314	0	-0.00808314	0.302535	912.143	dTTP transport via dTDP antiport	Transport, mitochondrial
R_DNDPt48m	-0.00808314	0	-0.00808314	0.302535	912.143	dTTP transport via dGDP antiport	Transport, mitochondrial
R_DNDPt49m	-0.00808314	0	-0.00808314	0.302535	912.143	dTTP transport via dADP antiport	Transport, mitochondrial
R_DNDPt4m	-0.00808314	0	-0.00808314	0.302535	912.143	dATP transport via dUDP antiport	Transport, mitochondrial
R_DNDPt50m	-0.00808314	0	-0.00808314	0.302535	912.143	dTTP transport via dCDP antiport	Transport, mitochondrial
R_DNDPt51m	-0.00808314	0	-0.00808314	0.302535	912.143	dCTP transport via dCDP antiport	Transport, mitochondrial
R_DNDPt52m	-0.00808314	0	-0.00808314	0.302535	912.143	dCTP transport via dUDP antiport	Transport, mitochondrial
R_DNDPt53m	-0.00808314	0	-0.00808314	0.302535	912.143	dCTP transport via dGDP antiport	Transport, mitochondrial
R_DNDPt54m	-0.00808314	0	-0.00808314	0.302535	912.143	dCTP transport via dADP antiport	Transport, mitochondrial
R_DNDPt55m	-0.00808314	0	-0.00808314	0.302535	912.143	dCTP transport via ADP antiport	Transport, mitochondrial
R_DNDPt56m	-0.00808314	0	-0.00808314	0.302535	912.143	dCTP transport via ATP antiport	Transport, mitochondrial
R_DNDPt57m	-0.00808314	0	-0.00808314	0.302535	912.143	dGTP transport via ATP antiport	Transport, mitochondrial
R_DNDPt58m	-0.00808314	0	-0.00808314	0.302535	912.143	dGTP transport via ADP antiport	Transport, mitochondrial
R_DNDPt59m	-0.00808314	0	-0.00808314	0.302535	912.143	dGTP transport via dADP antiport	Transport, mitochondrial
R_DNDPt5m	-0.00808314	0	-0.00808314	0.302535	912.143	dATP transport via dTDP antiport	Transport, mitochondrial
R_DNDPt60m	-0.00808314	0	-0.00808314	0.302535	912.143	dGTP transport via dUDP antiport	Transport, mitochondrial
R_DNDPt61m	-0.00808314	0	-0.00808314	0.302535	912.143	dGTP transport via dTDP antiport	Transport, mitochondrial
R_DNDPt62m	-0.00808314	0	-0.00808314	0.302535	912.143	dGTP transport via dGDP antiport	Transport, mitochondrial
R_DNDPt63m	-0.00808314	0	-0.00808314	0.302535	912.143	dGTP transport via dCDP antiport	Transport, mitochondrial
R_DNDPt6m	-0.00808314	0	-0.00808314	0.302535	912.143	dATP transport via dGDP antiport	Transport, mitochondrial
R_DNDPt7m	-0.00808314	0	-0.00808314	0.302535	912.143	dATP transport via dADP antiport	Transport, mitochondrial
R_DNDPt8m	-0.00808314	0	-0.00808314	0.302535	912.143	dADP transport via dUDP antiport	Transport, mitochondrial
R_DNDPt9m	-0.00808314	0	-0.00808314	0.302535	912.143	dADP transport via dTDP antiport	Transport, mitochondrial
R_DTMPK	0.00808314	0	0.00808314	0.302535	912.143	dTMP kinase	Nucleotide interconversion
R_EICOSTETCPT1	-0.00808314	0	-0.00808314	0.302535	912.143	carnitine O-palmitoyltransferase	Fatty acid oxidation
R_EICOSTETCPT2	-0.00808314	0	-0.00808314	0.302535	912.143	carnitine transferase	Fatty acid oxidation
R_EICOSTETCRNt	-0.00808314	0	-0.00808314	0.302535	912.143	transport into the mitochondria (carnitine)	Fatty acid oxidation
R_EICOSTETt	-0.00808314	0	-0.00808314	0.302535	912.143	fatty acid transport via diffusion	Transport, extracellular
R_ELAIDt	-0.00808314	0	-0.00808314	0.302535	912.143	fatty acid transport via diffusion	Transport, extracellular
R_EX_adrn_LPAREN_e_RPAREN_	-0.017321	0	-0.017321	0.302535	912.143	adrenic acid exchange	Exchange/demand reaction
R_EX_CLPND_LPAREN_e_RPAREN_	-0.017321	0	-0.017321	0.302535	912.143	clupanodonic acid (docosapentaenoic (n-3)) exchange	Exchange/demand reaction
R_EX_crvnc_LPAREN_e_RPAREN_	-0.00808314	0	-0.00808314	0.302535	912.143	nC22:6 exchange	Exchange/demand reaction
R_EX_crvnc_LPAREN_e_RPAREN_	-0.00808314	0	-0.00808314	0.302535	912.143	nC22:6 exchange	Exchange/demand reaction
R_EX_dcsptn1_LPAREN_e_RPAREN_	-0.00808314	0	-0.00808314	0.302535	912.143	docosa-4,7,10,13,16-pentaenoic acid (n-6) exchange	Exchange/demand reaction
R_EX_dcsptn1_LPAREN_e_RPAREN_	-0.00808314	0	-0.00808314	0.302535	912.143	docosa-4,7,10,13,16-pentaenoic acid (n-6) exchange	Exchange/demand reaction
R_EX_dlnlcg_LPAREN_e_RPAREN_	-0.0196305	0	-0.0196305	0.302535	912.143	dihomo-gamma-linolenic acid (n-6) exchange	Exchange/demand reaction
R_EX_eicostet_LPAREN_e_RPAREN_	-0.0196305	0	-0.0196305	0.302535	912.143	eicosatetranoic acid exchange	Exchange/demand reaction
R_EX_elaid_LPAREN_e_RPAREN_	-0.00808314	0	-0.00808314	0.302535	912.143	elaidic acid exchange	Exchange/demand reaction
R_EX_elaid_LPAREN_e_RPAREN_	-0.00808314	0	-0.00808314	0.302535	912.143	elaidic acid exchange	Exchange/demand reaction
R_EX_hdcea_LPAREN_e_RPAREN_	-0.00808314	0	-0.00808314	0.302535	912.143	exchange reaction for Hexadecenoate (n-C16:1)	Exchange/demand reaction
R_EX_lgnc_LPAREN_e_RPAREN_	-0.00808314	0	-0.00808314	0.302535	912.143	lignoceric acid exchange	Exchange/demand reaction
R_EX_lneldc_LPAREN_e_RPAREN_	-0.576212	-0.282443	-0.29377	0.302535	912.143	linoelaidic acid exchange	Exchange/demand reaction
R_EX_lnlncg_LPAREN_e_RPAREN_	-0.00808314	0	-0.00808314	0.302535	912.143	gamma-linolenic acid exchange	Exchange/demand reaction
R_EX_nrvnc_LPAREN_e_RPAREN_	-0.00808314	0	-0.00808314	0.302535	912.143	nervonic acid exchange	Exchange/demand reaction
R_EX_tmndnc_LPAREN_e_RPAREN_	-0.017321	0	-0.017321	0.302535	912.143	timnodonic acid exchange	Exchange/demand reaction
R_EX_vacc_LPAREN_e_RPAREN_	-0.00808314	0	-0.00808314	0.302535	912.143	vaccenic acid exchange	Exchange/demand reaction
R_FACOAL161	-0.00808314	0	-0.00808314	0.302535	912.143	fatty-acid--CoA ligase (hexadecenoate)	Fatty acid oxidation
R_FACOAL161	-0.00808314	0	-0.00808314	0.302535	912.143	fatty-acid--CoA ligase (hexadecenoate)	Fatty acid oxidation
R_FACOAL1812	-0.00808314	0	-0.00808314	0.302535	912.143	fatty-acid--CoA ligase	Fatty acid oxidation
R_FACOAL1812	-0.00808314	0	-0.00808314	0.302535	912.143	fatty-acid--CoA ligase	Fatty acid oxidation
R_FACOAL1813	-0.00808314	0	-0.00808314	0.302535	912.143	fatty-acid--CoA ligase	Fatty acid oxidation
R_FACOAL1813	-0.00808314	0	-0.00808314	0.302535	912.143	fatty-acid--CoA ligase	Fatty acid oxidation
R_FACOAL1821	-0.00808314	0	-0.00808314	0.302535	912.143	fatty-acid--CoA ligase	Fatty acid oxidation
R_FACOAL1821	-0.00808314	0	-0.00808314	0.302535	912.143	fatty-acid--CoA ligase	Fatty acid oxidation
R_FACOAL1822	-0.00808314	0	-0.00808314	0.302535	912.143	fatty-acid--CoA ligase	Fatty acid oxidation
R_FACOAL1831	-0.00808314	0	-0.00808314	0.302535	912.143	fatty-acid--CoA ligase	Fatty acid oxidation
R_FACOAL1831	-0.00808314	0	-0.00808314	0.302535	912.143	fatty-acid--CoA ligase	Fatty acid oxidation
R_FACOAL1832	-0.00808314	0	-0.00808314	0.302535	912.143	fatty-acid--CoA ligase	Fatty acid oxidation
R_FACOAL184	-0.00808314	0	-0.00808314	0.302535	912.143	fatty-acid--CoA ligase	Fatty acid oxidation
R_FACOAL200	-0.00808314	0	-0.00808314	0.302535	912.143	fatty-acid--CoA ligase	Fatty acid oxidation
R_FACOAL203	-0.00808314	0	-0.00808314	0.302535	912.143	fatty-acid--CoA ligase	Fatty acid oxidation
R_FACOAL2042	-0.00808314	0	-0.00808314	0.302535	912.143	fatty-acid--CoA ligase	Fatty acid oxidation
R_FACOAL205	-0.00808314	0	-0.00808314	0.302535	912.143	fatty-acid--CoA ligase	Fatty acid oxidation
R_FACOAL224	-0.00808314	0	-0.00808314	0.302535	912.143	fatty-acid--CoA ligase	Fatty acid oxidation
R_FACOAL2251	-0.00808314	0	-0.00808314	0.302535	912.143	fatty-acid--CoA ligase	Fatty acid oxidation
R_FACOAL2251	-0.00808314	0	-0.00808314	0.302535	912.143	fatty-acid--CoA ligase	Fatty acid oxidation
R_FACOAL2252	-0.00808314	0	-0.00808314	0.302535	912.143	fatty-acid--CoA ligase	Fatty acid oxidation
R_FACOAL226	-0.00808314	0	-0.00808314	0.302535	912.143	fatty-acid--CoA ligase	Fatty acid oxidation
R_FACOAL226	-0.00808314	0	-0.00808314	0.302535	912.143	fatty-acid--CoA ligase	Fatty acid oxidation
R_FACOAL240	-0.823326	-0.992366	0.169041	0.302535	912.143	fatty-acid--CoA ligase	Fatty acid oxidation
R_FACOAL241	-0.00808314	0	-0.00808314	0.302535	912.143	fatty-acid--CoA ligase	Fatty acid oxidation
R_FAOXC163C143m	-0.00808314	0	-0.00808314	0.302535	912.143	fatty acid beta oxidation(C16:3--&gt;C14:3)m
R_FAOXC183803m	-0.00808314	0	-0.00808314	0.302535	912.143	Beta oxidation of fatty acid	Fatty acid oxidation
R_FAOXC183C163m	-0.00808314	0	-0.00808314	0.302535	912.143	fatty acid beta oxidation(C18:3--&gt;C16:3)m
R_FAOXC204184m	-0.00808314	0	-0.00808314	0.302535	912.143	Beta oxidation fatty acid	Fatty acid oxidation
R_FAOXC241C221x	-0.00808314	0	-0.00808314	0.302535	912.143	fatty acid beta oxidation(C24:1--&gt;C22:1)x
R_FAOXC24C22x	-0.00808314	0	-0.00808314	0.302535	912.143	Fatty acid beta oxidation(C24--&gt;C22)x
R_HDCEAtr	-0.00808314	0	-0.00808314	0.302535	912.143	fatty acid transport via diffusion	Transport, extracellular
R_LGNCCOAtx	-0.00808314	0	-0.00808314	0.302535	912.143	fatty acid intracellular transport	Transport, peroxisomal
R_LNELDCt	-0.00808314	0	-0.00808314	0.302535	912.143	fatty acid transport via diffusion	Transport, extracellular
R_LNLNCACPT1	-0.00808314	0	-0.00808314	0.302535	912.143	carnitine O-palmitoyltransferase	Fatty acid oxidation
R_LNLNCACPT2	-0.00808314	0	-0.00808314	0.302535	912.143	carnitine transferase	Fatty acid oxidation
R_LNLNCACRNt	-0.00808314	0	-0.00808314	0.302535	912.143	transport into the mitochondria (carnitine)	Fatty acid oxidation
R_LNLNCGt	-0.00808314	0	-0.00808314	0.302535	912.143	fatty acid transport via diffusion	Transport, extracellular
R_NDPK6m	-0.00808314	0	-0.00808314	0.302535	912.143	nucleoside-diphosphate kinase (ATP:dUDP), mitochondrial	Nucleotide interconversion
R_NDPK7m	-0.00808314	0	-0.00808314	0.302535	912.143	nucleoside-diphosphate kinase (ATP:dCDP), mitochondrial	Nucleotide interconversion
R_NRVNCCOAtx	-0.00808314	0	-0.00808314	0.302535	912.143	fatty acid intracellular transport	Transport, peroxisomal
R_r0568	-0.00808314	0	-0.00808314	0.302535	912.143	(5-L-Glutamyl)-L-amino-acid 5-glutamyltransferase (cyclizing) Glutathione metabolism EC:2.3.2.4	Glutathione metabolism
R_r0818	-0.00808314	0	-0.00808314	0.302535	912.143	Transport reaction	Pyruvate metabolism
R_STRDNCCOAtxc	-0.00808314	0	-0.00808314	0.302535	912.143	transport of stearidonylcoa into peroxisomes.
R_STRDNCCPT1	-0.00808314	0	-0.00808314	0.302535	912.143	carnitine O-palmitoyltransferase	Fatty acid oxidation
R_STRDNCCPT2	-0.00808314	0	-0.00808314	0.302535	912.143	carnitine transferase	Fatty acid oxidation
R_STRDNCCRNt	-0.00808314	0	-0.00808314	0.302535	912.143	transport into the mitochondria (carnitine)	Fatty acid oxidation
R_TMNDNCt	-0.00808314	0	-0.00808314	0.302535	912.143	fatty acid transport via diffusion	Transport, extracellular
R_URIDK2m	-0.00808314	0	-0.00808314	0.302535	912.143	uridylate kinase (dUMP), mitochondrial	Nucleotide interconversion
R_VACCt	-0.00808314	0	-0.00808314	0.302535	912.143	fatty acid transport via diffusion	Transport, extracellular
R_VACCt	-0.00808314	0	-0.00808314	0.302535	912.143	fatty acid transport via diffusion	Transport, extracellular
R_RE2649M	-0.017321	-0.0305344	0.0132133	0.303162	914.034	RE2649	Bile acid synthesis
R_CYANtm	-0.95843	-0.977099	0.0186697	0.304787	918.934	Cyanide transport via diffusion (mitochondrial)	Transport, mitochondrial
R_EX_tsul_LPAREN_e_RPAREN_	-0.95843	-0.977099	0.0186697	0.304787	918.934	Thiosulfate exchange	Exchange/demand reaction
R_RE1691M	-0.95843	-0.977099	0.0186697	0.304787	918.934	RE1691	Miscellaneous
R_TCYNTtm	-0.95843	-0.977099	0.0186697	0.304787	918.934	Thiocyanate transport via diffusion (mitochondrial)	Transport, mitochondrial
R_TSULt4_3	-0.95843	-0.977099	0.0186697	0.304787	918.934	thiosulfate transport via sodium symport	Transport, extracellular
R_OCOAT1m	-0.0207852	-0.00763359	-0.0131516	0.305427	920.863	3-oxoacid CoA-transferase	Valine, leucine, and isoleucine metabolism
R_SERtN1	-0.19746	-0.160305	-0.0371542	0.315214	950.372	Serine transport (Na, H coupled)	Transport, extracellular
R_SERtN1	-0.19746	-0.160305	-0.0371542	0.315214	950.372	Serine transport (Na, H coupled)	Transport, extracellular
R_EX_ahdt_LPAREN_e_RPAREN_	-0.213626	-0.175573	-0.0380533	0.31815	959.223	Exchange of 7,8-dihydroneopterin 3-triphosphate(4-)	Exchange/demand reaction
R_EX_ahdt_LPAREN_e_RPAREN_	-0.213626	-0.175573	-0.0380533	0.31815	959.223	Exchange of 7,8-dihydroneopterin 3-triphosphate(4-)	Exchange/demand reaction
R_EX_HC01361_LPAREN_e_RPAREN_	-0.213626	-0.175573	-0.0380533	0.31815	959.223	Exchange of Dihydroneopterin	Exchange/demand reaction
R_EX_HC01361_LPAREN_e_RPAREN_	-0.213626	-0.175573	-0.0380533	0.31815	959.223	Exchange of Dihydroneopterin	Exchange/demand reaction
R_r0615	-0.213626	-0.175573	-0.0380533	0.31815	959.223	trans-4-Hydroxy-L-proline:NAD+ 5-oxidoreductase Arginine and proline metabolism EC:1.5.1.2	Arginine and Proline Metabolism
R_r0615	-0.213626	-0.175573	-0.0380533	0.31815	959.223	trans-4-Hydroxy-L-proline:NAD+ 5-oxidoreductase Arginine and proline metabolism EC:1.5.1.2	Arginine and Proline Metabolism
R_r0617	-0.213626	-0.175573	-0.0380533	0.31815	959.223	trans-4-Hydroxy-L-proline:NADP+ 5-oxidoreductase Arginine and proline metabolism EC:1.5.1.2	Arginine and Proline Metabolism
R_r0617	-0.213626	-0.175573	-0.0380533	0.31815	959.223	trans-4-Hydroxy-L-proline:NADP+ 5-oxidoreductase Arginine and proline metabolism EC:1.5.1.2	Arginine and Proline Metabolism
R_r0707	-0.213626	-0.175573	-0.0380533	0.31815	959.223	2-Amino-4-hydroxy-6-(erythro-1,2,3-trihydroxypropyl) dihydropteridine triphosphate phosphohydrolase (alkaline optimum) Folate biosynthesis EC:3.1.3.1	Unassigned
R_r0707	-0.213626	-0.175573	-0.0380533	0.31815	959.223	2-Amino-4-hydroxy-6-(erythro-1,2,3-trihydroxypropyl) dihydropteridine triphosphate phosphohydrolase (alkaline optimum) Folate biosynthesis EC:3.1.3.1	Unassigned
R_HMGCOAtm	-0.0484988	-0.0687023	0.0202034	0.328419	990.183	Hydroxymethylglutaryl-CoA reversible mitochondrial transport	Transport, mitochondrial
R_EX_i_LPAREN_e_RPAREN_	-0.959584	-0.977099	0.0175149	0.329662	993.931	Iodide exchange	Exchange/demand reaction
R_EX_thyox_L_LPAREN_e_RPAREN_	-0.959584	-0.977099	0.0175149	0.329662	993.931	L-Thyroxine exchange	Exchange/demand reaction
R_EX_triodthy_LPAREN_e_RPAREN_	-0.0935335	-0.244275	0.150741	0.329662	993.931	Triiodothyronine exchange	Exchange/demand reaction
R_IDHPOXOX2b	-0.959584	-0.977099	0.0175149	0.329662	993.931	Iodide:hydrogen-peroxide oxidoreductase 2	Tyrosine metabolism
R_IDHPOXOX3	-0.959584	-0.977099	0.0175149	0.329662	993.931	Iodide:hydrogen-peroxide oxidoreductase 3	Tyrosine metabolism
R_IDHPOXOX4	-0.959584	-0.977099	0.0175149	0.329662	993.931	Iodide:hydrogen-peroxide oxidoreductase 4	Tyrosine metabolism
R_IDHPOXOXb	-0.959584	-0.977099	0.0175149	0.329662	993.931	Iodide:hydrogen-peroxide oxidoreductase	Tyrosine metabolism
R_THYPX	-0.959584	-0.977099	0.0175149	0.329662	993.931	thyroid peroxidase	Tyrosine metabolism
R_CERT1gt	-0.0773672	-0.0534351	-0.0239321	0.330536	996.567	ceramide transport protein	Transport, golgi apparatus
R_GALSIDEtg	-0.0773672	-0.0534351	-0.0239321	0.330536	996.567	galactocerebroside intracellular transport	Transport, golgi apparatus
R_RE2677G	-0.0773672	-0.0534351	-0.0239321	0.330536	996.567	RE2677	Glycosphingolipid metabolism
R_AGTix	-0.863741	-0.832061	-0.0316803	0.331082	998.213	alanine-glyoxylate transaminase (irreversible), (peroxisomal)	Alanine and aspartate metabolism
R_GLYtp	-0.863741	-0.832061	-0.0316803	0.331082	998.213	glycine passive transport to peroxisome	Transport, peroxisomal
R_HPYRtp	-0.863741	-0.832061	-0.0316803	0.331082	998.213	hydroxypyruate transport, peroxisomal	Transport, peroxisomal
R_SERtp	-0.863741	-0.832061	-0.0316803	0.331082	998.213	L-serine transport, peroxisomal	Transport, peroxisomal
R_SPTix	-0.863741	-0.832061	-0.0316803	0.331082	998.213	serine-pyruvate aminotransferase (irreversible), peroxisomal	Glycine, serine, alanine and threonine metabolism
R_ACN13ACNGALGBSIDEte	-0.969977	-0.954198	-0.0157784	0.34013	1025.49	acn13acngalgbside hs transport	Transport, extracellular
R_ACN13ACNGALGBSIDEtg	-0.969977	-0.954198	-0.0157784	0.34013	1025.49	acn13acngalgbside hs intracellular transport	Transport, golgi apparatus
R_ACN23ACNGALGBSIDEte	-0.969977	-0.954198	-0.0157784	0.34013	1025.49	acn23acngalgbside transport	Transport, extracellular
R_ACN23ACNGALGBSIDEtg	-0.969977	-0.954198	-0.0157784	0.34013	1025.49	acn23acngalgbside intracellular transport	Transport, golgi apparatus
R_EX_acn13acngalgbside_hs_LPAREN_e_RPAREN_	-0.969977	-0.954198	-0.0157784	0.34013	1025.49	sialyl (1,3) sialyl (2,6) galactosylgloboside (homo sapiens) exchange	Exchange/demand reaction
R_EX_acn23acngalgbside_hs_LPAREN_e_RPAREN_	-0.969977	-0.954198	-0.0157784	0.34013	1025.49	sialyl (2,3) sialyl (2,6) galactosylgloboside (homo sapiens) exchange	Exchange/demand reaction
R_SIAT4Bg	-0.969977	-0.954198	-0.0157784	0.34013	1025.49	Beta-galactoside alpha-2,3-sialyltransferase, Golgi apparatus	Sphingolipid metabolism
R_ST6GALNAC21	-0.969977	-0.954198	-0.0157784	0.34013	1025.49	Alpha-N-acetylgalactosaminide alpha-2,6-sialyltransferase 2	Sphingolipid metabolism
R_ST6GALNAC22	-0.969977	-0.954198	-0.0157784	0.34013	1025.49	Alpha-N-acetylgalactosaminide alpha-2,6-sialyltransferase 2	Sphingolipid metabolism
R_AMACR2p	-0.993072	-1	0.00692841	0.340146	1025.54	alpha-methylacyl-CoA racemase (reductase)	Bile acid synthesis
R_BAAT1x	-0.993072	-1	0.00692841	0.340146	1025.54	bile acid Coenzyme A: amino acid N-acyltransferase	Bile acid synthesis
R_BAAT2x	-0.993072	-1	0.00692841	0.340146	1025.54	bile acid Coenzyme A: amino acid N-acyltransferase	Bile acid synthesis
R_BAAT3x	-0.993072	-1	0.00692841	0.340146	1025.54	bile acid Coenzyme A: amino acid N-acyltransferase	Bile acid synthesis
R_BAAT4x	-0.993072	-1	0.00692841	0.340146	1025.54	bile acid Coenzyme A: amino acid N-acyltransferase	Bile acid synthesis
R_C142ACBP	-0.00692841	0	-0.00692841	0.340146	1025.54	transport of 3-hydroxytetradeca dienoyl coa from mitochondria into cytosol
R_C142OHc	-0.00692841	0	-0.00692841	0.340146	1025.54	production of 3-hydroxytetradeca dienoyl carnitine
R_C142OHe	-0.00692841	0	-0.00692841	0.340146	1025.54	excretion of C14:2-OH
R_C162ACBP	-0.00692841	0	-0.00692841	0.340146	1025.54	transport of 3-hydroxy trans7,10-hexadecadienoylcoa from mitochondria into cytosol
R_C162OHc	-0.00692841	0	-0.00692841	0.340146	1025.54	production of 3-hydroxy hexadecadienoyl carnitine
R_C162OHe	-0.00692841	0	-0.00692841	0.340146	1025.54	excretion of C16:2OH
R_C226COAtx	-0.00692841	0	-0.00692841	0.340146	1025.54	fatty acid intracellular transport	Transport, peroxisomal
R_C226CPT1	-0.00692841	0	-0.00692841	0.340146	1025.54	carnitine C22:6 transferase	Fatty acid oxidation
R_C226CPT2	-0.00692841	0	-0.00692841	0.340146	1025.54	C226 transport into the mitochondria	Fatty acid oxidation
R_C226CRNt	-0.00692841	0	-0.00692841	0.340146	1025.54	C226 transport into the mitochondria	Fatty acid oxidation
R_CLPNDCOAtx	-0.823326	-0.992366	0.169041	0.340146	1025.54	fatty acid intracellular transport	Transport, peroxisomal
R_CO2tp	-0.993072	-1	0.00692841	0.340146	1025.54	CO2 peroxisomal transport	Transport, peroxisomal
R_DESAT22_2p	-0.00692841	0	-0.00692841	0.340146	1025.54	fatty acyl-CoA desaturase (n-C22:5CoA -&gt; n-C22:6CoA)	Fatty acid synthesis
R_DGCHOLtx	-0.993072	-1	0.00692841	0.340146	1025.54	bile acid intracellular transport	Transport, peroxisomal
R_EX_3thexddcoacrn	-0.00692841	0	-0.00692841	0.340146	1025.54	exchange reaction for 3-hydroxy trans7,10-hexadecadienoyl carnitine
R_EX_3ttetddcoacrn	-0.00692841	0	-0.00692841	0.340146	1025.54	exchange reaction for 3-hydroxy trans5,8tetradecadienoyl carnitine
R_EX_tdchola_LPAREN_e_RPAREN_	-0.993072	-1	0.00692841	0.340146	1025.54	taurochenodeoxycholate exchange	Exchange/demand reaction
R_EX_tdchola_LPAREN_e_RPAREN_	-0.993072	-1	0.00692841	0.340146	1025.54	taurochenodeoxycholate exchange	Exchange/demand reaction
R_EX_thm_LPAREN_e_RPAREN_	-0.00692841	0	-0.00692841	0.340146	1025.54	exchange reaction for Thiamin	Exchange/demand reaction
R_EX_thmmp_LPAREN_e_RPAREN_	-0.00461894	0	-0.00461894	0.340146	1025.54	Thiamin monophosphate exchange	Exchange/demand reaction
R_EX_thmtp_LPAREN_e_RPAREN_	-0.00692841	0	-0.00692841	0.340146	1025.54	Thiamin triphosphate exchange	Exchange/demand reaction
R_FAOXC102C103x	-0.00692841	0	-0.00692841	0.340146	1025.54	fatty acid beta oxidation(C10:2--&gt;C10:3)x
R_FAOXC102C81x	-0.00692841	0	-0.00692841	0.340146	1025.54	fatty acid beta oxidation(C10:2--&gt;C8:1)x
R_FAOXC102x	-0.00692841	0	-0.00692841	0.340146	1025.54	isomerization(C10:2)x
R_FAOXC103C102x	-0.00692841	0	-0.00692841	0.340146	1025.54	fatty acid beta oxidation(C10:3--&gt;C10:2)x
R_FAOXC123C102x	-0.00692841	0	-0.00692841	0.340146	1025.54	fatty acid beta oxidation(C12:3--&gt;C10:2)x
R_FAOXC123x	-0.00692841	0	-0.00692841	0.340146	1025.54	isomerization(C12:3)x
R_FAOXC142C142OHm	-0.00692841	0	-0.00692841	0.340146	1025.54	fatty acid beta oxidation(C14:2--&gt;C14:2OH)m
R_FAOXC143C123x	-0.00692841	0	-0.00692841	0.340146	1025.54	fatty acid beta oxidation(C14:3--&gt;C12:3)x
R_FAOXC162C162OHm	-0.00692841	0	-0.00692841	0.340146	1025.54	fatty acid beta oxidation(C16:2--&gt;C16:2OH)m
R_FAOXC164C143x	-0.00692841	0	-0.00692841	0.340146	1025.54	fatty acid beta oxidation(C16:4--&gt;C14:3)x
R_FAOXC164C165x	-0.00692841	0	-0.00692841	0.340146	1025.54	fatty acid beta oxidation(C16:4--&gt;C16:5)x
R_FAOXC164x	-0.00692841	0	-0.00692841	0.340146	1025.54	isomerization(C16:4)x
R_FAOXC165C164x	-0.00692841	0	-0.00692841	0.340146	1025.54	fatty acid beta oxidation(C16:5--&gt;C16:4)x
R_FAOXC184C164x	-0.00692841	0	-0.00692841	0.340146	1025.54	fatty acid beta oxidation(C18:4--&gt;C16:4)x
R_FAOXC185C164m	-0.00692841	0	-0.00692841	0.340146	1025.54	fatty acid beta oxidation(C18:5--&gt;C16:4)m
R_FAOXC185m	-0.00692841	0	-0.00692841	0.340146	1025.54	isomerization(C18:5)m
R_FAOXC205C185m	-0.00692841	0	-0.00692841	0.340146	1025.54	fatty acid beta oxidation(C20:5--&gt;C18:5)m
R_FAOXC226	-0.00692841	0	-0.00692841	0.340146	1025.54	Beta oxidation of long chain fatty acid	Fatty acid oxidation
R_FAOXC226205m	-0.00692841	0	-0.00692841	0.340146	1025.54	Beta oxidation of long chain fatty acid	Fatty acid oxidation
R_FAOXC226C205m	-0.00692841	0	-0.00692841	0.340146	1025.54	fatty acid beta oxidation(C22:6--&gt;C20:5)m
R_FAOXC226C227m	-0.00692841	0	-0.00692841	0.340146	1025.54	fatty acid beta oxidation(C22:6--&gt;C22:7)m
R_FAOXC226m	-0.00692841	0	-0.00692841	0.340146	1025.54	isomerization(C22:6)m
R_FAOXC227C226m	-0.00692841	0	-0.00692841	0.340146	1025.54	fatty acid beta oxidation(C22:7--&gt;C22:6)m
R_FAOXC61C4x	-0.00692841	0	-0.00692841	0.340146	1025.54	fatty acid beta oxidation(C6:1--&gt;C4:0)x
R_FAOXC61x	-0.00692841	0	-0.00692841	0.340146	1025.54	isomerization(C6:1)x
R_FAOXC81C61x	-0.00692841	0	-0.00692841	0.340146	1025.54	fatty acid beta oxidation(C8:1--&gt;C6:1)x
R_GCHOLAtx	-0.993072	-1	0.00692841	0.340146	1025.54	bile acid intracellular transport	Transport, peroxisomal
R_r0990	-0.993072	-1	0.00692841	0.340146	1025.54	Postulated transport reaction	Transport, peroxisomal
R_r1019	-0.993072	-1	0.00692841	0.340146	1025.54	Postulated transport reaction	Transport, peroxisomal
R_RE1845C	-0.993072	-1	0.00692841	0.340146	1025.54	RE1845	Bile acid synthesis
R_RE1845C	-0.993072	-1	0.00692841	0.340146	1025.54	RE1845	Bile acid synthesis
R_RE1845X	-0.993072	-1	0.00692841	0.340146	1025.54	RE1845	Bile acid synthesis
R_RE1845X	-0.993072	-1	0.00692841	0.340146	1025.54	RE1845	Bile acid synthesis
R_SCP2x	-0.993072	-1	0.00692841	0.340146	1025.54	peroxisomal thiolase 2	Bile acid synthesis
R_TCHOLAtx	-0.993072	-1	0.00692841	0.340146	1025.54	bile acid intracellular transport	Transport, peroxisomal
R_TDCHOLAtx	-0.993072	-1	0.00692841	0.340146	1025.54	bile acid intracellular transport	Transport, peroxisomal
R_THMMPt4	-0.00692841	0	-0.00692841	0.340146	1025.54	Thiamine monophosphate transport in via anion antiport	Transport, extracellular
R_THMTPt	-0.00692841	0	-0.00692841	0.340146	1025.54	Thiamine triphosphate transport in via anion antiport	Transport, extracellular
R_TMNDNCCPT1	-0.00692841	0	-0.00692841	0.340146	1025.54	carnitine O-palmitoyltransferase	Fatty acid oxidation
R_TMNDNCCPT2	-0.00692841	0	-0.00692841	0.340146	1025.54	carnitine transferase	Fatty acid oxidation
R_TMNDNCCRNt	-0.00692841	0	-0.00692841	0.340146	1025.54	transport into the mitochondria (carnitine)	Fatty acid oxidation
R_OIVD1m	-0.2194	-0.183206	-0.0361934	0.347403	1047.42	2-oxoisovalerate dehydrogenase (acylating; 4-methyl-2-oxopentaoate), mitochondrial	Valine, leucine, and isoleucine metabolism
R_OIVD2m	-0.2194	-0.183206	-0.0361934	0.347403	1047.42	2-oxoisovalerate dehydrogenase (acylating; 3-methyl-2-oxobutanoate), mitochondrial	Valine, leucine, and isoleucine metabolism
R_OIVD3m	-0.2194	-0.183206	-0.0361934	0.347403	1047.42	2-oxoisovalerate dehydrogenase (acylating; 3-methyl-2-oxopentanoate), mitochondrial	Valine, leucine, and isoleucine metabolism
R_P5CRm	-0.494226	-0.450382	-0.0438446	0.349797	1054.64	pyrroline-5-carboxylate reductase (m)	Arginine and Proline Metabolism
R_P5CRxm	-0.494226	-0.450382	-0.0438446	0.349797	1054.64	pyrroline-5-carboxylate reductase (m)	Arginine and Proline Metabolism
R_EX_tagat_D_LPAREN_e_RPAREN_	-0.812933	-0.778626	-0.0343071	0.352782	1063.64	D-Tagatose exchange	Exchange/demand reaction
R_FBA5	-0.812933	-0.778626	-0.0343071	0.352782	1063.64	D-Tagatose 1-phosphate D-glyceraldehyde-3-phosphate-lyase	Galactose metabolism
R_KHK3	-0.812933	-0.778626	-0.0343071	0.352782	1063.64	ketohexokinase (D-tagatose)	Galactose metabolism
R_TAGAT_Dt	-0.812933	-0.778626	-0.0343071	0.352782	1063.64	D-tagatose uptake via diffusion	Transport, extracellular
R_NH4t3r	-0.960739	-0.977099	0.0163602	0.356405	1074.56	ammonia transport via proton antiport	Transport, extracellular
R_NH4t3r	-0.960739	-0.977099	0.0163602	0.356405	1074.56	ammonia transport via proton antiport	Transport, extracellular
R_P450SCC1m	-0.930716	-0.908397	-0.022319	0.358124	1079.74	cholesterol monooxygenase	Cholesterol metabolism
R_RE1796M	-0.930716	-0.908397	-0.022319	0.358124	1079.74	RE1796	Bile acid synthesis
R_RE1796R	-0.930716	-0.908397	-0.022319	0.358124	1079.74	RE1796	Bile acid synthesis
R_XYLTD_Dr	-0.0184758	-0.0305344	0.0120586	0.359506	1083.91	xylitol dehydrogenase (D-xyulose-forming)	Pentose phosphate pathway
R_CSNAT2x	-0.0277136	-0.0381679	0.0104543	0.364935	1100.28	carnitine dimethyl nonanoyl transferase, revsible, peroxisomal	Fatty acid oxidation
R_DMNONCOACRNCPT1	-0.0369515	-0.0534351	0.0164836	0.364935	1100.28	DMNONCOACRNCPT1	Fatty acid oxidation
R_DMNONCOACRNCPT1	-0.0369515	-0.0534351	0.0164836	0.364935	1100.28	DMNONCOACRNCPT1	Fatty acid oxidation
R_SCP21x	-0.0369515	-0.0534351	0.0164836	0.364935	1100.28	Sterol carrier protein 2	Transport, peroxisomal
R_SCP22x	-0.0369515	-0.0534351	0.0164836	0.364935	1100.28	Sterol carrier protein 2	Transport, peroxisomal
R_SCP22x	-0.0369515	-0.0534351	0.0164836	0.364935	1100.28	Sterol carrier protein 2	Transport, peroxisomal
R_EX_chol_LPAREN_e_RPAREN_	0.0150115	0.00763359	0.00737796	0.3723	1122.48	exchange reaction for Choline	Exchange/demand reaction
R_4HDEBRISOQUINEte	-0.994226	-1	0.00577367	0.384243	1158.49	xenobiotic transport	Transport, extracellular
R_DEBRISOQUINEt	-0.994226	-1	0.00577367	0.384243	1158.49	debrisoquine uniport	Transport, extracellular
R_EX_4hdebrisoquine_LPAREN_e_RPAREN_	-0.994226	-1	0.00577367	0.384243	1158.49	4 hydroxy debrisoquine exchange	Exchange/demand reaction
R_EX_arachcoa_LPAREN_e_RPAREN_	-0.994226	-1	0.00577367	0.384243	1158.49	arachidyl coenzyme A exchange	Exchange/demand reaction
R_EX_CE2250_LPAREN_e_RPAREN_	-0.994226	-1	0.00577367	0.384243	1158.49	3-oxodocosanoyl-CoA exchange	Exchange/demand reaction
R_EX_coa_LPAREN_e_RPAREN_	-0.994226	-1	0.00577367	0.384243	1158.49	exchange reaction for coa	Exchange/demand reaction
R_EX_debrisoquine_LPAREN_e_RPAREN_	-0.994226	-1	0.00577367	0.384243	1158.49	debrisoquine exchange	Exchange/demand reaction
R_EX_malcoa_LPAREN_e_RPAREN_	-0.994226	-1	0.00577367	0.384243	1158.49	malonyl-CoA(4-) exchange	Exchange/demand reaction
R_EX_ppa_LPAREN_e_RPAREN_	-0.00577367	0	-0.00577367	0.384243	1158.49	Propionate exchange	Exchange/demand reaction
R_GALt1r	-0.00577367	0	-0.00577367	0.384243	1158.49	galactose transport (uniport)	Transport, extracellular
R_P4502D6	-0.994226	-1	0.00577367	0.384243	1158.49	cytochrome P450 2D6	Cytochrome metabolism
R_r0672	-0.994226	-1	0.00577367	0.384243	1158.49	Cholest-5-ene-3beta,7alpha-diol:NAD+ 3-oxidoreductase Bile acid biosynthesis EC:1.1.1.181	Bile acid synthesis
R_RE0569E	-0.994226	-1	0.00577367	0.384243	1158.49	RE0569	Fatty acid synthesis
R_TMDPPK	-0.00577367	0	-0.00577367	0.384243	1158.49	thiamine-diphosphate kinase	Thiamine metabolism
R_r2519	-0.140878	-0.0687023	-0.0721753	0.396685	1196	Utilized transport	Transport, endoplasmic reticular
R_UDPGLCAter	-0.657044	-0.694656	0.0376126	0.396685	1196	UDPGlcA endoplasmic reticulum transport via UMP antiport	Transport, endoplasmic reticular
R_UDPGLCAter	-0.657044	-0.694656	0.0376126	0.396685	1196	UDPGlcA endoplasmic reticulum transport via UMP antiport	Transport, endoplasmic reticular
R_EX_CE5789_LPAREN_e_RPAREN_	-0.736721	-0.770992	0.0342718	0.404225	1218.74	kinetensin 1-8 exchange	Exchange/demand reaction
R_EX_CE5789_LPAREN_e_RPAREN_	-0.736721	-0.770992	0.0342718	0.404225	1218.74	kinetensin 1-8 exchange	Exchange/demand reaction
R_EX_CE5797_LPAREN_e_RPAREN_	-0.736721	-0.770992	0.0342718	0.404225	1218.74	neuromedin N exchange	Exchange/demand reaction
R_EX_CE5797_LPAREN_e_RPAREN_	-0.736721	-0.770992	0.0342718	0.404225	1218.74	neuromedin N exchange	Exchange/demand reaction
R_EX_CE5798_LPAREN_e_RPAREN_	-0.736721	-0.770992	0.0342718	0.404225	1218.74	neuromedin N (1-4) exchange	Exchange/demand reaction
R_EX_CE5798_LPAREN_e_RPAREN_	-0.736721	-0.770992	0.0342718	0.404225	1218.74	neuromedin N (1-4) exchange	Exchange/demand reaction
R_RE2270E	-0.736721	-0.770992	0.0342718	0.404225	1218.74	RE2270	Miscellaneous
R_RE2270E	-0.736721	-0.770992	0.0342718	0.404225	1218.74	RE2270	Miscellaneous
R_RE2273E	-0.736721	-0.770992	0.0342718	0.404225	1218.74	RE2273	Miscellaneous
R_RE2273E	-0.736721	-0.770992	0.0342718	0.404225	1218.74	RE2273	Miscellaneous
R_DALAOXx	-0.961894	-0.946565	-0.0153289	0.405219	1221.74	D-Alanine Oxidase (x)	D-alanine metabolism
R_DALAxt	-0.961894	-0.946565	-0.0153289	0.405219	1221.74	D-Alanine transport to perixosome	D-alanine metabolism
R_P450SCC1m	-0.935335	-0.916031	-0.0193043	0.41126	1239.95	cholesterol monooxygenase	Cholesterol metabolism
R_RE1796M	-0.935335	-0.916031	-0.0193043	0.41126	1239.95	RE1796	Bile acid synthesis
R_KCCt	-0.017321	-0.00763359	-0.00968743	0.411539	1240.79	K+-Cl- cotransport	Transport, extracellular
R_KCCt	-0.017321	-0.00763359	-0.00968743	0.411539	1240.79	K+-Cl- cotransport	Transport, extracellular
R_LPS	-0.0369515	-0.0229008	-0.0140507	0.415962	1254.12	lipase	Triacylglycerol synthesis
R_LPS2	-0.0369515	-0.0229008	-0.0140507	0.415962	1254.12	lipase	Triacylglycerol synthesis
R_MAGt	-0.0866051	-0.00763359	-0.0789715	0.415962	1254.12	monoacylglycerol 2 transport	Transport, extracellular
R_PSSA1_hs	-0.0461894	-0.0305344	-0.015655	0.416679	1256.29	Phosphatidylserine synthase homo sapiens	Glycerophospholipid metabolism
R_PSSA1_hs	0.0461894	0.0305344	0.015655	0.416679	1256.29	Phosphatidylserine synthase homo sapiens	Glycerophospholipid metabolism
R_XYLK	-0.0196305	-0.0305344	0.0109039	0.418547	1261.92	xylulokinase	Pentose phosphate pathway
R_PIt9	-0.927252	-0.946565	0.0193132	0.420505	1267.82	phosphate transport in/out via two Na+ symporter	Transport, extracellular
R_PIt9	-0.927252	-0.946565	0.0193132	0.420505	1267.82	phosphate transport in/out via two Na+ symporter	Transport, extracellular
R_ACCOALm	-0.0138568	-0.0229008	0.00904395	0.428752	1292.69	acetate-CoA ligase (AMP-forming)	Propanoate metabolism
R_ACSm	-0.0138568	-0.0229008	0.00904395	0.428752	1292.69	acetyl-CoA synthetase	Glycolysis/gluconeogenesis
R_PPAtm	-0.0138568	-0.0229008	0.00904395	0.428752	1292.69	Propionate transport, diffusion	Transport, mitochondrial
R_3DSPHR	-0.00461894	0	-0.00461894	0.43683	1317.04	3-Dehydrosphinganine reductase	Sphingolipid metabolism
R_5FTHFt2	-0.00461894	0	-0.00461894	0.43683	1317.04	5-formyltetrahydrofolate transport via anion exchange	Transport, extracellular
R_5MTHFt2	-0.00461894	0	-0.00461894	0.43683	1317.04	5-methyltetrahydrofolate transport via anion exchange	Transport, extracellular
R_5MTHFt2	-0.00461894	0	-0.00461894	0.43683	1317.04	5-methyltetrahydrofolate transport via anion exchange	Transport, extracellular
R_ESTRADIOLtr	-0.00461894	0	-0.00461894	0.43683	1317.04	estradiol intracellular transport	Transport, endoplasmic reticular
R_EX_10fthf_LPAREN_e_RPAREN_	-0.00461894	0	-0.00461894	0.43683	1317.04	10-Formyltetrahydrofolate exchange	Exchange/demand reaction
R_EX_10fthf5glu_LPAREN_e_RPAREN_	-0.00461894	0	-0.00461894	0.43683	1317.04	10-formyltetrahydrofolate-[Glu](5) exchange	Exchange/demand reaction
R_EX_10fthf5glu_LPAREN_e_RPAREN_	-0.00461894	0	-0.00461894	0.43683	1317.04	10-formyltetrahydrofolate-[Glu](5) exchange	Exchange/demand reaction
R_EX_10fthf6glu_LPAREN_e_RPAREN_	-0.00461894	0	-0.00461894	0.43683	1317.04	10-formyltetrahydrofolate-[Glu](6) exchange	Exchange/demand reaction
R_EX_10fthf6glu_LPAREN_e_RPAREN_	-0.00461894	0	-0.00461894	0.43683	1317.04	10-formyltetrahydrofolate-[Glu](6) exchange	Exchange/demand reaction
R_EX_10fthf7glu_LPAREN_e_RPAREN_	-0.00461894	0	-0.00461894	0.43683	1317.04	10-formyltetrahydrofolate-[Glu](7) exchange	Exchange/demand reaction
R_EX_5dhf_LPAREN_e_RPAREN_	-0.00461894	0	-0.00461894	0.43683	1317.04	pentaglutamyl folate (DHF) exchange	Exchange/demand reaction
R_EX_5dhf_LPAREN_e_RPAREN_	-0.00461894	0	-0.00461894	0.43683	1317.04	pentaglutamyl folate (DHF) exchange	Exchange/demand reaction
R_EX_5fthf_LPAREN_e_RPAREN_	-0.00461894	0	-0.00461894	0.43683	1317.04	5-Formyltetrahydrofolate exchange	Exchange/demand reaction
R_EX_5thf_LPAREN_e_RPAREN_	-0.00461894	0	-0.00461894	0.43683	1317.04	pentaglutamyl folate (THF) exchange	Exchange/demand reaction
R_EX_5thf_LPAREN_e_RPAREN_	-0.00461894	0	-0.00461894	0.43683	1317.04	pentaglutamyl folate (THF) exchange	Exchange/demand reaction
R_EX_6dhf_LPAREN_e_RPAREN_	-0.00461894	0	-0.00461894	0.43683	1317.04	haxglutamyl folate (DHF) exchange	Exchange/demand reaction
R_EX_6dhf_LPAREN_e_RPAREN_	-0.00461894	0	-0.00461894	0.43683	1317.04	haxglutamyl folate (DHF) exchange	Exchange/demand reaction
R_EX_6thf_LPAREN_e_RPAREN_	-0.00461894	0	-0.00461894	0.43683	1317.04	hexaglutamyl folate (THF) exchange	Exchange/demand reaction
R_EX_6thf_LPAREN_e_RPAREN_	-0.00461894	0	-0.00461894	0.43683	1317.04	hexaglutamyl folate (THF) exchange	Exchange/demand reaction
R_EX_7dhf_LPAREN_e_RPAREN_	-0.00461894	0	-0.00461894	0.43683	1317.04	heptaglutamyl folate (DHF) exchange	Exchange/demand reaction
R_EX_7thf_LPAREN_e_RPAREN_	-0.00461894	0	-0.00461894	0.43683	1317.04	heptaglutamyl folate (THF) exchange	Exchange/demand reaction
R_EX_arach_LPAREN_e_RPAREN_	-0.00461894	0	-0.00461894	0.43683	1317.04	exchange reaction for arachidate	Exchange/demand reaction
R_EX_cholate_LPAREN_e_RPAREN_	-0.00115473	0	-0.00115473	0.43683	1317.04	exchange reaction for cholate	Exchange/demand reaction
R_EX_dhf_LPAREN_e_RPAREN_	-0.00461894	0	-0.00461894	0.43683	1317.04	7,8-Dihydrofolate exchange	Exchange/demand reaction
R_EX_hestratriol_LPAREN_e_RPAREN_	-0.00461894	0	-0.00461894	0.43683	1317.04	4,17 dihydroxy estradiol exchange	Exchange/demand reaction
R_EX_ocdca_LPAREN_e_RPAREN_	-0.00461894	0	-0.00461894	0.43683	1317.04	echange reaction for octadecanoate (n-C18:0)	Exchange/demand reaction
R_EX_sph1p_LPAREN_e_RPAREN_	-0.00461894	0	-0.00461894	0.43683	1317.04	Sphinganine 1-phosphate exchange	Exchange/demand reaction
R_EX_sph1p_LPAREN_e_RPAREN_	0.00461894	0	0.00461894	0.43683	1317.04	Sphinganine 1-phosphate exchange	Exchange/demand reaction
R_EX_thf_LPAREN_e_RPAREN_	-0.00461894	0	-0.00461894	0.43683	1317.04	5,6,7,8-Tetrahydrofolate exchange	Exchange/demand reaction
R_EX_thm_LPAREN_e_RPAREN_	-0.00461894	0	-0.00461894	0.43683	1317.04	exchange reaction for Thiamin	Exchange/demand reaction
R_EX_thmmp_LPAREN_e_RPAREN_	-0.00692841	0	-0.00692841	0.43683	1317.04	Thiamin monophosphate exchange	Exchange/demand reaction
R_EX_tststerone_LPAREN_e_RPAREN_	-0.994226	-0.977099	-0.0171271	0.43683	1317.04	Testosterone exchange	Exchange/demand reaction
R_FAOXC18280m	-0.00461894	0	-0.00461894	0.43683	1317.04	Beta oxidation of fatty acid	Fatty acid oxidation
R_FAOXTC101TC102m	-0.00461894	0	-0.00461894	0.43683	1317.04	fatty acid beta oxidation trans(C10:1--&gt;C10:2)m
R_FAOXTC102C101m	-0.00461894	0	-0.00461894	0.43683	1317.04	fatty acid beta oxidation trans(C10:2--&gt;C10:1)m
R_FAOXTC122m	-0.00461894	0	-0.00461894	0.43683	1317.04	isomerization trans(C12:2)m
R_FAOXTC122TC101m	-0.00461894	0	-0.00461894	0.43683	1317.04	fatty acid beta oxidation trans(C12:2--&gt;C10:1)m
R_FAOXTC142TC122m	-0.00461894	0	-0.00461894	0.43683	1317.04	fatty acid beta oxidation trans(C14:2--&gt;C12:2)m
R_FAOXTC162TC142m	-0.00461894	0	-0.00461894	0.43683	1317.04	fatty acid beta oxidation trans(C16:2--&gt;C14:2)m
R_FAOXTC182TC162m	-0.00461894	0	-0.00461894	0.43683	1317.04	fatty acid beta oxidation trans(C18:2--&gt;C16:2)m
R_FE2DMT1	-0.00461894	0	-0.00461894	0.43683	1317.04	uptake of food iron by DMT1 transporter	Transport, extracellular
R_FE2t	-0.00461894	0	-0.00461894	0.43683	1317.04	iron (II) transport	Transport, extracellular
R_FOLt2	-0.00461894	0	-0.00461894	0.43683	1317.04	folate transport via anion exchange	Transport, extracellular
R_FOLt2	-0.00461894	0	-0.00461894	0.43683	1317.04	folate transport via anion exchange	Transport, extracellular
R_FTHFCL	-0.00461894	0	-0.00461894	0.43683	1317.04	5-formethyltetrahydrofolate cyclo-ligase	Folate metabolism
R_GGH_10FTHF5GLUe	-0.00461894	0	-0.00461894	0.43683	1317.04	Gamma-glutamyl hydrolase (10FTHF5GLU), extracellular	Folate metabolism
R_GGH_10FTHF6GLUe	-0.00461894	0	-0.00461894	0.43683	1317.04	Gamma-glutamyl hydrolase (10FTHF6GLU), extracellular	Folate metabolism
R_GGH_10FTHF7GLUe	-0.00461894	0	-0.00461894	0.43683	1317.04	Gamma-glutamyl hydrolase (10FTHF7GLU), extracellular	Folate metabolism
R_GGH_5DHFe	-0.00461894	0	-0.00461894	0.43683	1317.04	Gamma-glutamyl hydrolase (5DHF), extracellular	Folate metabolism
R_GGH_5THFe	-0.00461894	0	-0.00461894	0.43683	1317.04	Gamma-glutamyl hydrolase (5THF), extracellular	Folate metabolism
R_GGH_6DHFe	-0.00461894	0	-0.00461894	0.43683	1317.04	Gamma-glutamyl hydrolase (6DHF), extracellular	Folate metabolism
R_GGH_6THFe	-0.00461894	0	-0.00461894	0.43683	1317.04	Gamma-glutamyl hydrolase (6THF), extracellular	Folate metabolism
R_GGH_7DHFe	-0.00461894	0	-0.00461894	0.43683	1317.04	Gamma-glutamyl hydrolase (7DHF), extracellular	Folate metabolism
R_GGH_7THFe	-0.00461894	0	-0.00461894	0.43683	1317.04	Gamma-glutamyl hydrolase (7THF), extracellular	Folate metabolism
R_HESTRATRIOLte	-0.00461894	0	-0.00461894	0.43683	1317.04	hydroxylated estrogen derivative transport	Transport, extracellular
R_HESTRATRIOLtr	-0.00461894	0	-0.00461894	0.43683	1317.04	hydroxylated estrogen derivative transport	Transport, endoplasmic reticular
R_LNELDCCPT1	-0.00461894	0	-0.00461894	0.43683	1317.04	carnitine O-palmitoyltransferase	Fatty acid oxidation
R_LNELDCCPT2	-0.00461894	0	-0.00461894	0.43683	1317.04	carnitine transferase	Fatty acid oxidation
R_LNELDCCRNt	-0.00461894	0	-0.00461894	0.43683	1317.04	transport into the mitochondria (carnitine)	Fatty acid oxidation
R_MTHFD	-0.00461894	0	-0.00461894	0.43683	1317.04	methylenetetrahydrofolate dehydrogenase (NADP)	Folate metabolism
R_MTHFD	-0.00461894	0	-0.00461894	0.43683	1317.04	methylenetetrahydrofolate dehydrogenase (NADP)	Folate metabolism
R_P4501B1r	-0.00461894	0	-0.00461894	0.43683	1317.04	cytochrome P450 1B1	Steroid metabolism
R_r0787	0.00461894	0	0.00461894	0.43683	1317.04	3-sn-phosphatidate phosphohydrolase Sphingolipid metabolism EC:3.1.3.4	Sphingolipid metabolism
R_r2139	-0.00461894	0	-0.00461894	0.43683	1317.04	Resistance-Nodulation-Cell Division (RND) TCDB:2.A.60.1.14	Transport, extracellular
R_RE0344C	-0.00461894	0	-0.00461894	0.43683	1317.04	RE0344	Fatty acid synthesis
R_RE0344C	-0.00461894	0	-0.00461894	0.43683	1317.04	RE0344	Fatty acid synthesis
R_RE0577C	-0.00461894	0	-0.00461894	0.43683	1317.04	RE0577	Fatty acid synthesis
R_RE0577C	-0.00461894	0	-0.00461894	0.43683	1317.04	RE0577	Fatty acid synthesis
R_RE1796R	-0.995381	-1	0.00461894	0.43683	1317.04	RE1796	Bile acid synthesis
R_RE1834C	-0.00461894	0	-0.00461894	0.43683	1317.04	RE1834	Bile acid synthesis
R_RE1835C	-0.00461894	0	-0.00461894	0.43683	1317.04	RE1835	Bile acid synthesis
R_RE2649C	-0.00461894	0	-0.00461894	0.43683	1317.04	RE2649	Bile acid synthesis
R_RE2649C	-0.00461894	0	-0.00461894	0.43683	1317.04	RE2649	Bile acid synthesis
R_SERPT	-0.00461894	0	-0.00461894	0.43683	1317.04	serine C-palmitoyltransferase	Sphingolipid metabolism
R_SPH1Pte	-0.00461894	0	-0.00461894	0.43683	1317.04	sph1p transport	Transport, extracellular
R_SPH1Pte	0.00461894	0	0.00461894	0.43683	1317.04	sph1p transport	Transport, extracellular
R_THFt2	-0.00461894	0	-0.00461894	0.43683	1317.04	tetrahydrofolate transport via anion exchange	Transport, extracellular
R_THFt2	-0.00461894	0	-0.00461894	0.43683	1317.04	tetrahydrofolate transport via anion exchange	Transport, extracellular
R_THMMPt4	-0.00461894	0	-0.00461894	0.43683	1317.04	Thiamine monophosphate transport in via anion antiport	Transport, extracellular
R_THMt3	-0.00461894	0	-0.00461894	0.43683	1317.04	Thiamine transport in via proton antiport	Transport, extracellular
R_TSTSTERONEt	-0.00461894	0	-0.00461894	0.43683	1317.04	Testosterone transport	Transport, extracellular
R_TSTSTERONEtr	-0.994226	-0.977099	-0.0171271	0.43683	1317.04	testosterone intracellular transport	Transport, endoplasmic reticular
R_ACCOAtn	-0.945727	-0.961832	0.0161046	0.440219	1327.26	acetyl-CoA transport, nuclear	Transport, nuclear
R_ACCOAtn	-0.945727	-0.961832	0.0161046	0.440219	1327.26	acetyl-CoA transport, nuclear	Transport, nuclear
R_ACHtn	-0.945727	-0.961832	0.0161046	0.440219	1327.26	Acetylcholin transport, nuclear trhough pores	Transport, nuclear
R_ACHtn	-0.945727	-0.961832	0.0161046	0.440219	1327.26	Acetylcholin transport, nuclear trhough pores	Transport, nuclear
R_CHAT	-0.945727	-0.961832	0.0161046	0.440219	1327.26	Choline O-acetyltransferase	Glycerophospholipid metabolism
R_CHAT	-0.945727	-0.961832	0.0161046	0.440219	1327.26	Choline O-acetyltransferase	Glycerophospholipid metabolism
R_CHATn	-0.945727	-0.961832	0.0161046	0.440219	1327.26	Choline O-acetyltransferase	Glycerophospholipid metabolism
R_CHATn	-0.945727	-0.961832	0.0161046	0.440219	1327.26	Choline O-acetyltransferase	Glycerophospholipid metabolism
R_CHOLtn	-0.945727	-0.961832	0.0161046	0.440219	1327.26	Choline transport, nuclear through pores	Transport, nuclear
R_CHOLtn	-0.945727	-0.961832	0.0161046	0.440219	1327.26	Choline transport, nuclear through pores	Transport, nuclear
R_COAtn	-0.945727	-0.961832	0.0161046	0.440219	1327.26	coenzyme A transport, nuclear	Transport, nuclear
R_COAtn	-0.945727	-0.961832	0.0161046	0.440219	1327.26	coenzyme A transport, nuclear	Transport, nuclear
R_EX_ach_LPAREN_e_RPAREN_	-0.830254	-0.847328	0.0170742	0.440219	1327.26	Acetylcholine exchange	Exchange/demand reaction
R_MTHFR3	-0.0265589	-0.0152672	-0.0112917	0.441667	1331.63	5,10-methylenetetrahydrofolatereductase (NADPH)	Folate metabolism
R_r0451	-0.973441	-0.984733	0.0112917	0.441667	1331.63	2-Oxoadipate:lipoamde 2-oxidoreductase(decarboxylating and acceptor-succinylating) Lysine degradation EC:1.2.4.2	Unassigned
R_r0557	-0.973441	-0.984733	0.0112917	0.441667	1331.63	Glutaryl-CoA:dihydrolipoamide S-succinyltransferase Lysine degradation EC:2.3.1.61	Unassigned
R_ANTIPYRENEte	-0.920323	-0.900763	-0.01956	0.448023	1350.79	xenobiotic transport	Transport, extracellular
R_DMANTIPYRINEte	-0.920323	-0.900763	-0.01956	0.448023	1350.79	xenobiotic transport	Transport, extracellular
R_EX_antipyrene_LPAREN_e_RPAREN_	-0.920323	-0.900763	-0.01956	0.448023	1350.79	antipyrene exchange	Exchange/demand reaction
R_EX_dmantipyrine_LPAREN_e_RPAREN_	-0.920323	-0.900763	-0.01956	0.448023	1350.79	demethylated antipyrine exchange	Exchange/demand reaction
R_P4502C18	-0.920323	-0.900763	-0.01956	0.448023	1350.79	cytochrome P450 2C18	Cytochrome metabolism
R_B3GALT44g	-0.983834	-0.992366	0.00853269	0.455334	1372.83	Beta-1,3-galactosyltransferase 4	Sphingolipid metabolism
R_EX_gp1c_hs_LPAREN_e_RPAREN_	-0.983834	-0.992366	0.00853269	0.455334	1372.83	GP1c (homo sapiens) exchange	Exchange/demand reaction
R_EX_gp1calpha_hs_LPAREN_e_RPAREN_	-0.983834	-0.992366	0.00853269	0.455334	1372.83	GP1c alpha (homo sapiens) exchange	Exchange/demand reaction
R_EX_gq1b_hs_LPAREN_e_RPAREN_	-0.983834	-0.992366	0.00853269	0.455334	1372.83	GQ1b (homo sapiens) exchange	Exchange/demand reaction
R_GALGT4	-0.983834	-0.992366	0.00853269	0.455334	1372.83	Beta-1,4 N-acetylgalactosaminyltransferase	Sphingolipid metabolism
R_GP1CALPHAte	-0.983834	-0.992366	0.00853269	0.455334	1372.83	gp1calpha hs transport	Transport, extracellular
R_GP1CALPHAtg	-0.983834	-0.992366	0.00853269	0.455334	1372.83	gp1calpha hs intracellular transport	Transport, golgi apparatus
R_GP1Cte	-0.983834	-0.992366	0.00853269	0.455334	1372.83	gp1c hs transport	Transport, extracellular
R_GP1Ctg	-0.983834	-0.992366	0.00853269	0.455334	1372.83	gp1c hs intracellular transport	Transport, golgi apparatus
R_GQ1Bte	-0.983834	-0.992366	0.00853269	0.455334	1372.83	gq1b hs transport	Transport, extracellular
R_GQ1Btg	-0.983834	-0.992366	0.00853269	0.455334	1372.83	gq1b hs intracellular transport	Transport, golgi apparatus
R_ST6GALNAC27	-0.983834	-0.992366	0.00853269	0.455334	1372.83	Alpha-N-acetylgalactosaminide alpha-2,6-sialyltransferase 2	Sphingolipid metabolism
R_ST6GALNAC28	-0.983834	-0.992366	0.00853269	0.455334	1372.83	Alpha-N-acetylgalactosaminide alpha-2,6-sialyltransferase 2	Sphingolipid metabolism
R_ST8SIA52g	-0.983834	-0.992366	0.00853269	0.455334	1372.83	Beta-galactoside alpha-2,3-sialyltransferase	Sphingolipid metabolism
[truncated: 1,016 more rows]
