# Supplementary material for: Generation of 2,000 breast cancer metabolic landscapes reveals a poor prognosis group with active serotonin production
Source: Sci Rep. 2016 Jan 27;6:19771. doi: 10.1038/srep19771 (PMC4728432; doi:10.1038/srep19771)
Supplement: Supplementary Table S3 [file srep19771-s4.xls]

## Sheet: Description
Differently activated pathways between poor prognosis cluster and all other samples within the discovery dataset
Model:	Human Recon2 model with open medium exchange reactions and set biomass reaction as active.
Data:	Metabric transcriptome discovery (997 sample) dataset
Method:	Personalized GSMNs were derived for breast tumours within the discovery dataset (997 samples)
	K-means clustering analysis reveals a cluster associated with poor patient prognosis in both datasets.
	Differentially Affected Reactions (DARs) were identified as those that had significantly different activity in the poor prognosis cluster compared to the remaining samples
	Sets of DARs that had identical activities in all samples were considered as Differentially Active Pathways (DAPs)
Tab 1: Differentially Acivated Pathways
Reaction ID	Recon 2 reaction ID
Mean other tumours	For the indicated reaction, the reaction state (-1=inactive or 0=active) for all samples not present in the poor prognosis cluster (863 samples) is determined. The mean reaction state is then determined.
Mean poor prognosis tumours	For the indicated reaction, the reaction state (-1=inactive or 0=active) for all samples present in the poor prognosis cluster (131 samples) is determined. The mean reaction state is then determined.
Difference	Difference in mean reaction state between samples within the poor patient prognosis cluster (131 samples) and all other samples (863 samples)
Reaction name	Common name associated with Recon 2 reaction reaction ID
Subsystem	Biological subsystem associated with Recon 2 reaction ID

## Sheet: DAP Analysis
Reaction ID	Mean other tumour	Mean poor prognosis cluster	Difference	P-value	Adjusted p-value	Reaction Name
R_EX_CE2915_LPAREN_e_RPAREN_	-0.889145	-0.206107	-0.683039	6.75e-74	2.04e-70	beta-casomorphin exchange
R_EX_CE2915_LPAREN_e_RPAREN_	-0.889145	-0.206107	-0.683039	6.75e-74	2.04e-70	beta-casomorphin exchange
R_EX_CE2916_LPAREN_e_RPAREN_	-0.889145	-0.206107	-0.683039	6.75e-74	2.04e-70	neocasomorphin exchange
R_EX_CE2916_LPAREN_e_RPAREN_	-0.889145	-0.206107	-0.683039	6.75e-74	2.04e-70	neocasomorphin exchange
R_EX_CE2917_LPAREN_e_RPAREN_	-0.889145	-0.206107	-0.683039	6.75e-74	2.04e-70	apelin-13 exchange
R_EX_CE2917_LPAREN_e_RPAREN_	-0.889145	-0.206107	-0.683039	6.75e-74	2.04e-70	apelin-13 exchange
R_EX_CE4722_LPAREN_e_RPAREN_	-0.889145	-0.206107	-0.683039	6.75e-74	2.04e-70	beta-casomorphin (1-6) exchange
R_EX_CE4722_LPAREN_e_RPAREN_	-0.889145	-0.206107	-0.683039	6.75e-74	2.04e-70	beta-casomorphin (1-6) exchange
R_EX_CE4723_LPAREN_e_RPAREN_	-0.889145	-0.206107	-0.683039	6.75e-74	2.04e-70	neocasomorphin (1-5) exchange
R_EX_CE4723_LPAREN_e_RPAREN_	-0.889145	-0.206107	-0.683039	6.75e-74	2.04e-70	neocasomorphin (1-5) exchange
R_EX_CE4724_LPAREN_e_RPAREN_	-0.889145	-0.206107	-0.683039	6.75e-74	2.04e-70	apelin (1-12) exchange
R_EX_CE4724_LPAREN_e_RPAREN_	-0.889145	-0.206107	-0.683039	6.75e-74	2.04e-70	apelin (1-12) exchange
R_RE0936E	-0.889145	-0.206107	-0.683039	6.75e-74	2.04e-70	RE0936
R_RE0936E	-0.889145	-0.206107	-0.683039	6.75e-74	2.04e-70	RE0936
R_RE0937E	-0.889145	-0.206107	-0.683039	6.75e-74	2.04e-70	RE0937
R_RE0937E	-0.889145	-0.206107	-0.683039	6.75e-74	2.04e-70	RE0937
R_RE0938E	-0.889145	-0.206107	-0.683039	6.75e-74	2.04e-70	RE0938
R_RE0938E	-0.889145	-0.206107	-0.683039	6.75e-74	2.04e-70	RE0938
R_3HLYTCL	-0.882217	-0.389313	-0.492904	3.79e-42	1.14e-38	3-Hydroxy-L-tyrosine carboxy-lyase
R_4HOXPACDOX_NADP_	-0.882217	-0.389313	-0.492904	3.79e-42	1.14e-38	4-Hydroxyphenylacetaldehyde:NADP+ oxidoreductase
R_5HLTDL	-0.882217	-0.389313	-0.492904	3.79e-42	1.14e-38	5-Hydroxy-L-tryptophan decarboxy-lyase
R_EX_4hphac_LPAREN_e_RPAREN_	-0.882217	-0.389313	-0.492904	3.79e-42	1.14e-38	4-Hydroxyphenylacetate exchange
R_EX_dopa_LPAREN_e_RPAREN_	-0.882217	-0.389313	-0.492904	3.79e-42	1.14e-38	Dopamine exchange
R_EX_pheacgln_LPAREN_e_RPAREN_	-0.882217	-0.389313	-0.492904	3.79e-42	1.14e-38	alpha-N-Phenylacetyl-L-glutamine exchange
R_EX_srtn_LPAREN_e_RPAREN_	-0.882217	-0.389313	-0.492904	3.79e-42	1.14e-38	Serotonin exchange
R_EX_tymsf_LPAREN_e_RPAREN_	-0.882217	-0.389313	-0.492904	3.79e-42	1.14e-38	Tyramine O-sulfate exchange
R_HPACtr	-0.882217	-0.389313	-0.492904	3.79e-42	1.14e-38	hydroxyphenylacetate transport via diffusion
R_PACCOAL	-0.882217	-0.389313	-0.492904	3.79e-42	1.14e-38	phenylacetate-CoA ligase
R_PEAMNO	-0.882217	-0.389313	-0.492904	3.79e-42	1.14e-38	Phenethylamine oxidase
R_PHACCOAGLNAC	-0.882217	-0.389313	-0.492904	3.79e-42	1.14e-38	Phenylacetyl-CoA:L-glutamine alpha-N-phenylacetyltransferase
R_PHEACGLNt	-0.882217	-0.389313	-0.492904	3.79e-42	1.14e-38	PHEACGLN extracellular transport via diffusion
R_PHYCBOXL	-0.882217	-0.389313	-0.492904	3.79e-42	1.14e-38	L-Phenylalanine carboxy-lyase
R_TYMSFt	-0.882217	-0.389313	-0.492904	3.79e-42	1.14e-38	Tyramine O-sulfate transport (diffusion)
R_TYMSULT	-0.882217	-0.389313	-0.492904	3.79e-42	1.14e-38	Tyramine Sulfotransferase
R_TYRCBOX	-0.882217	-0.389313	-0.492904	3.79e-42	1.14e-38	L-Tyrosine carboxy-lyase
R_TYROXDAc	-0.882217	-0.389313	-0.492904	3.79e-42	1.14e-38	Tyramine:oxygen oxidoreductase(deaminating)(flavin-containing) (cytosol)
R_CSAPASEly	-0.670901	-0.251908	-0.418992	4.15e-20	1.25e-16	chondroitin sulfate A proteoglycan protease, lysosome (endosome)
R_CSBPASEly	-0.670901	-0.251908	-0.418992	4.15e-20	1.25e-16	chondroitin sulfate B proteoglycan protease, lysosome (endosome)
R_CSPG_Atly	-0.670901	-0.251908	-0.418992	4.15e-20	1.25e-16	chondroitin sulfate A transport, extracellular to lysosome
R_CSPG_Btly	-0.670901	-0.251908	-0.418992	4.15e-20	1.25e-16	chondroitin sulfate B transport, extracellular to lysosome
R_EX_cspg_a_LPAREN_e_RPAREN_	-0.670901	-0.251908	-0.418992	4.15e-20	1.25e-16	chondroitin sulfate A (GalNAc4S-GlcA) proteoglycan exchange
R_EX_cspg_b_LPAREN_e_RPAREN_	-0.670901	-0.251908	-0.418992	4.15e-20	1.25e-16	chondroitin sulfate B / dermatan sulfate (IdoA2S-GalNAc4S) proteoglycan exchange
R_GLCAASE4ly	-0.670901	-0.251908	-0.418992	4.15e-20	1.25e-16	beta-glucuronidase, lysosomal
R_IDOAASE4ly	-0.670901	-0.251908	-0.418992	4.15e-20	1.25e-16	alpha-L-iduronidase, lysosomal
R_LINKDEG2ly	-0.670901	-0.251908	-0.418992	4.15e-20	1.25e-16	degradation of proteoglycan linkage region, lysosomal
R_NACHEX1ly	-0.670901	-0.251908	-0.418992	4.15e-20	1.25e-16	beta-N-acetylhexosaminidase, lysosomal
R_NACHEX2ly	-0.670901	-0.251908	-0.418992	4.15e-20	1.25e-16	beta-N-acetylhexosaminidase, lysosomal
R_NACHEX3ly	-0.670901	-0.251908	-0.418992	4.15e-20	1.25e-16	beta-N-acetylhexosaminidase, lysosomal
R_NACHEX8ly	-0.670901	-0.251908	-0.418992	4.15e-20	1.25e-16	beta-N-acetylhexosaminidase, lysosomal
R_NACHEX9ly	-0.670901	-0.251908	-0.418992	4.15e-20	1.25e-16	beta-N-acetylhexosaminidase, lysosomal
R_S2TASE3ly	-0.670901	-0.251908	-0.418992	4.15e-20	1.25e-16	iduronate-2-sulfatase, lysosomal
R_S4TASE1ly	-0.670901	-0.251908	-0.418992	4.15e-20	1.25e-16	N-acetylgalactosamine-4-sulfatase, lysosomal
R_S4TASE2ly	-0.670901	-0.251908	-0.418992	4.15e-20	1.25e-16	N-acetylgalactosamine-4-sulfatase, lysosomal
R_S4TASE3ly	-0.670901	-0.251908	-0.418992	4.15e-20	1.25e-16	N-acetylgalactosamine-4-sulfatase, lysosomal
R_S4TASE4ly	-0.670901	-0.251908	-0.418992	4.15e-20	1.25e-16	N-acetylgalactosamine-4-sulfatase, lysosomal
R_S4TASE5ly	-0.670901	-0.251908	-0.418992	4.15e-20	1.25e-16	N-acetylgalactosamine-4-sulfatase, lysosomal
R_S6TASE8ly	-0.670901	-0.251908	-0.418992	4.15e-20	1.25e-16	N-acetylgalactosamine-6-sulfatase, lysosomal
R_S6TASE9ly	-0.670901	-0.251908	-0.418992	4.15e-20	1.25e-16	N-acetylgalactosamine-6-sulfatase, lysosomal
R_3AIBt	-0.598152	-0.961832	0.36368	5.15e-16	1.55e-12	3-amino-isobutyrate transport
R_3AIBtm	-0.598152	-0.961832	0.36368	5.15e-16	1.55e-12	3-amino-isobutyrate transport, mitochondrial
R_3AIBTm	-0.598152	-0.961832	0.36368	5.15e-16	1.55e-12	L-3-aminoisobutyrate transaminase, mitochondrial
R_4ABUTtm	-0.598152	-0.961832	0.36368	5.15e-16	1.55e-12	4-aminobutanoate mitochondrial transport via diffusion
R_4ABUTtm	-0.598152	-0.961832	0.36368	5.15e-16	1.55e-12	4-aminobutanoate mitochondrial transport via diffusion
R_ABTArm	-0.598152	-0.961832	0.36368	5.15e-16	1.55e-12	4-aminobutyrate transaminase, reversible (mitochondrial)
R_ABTArm	-0.598152	-0.961832	0.36368	5.15e-16	1.55e-12	4-aminobutyrate transaminase, reversible (mitochondrial)
R_APAT2rm	-0.598152	-0.961832	0.36368	5.15e-16	1.55e-12	3-Aminopropanoate:2-oxoglutarate aminotransferase (m)
R_APAT2rm	-0.598152	-0.961832	0.36368	5.15e-16	1.55e-12	3-Aminopropanoate:2-oxoglutarate aminotransferase (m)
R_BALAtmr	-0.598152	-0.961832	0.36368	5.15e-16	1.55e-12	Beta-alanine reversible mitochondrial transport (diffusion)
R_BALAtmr	-0.598152	-0.961832	0.36368	5.15e-16	1.55e-12	Beta-alanine reversible mitochondrial transport (diffusion)
R_EX_3aib_LPAREN_e_RPAREN_	-0.598152	-0.961832	0.36368	5.15e-16	1.55e-12	L-3-Amino-isobutanoate exchange
R_4HGLSDm	-0.00230947	-0.0534351	0.0511256	8.3e-09	2.5e-05	L-4-hydroxyglutamate semialdehyde dehydrogenase, mitochondrial
R_P5CDm	-0.00230947	-0.0534351	0.0511256	8.3e-09	2.5e-05	1-pyrroline-5-carboxylate dehydrogenase, mitochondrial
R_PHCDm	-0.00230947	-0.0534351	0.0511256	8.3e-09	2.5e-05	L-1-pyrroline-3-hydroxy-5-carboxylate dehydrogenase
R_PHCHGSm	-0.00230947	-0.0534351	0.0511256	8.3e-09	2.5e-05	L-1-Pyrroline-3-hydroxy-5-carboxylate spontaneous conversion to L-4-Hydroxyglutamate semialdehyde, mitochondrial
R_r0081	-0.00230947	-0.0534351	0.0511256	8.3e-09	2.5e-05	L-Alanine:2-oxoglutarate aminotransferase Glutamate metabolism / Alanine and aspartate metabolism EC:2.6.1.2
R_r0081	-0.00230947	-0.0534351	0.0511256	8.3e-09	2.5e-05	L-Alanine:2-oxoglutarate aminotransferase Glutamate metabolism / Alanine and aspartate metabolism EC:2.6.1.2
R_r0287	-0.00230947	-0.0534351	0.0511256	8.3e-09	2.5e-05	Acetyl-CoA:acetyl-CoA C-acetyltransferase Fatty acid elongation in mitochondria / Fatty acid metabolism EC:2.3.1.16
R_r0633	-0.00230947	-0.0534351	0.0511256	8.3e-09	2.5e-05	trans-Oct-2-enoyl-CoA reductase Fatty acid elongation in mitochondria EC:1.3.1.38
R_r0686	-0.00230947	-0.0534351	0.0511256	8.3e-09	2.5e-05	L-1-Pyrroline-3-hydroxy-5-carboxylate:NADP+ oxidoreductase Arginine and proline metabolism EC:1.5.1.12
R_r0730	-0.00230947	-0.0534351	0.0511256	8.3e-09	2.5e-05	(S)-Hydroxyoctanoyl-CoA:NAD+ oxidoreductase Fatty acid elongation in mitochondria / Fatty acid metabolism EC:1.1.1.211
R_r0731	-0.00230947	-0.0534351	0.0511256	8.3e-09	2.5e-05	(S)-Hydroxyoctanoyl-CoA hydro-lyase Fatty acid elongation in mitochondria / Fatty acid metabolism EC:4.2.1.17
R_r0732	-0.00230947	-0.0534351	0.0511256	8.3e-09	2.5e-05	Hexanoyl-CoA:acetyl-CoA C-acyltransferase Fatty acid elongation in mitochondria / Fatty acid metabolism EC:2.3.1.16
R_r0733	-0.00230947	-0.0534351	0.0511256	8.3e-09	2.5e-05	(S)-Hydroxyhexanoyl-CoA:NAD+ oxidoreductase Fatty acid elongation in mitochondria / Fatty acid metabolism EC:1.1.1.211 EC:1.1.1.35
R_r0734	-0.00230947	-0.0534351	0.0511256	8.3e-09	2.5e-05	(S)-Hydroxyhexanoyl-CoA hydro-lyase Fatty acid elongation in mitochondria / Fatty acid metabolism EC:4.2.1.17
R_r0791	-0.00230947	-0.0534351	0.0511256	8.3e-09	2.5e-05	trans-Hex-2-enoyl-CoA reductase Fatty acid elongation in mitochondria EC:1.3.1.38
R_ENGASE3ly	-0.196305	0	-0.196305	2.62e-08	7.91e-05	endo-beta-N-acetylglucosaminidase, lysosomal
R_F1PGT	-0.196305	0	-0.196305	2.62e-08	7.91e-05	fucose-1-phosphate guanylyltransferase
R_FK	-0.196305	0	-0.196305	2.62e-08	7.91e-05	Fucokinase
R_FUCASE2ly	-0.196305	0	-0.196305	2.62e-08	7.91e-05	alpha-fucosidase, lysosomal
R_FUCASEly	-0.196305	0	-0.196305	2.62e-08	7.91e-05	alpha-fucosidase, lysosomal
R_FUCtly	-0.196305	0	-0.196305	2.62e-08	7.91e-05	L-fucose efflux from lysosome
R_GALASE10ly	-0.196305	0	-0.196305	2.62e-08	7.91e-05	beta-galactosidase, lysosomal
R_GALASE11ly	-0.196305	0	-0.196305	2.62e-08	7.91e-05	beta-galactosidase, lysosomal
R_GALASE12ly	-0.196305	0	-0.196305	2.62e-08	7.91e-05	beta-galactosidase, lysosomal
R_GALASE13ly	-0.196305	0	-0.196305	2.62e-08	7.91e-05	beta-galactosidase, lysosomal
R_GALASE14ly	-0.196305	0	-0.196305	2.62e-08	7.91e-05	beta-galactosidase, lysosomal
R_GALASE15ly	-0.196305	0	-0.196305	2.62e-08	7.91e-05	beta-galactosidase, lysosomal
R_GALASE3ly	-0.196305	0	-0.196305	2.62e-08	7.91e-05	beta-galactosidase, lysosomal
R_GALASE4ly	-0.196305	0	-0.196305	2.62e-08	7.91e-05	beta-galactosidase, lysosomal
R_GALASE5ly	-0.196305	0	-0.196305	2.62e-08	7.91e-05	beta-galactosidase, lysosomal
R_GALASE6ly	-0.196305	0	-0.196305	2.62e-08	7.91e-05	beta-galactosidase, lysosomal
R_GALASE7ly	-0.196305	0	-0.196305	2.62e-08	7.91e-05	beta-galactosidase, lysosomal
R_GALASE8ly	-0.196305	0	-0.196305	2.62e-08	7.91e-05	beta-galactosidase, lysosomal
R_GALASE9ly	-0.196305	0	-0.196305	2.62e-08	7.91e-05	beta-galactosidase, lysosomal
R_GASNASE3ly	-0.196305	0	-0.196305	2.62e-08	7.91e-05	glycosylasparaginase, lysosomal
R_GDPFUCtg	-0.196305	0	-0.196305	2.62e-08	7.91e-05	GDPFuc Golgi transport via CMP antiport
R_GDPtg	-0.196305	0	-0.196305	2.62e-08	7.91e-05	GDP intracellular transport
R_GFUCS	-0.196305	0	-0.196305	2.62e-08	7.91e-05	GDP-L-fucose synthase
R_GMAND	-0.196305	0	-0.196305	2.62e-08	7.91e-05	GDP-D-mannose dehydratase
R_GMPtg	-0.196305	0	-0.196305	2.62e-08	7.91e-05	GMP transport (Golgi)
R_KSItly	-0.196305	0	-0.196305	2.62e-08	7.91e-05	keratan sulfate I transport, extracellular to lysosome
R_NACHEX10ly	-0.196305	0	-0.196305	2.62e-08	7.91e-05	beta-N-acetylhexosaminidase, lysosomal
R_NACHEX11ly	-0.196305	0	-0.196305	2.62e-08	7.91e-05	beta-N-acetylhexosaminidase, lysosomal
R_NACHEX12ly	-0.196305	0	-0.196305	2.62e-08	7.91e-05	beta-N-acetylhexosaminidase, lysosomal
R_NACHEX13ly	-0.196305	0	-0.196305	2.62e-08	7.91e-05	beta-N-acetylhexosaminidase, lysosomal
R_NACHEX14ly	-0.196305	0	-0.196305	2.62e-08	7.91e-05	beta-N-acetylhexosaminidase, lysosomal
R_NACHEX15ly	-0.196305	0	-0.196305	2.62e-08	7.91e-05	beta-N-acetylhexosaminidase, lysosomal
R_NACHEX16ly	-0.196305	0	-0.196305	2.62e-08	7.91e-05	beta-N-acetylhexosaminidase, lysosomal
R_NACHEX17ly	-0.196305	0	-0.196305	2.62e-08	7.91e-05	beta-N-acetylhexosaminidase, lysosomal
R_NACHEX18ly	-0.196305	0	-0.196305	2.62e-08	7.91e-05	beta-N-acetylhexosaminidase, lysosomal
R_NACHEX19ly	-0.196305	0	-0.196305	2.62e-08	7.91e-05	beta-N-acetylhexosaminidase, lysosomal
R_NACHEX20ly	-0.196305	0	-0.196305	2.62e-08	7.91e-05	beta-N-acetylhexosaminidase, lysosomal
R_NACHEX21ly	-0.196305	0	-0.196305	2.62e-08	7.91e-05	beta-N-acetylhexosaminidase, lysosomal
R_NACHEX22ly	-0.196305	0	-0.196305	2.62e-08	7.91e-05	beta-N-acetylhexosaminidase, lysosomal
R_r0782	-0.196305	0	-0.196305	2.62e-08	7.91e-05	GDP-L-fucose:NADP+ 4-oxidoreductase (3,5-epimerizing) Fructose and mannose metabolism EC:1.1.1.271
R_S2L2FN2M2MASNtly	-0.196305	0	-0.196305	2.62e-08	7.91e-05	s2l2fn2m2masn transport, extracellular to lysosome
R_S6TASE10ly	-0.196305	0	-0.196305	2.62e-08	7.91e-05	galactose-6-sulfate sulfatase, lysosomal
R_S6TASE11ly	-0.196305	0	-0.196305	2.62e-08	7.91e-05	N-acetylglucosamine-6-sulfatase, lysosomal
R_S6TASE12ly	-0.196305	0	-0.196305	2.62e-08	7.91e-05	N-acetylglucosamine-6-sulfatase, lysosomal
R_S6TASE13ly	-0.196305	0	-0.196305	2.62e-08	7.91e-05	N-acetylglucosamine-6-sulfatase, lysosomal
R_S6TASE14ly	-0.196305	0	-0.196305	2.62e-08	7.91e-05	N-acetylglucosamine-6-sulfatase, lysosomal
R_S6TASE15ly	-0.196305	0	-0.196305	2.62e-08	7.91e-05	N-acetylglucosamine-6-sulfatase, lysosomal
R_S6TASE16ly	-0.196305	0	-0.196305	2.62e-08	7.91e-05	N-acetylglucosamine-6-sulfatase, lysosomal
R_S6TASE17ly	-0.196305	0	-0.196305	2.62e-08	7.91e-05	N-acetylglucosamine-6-sulfatase, lysosomal
R_S6TASE18ly	-0.196305	0	-0.196305	2.62e-08	7.91e-05	N-acetylglucosamine-6-sulfatase, lysosomal
R_S6TASE19ly	-0.196305	0	-0.196305	2.62e-08	7.91e-05	N-acetylglucosamine-6-sulfatase, lysosomal
R_S6TASE20ly	-0.196305	0	-0.196305	2.62e-08	7.91e-05	N-acetylglucosamine-6-sulfatase, lysosomal
R_S6TASE21ly	-0.196305	0	-0.196305	2.62e-08	7.91e-05	N-acetylglucosamine-6-sulfatase, lysosomal
R_SIAASE2ly	-0.196305	0	-0.196305	2.62e-08	7.91e-05	sialidase, lysosomal
R_AG13T10g	-0.198614	-0.00763359	-0.190981	7.59e-08	0.000228865	N-acetyllactosaminide beta-1,3-N-acetylglucosaminyltransferase, Golgi apparatus
R_AG13T11g	-0.198614	-0.00763359	-0.190981	7.59e-08	0.000228865	N-acetyllactosaminide beta-1,3-N-acetylglucosaminyltransferase, Golgi apparatus
R_AG13T12g	-0.198614	-0.00763359	-0.190981	7.59e-08	0.000228865	N-acetyllactosaminide beta-1,3-N-acetylglucosaminyltransferase, Golgi apparatus
R_AG13T13g	-0.198614	-0.00763359	-0.190981	7.59e-08	0.000228865	N-acetyllactosaminide beta-1,3-N-acetylglucosaminyltransferase, Golgi apparatus
R_AG13T14g	-0.198614	-0.00763359	-0.190981	7.59e-08	0.000228865	N-acetyllactosaminide beta-1,3-N-acetylglucosaminyltransferase, Golgi apparatus
R_AG13T15g	-0.198614	-0.00763359	-0.190981	7.59e-08	0.000228865	N-acetyllactosaminide beta-1,3-N-acetylglucosaminyltransferase, Golgi apparatus
R_AG13T4g	-0.198614	-0.00763359	-0.190981	7.59e-08	0.000228865	N-acetyllactosaminide beta-1,3-N-acetylglucosaminyltransferase, Golgi apparatus
R_AG13T5g	-0.198614	-0.00763359	-0.190981	7.59e-08	0.000228865	N-acetyllactosaminide beta-1,3-N-acetylglucosaminyltransferase, Golgi apparatus
R_AG13T6g	-0.198614	-0.00763359	-0.190981	7.59e-08	0.000228865	N-acetyllactosaminide beta-1,3-N-acetylglucosaminyltransferase, Golgi apparatus
R_AG13T7g	-0.198614	-0.00763359	-0.190981	7.59e-08	0.000228865	N-acetyllactosaminide beta-1,3-N-acetylglucosaminyltransferase, Golgi apparatus
R_AG13T8g	-0.198614	-0.00763359	-0.190981	7.59e-08	0.000228865	N-acetyllactosaminide beta-1,3-N-acetylglucosaminyltransferase, Golgi apparatus
R_AG13T9g	-0.198614	-0.00763359	-0.190981	7.59e-08	0.000228865	N-acetyllactosaminide beta-1,3-N-acetylglucosaminyltransferase, Golgi apparatus
R_Asn_X_Ser_Thrtr	-0.198614	-0.00763359	-0.190981	7.59e-08	0.000228865	Asn-X-Ser/Thr transport (from ER to lysosome)
R_BDMT_L	-0.198614	-0.00763359	-0.190981	7.59e-08	0.000228865	GDPmannose:chitobiosyldiphosphodolichol beta-D-mannosyltransferase (liver)
R_BDMT_U	-0.198614	-0.00763359	-0.190981	7.59e-08	0.000228865	GDPmannose:chitobiosyldiphosphodolichol beta-D-mannosyltransferase (uterus)
R_DOLASNT_Ler	-0.198614	-0.00763359	-0.190981	7.59e-08	0.000228865	Dolichyl-diphosphooligosaccharide:protein-L-asparagine oligopolysaccharidotransferase (liver)
R_DOLASNT_Uer	-0.198614	-0.00763359	-0.190981	7.59e-08	0.000228865	Dolichyl-diphosphooligosaccharide:protein-L-asparagine oligopolysaccharidotransferase (uterus)
R_DOLDPP_Ler	-0.198614	-0.00763359	-0.190981	7.59e-08	0.000228865	Dolichyl-diphosphate phosphohydrolase, human (liver)
R_DOLDPP_Uer	-0.198614	-0.00763359	-0.190981	7.59e-08	0.000228865	Dolichyl-diphosphate phosphohydrolase, human (uterus)
R_DOLP_Lter	-0.198614	-0.00763359	-0.190981	7.59e-08	0.000228865	dolichol phosphate flippase (liver)
R_DOLP_Uter	-0.198614	-0.00763359	-0.190981	7.59e-08	0.000228865	dolichol phosphate flippase (uterus)
R_DOLPGT1_Ler	-0.198614	-0.00763359	-0.190981	7.59e-08	0.000228865	dolichyl-phosphate-glucose-glycolipid alpha-glucosyltransferase (liver)
R_DOLPGT1_Uer	-0.198614	-0.00763359	-0.190981	7.59e-08	0.000228865	dolichyl-phosphate-glucose-glycolipid alpha-glucosyltransferase (uterus)
R_DOLPGT2_Ler	-0.198614	-0.00763359	-0.190981	7.59e-08	0.000228865	dolichyl-phosphate-glucose-glycolipid alpha-glucosyltransferase (liver)
R_DOLPGT2_Uer	-0.198614	-0.00763359	-0.190981	7.59e-08	0.000228865	dolichyl-phosphate-glucose-glycolipid alpha-glucosyltransferase (uterus)
R_DOLPH_Ler	-0.198614	-0.00763359	-0.190981	7.59e-08	0.000228865	Dolichol-phosphate phosphohydrolase, human (liver)
R_DOLPH_Uer	-0.198614	-0.00763359	-0.190981	7.59e-08	0.000228865	Dolichol-phosphate phosphohydrolase, human (uterus)
R_DOLPMT_L	-0.198614	-0.00763359	-0.190981	7.59e-08	0.000228865	Dolichyl-phosphate D-mannosyltransferase (liver)
R_DOLPMT_U	-0.198614	-0.00763359	-0.190981	7.59e-08	0.000228865	Dolichyl-phosphate D-mannosyltransferase (uterus)
R_DOLPMT1_Ler	-0.198614	-0.00763359	-0.190981	7.59e-08	0.000228865	dolichyl-phosphate-mannose-glycolipid alpha-mannosyltransferase (liver)
R_DOLPMT1_Uer	-0.198614	-0.00763359	-0.190981	7.59e-08	0.000228865	dolichyl-phosphate-mannose-glycolipid alpha-mannosyltransferase (uterus)
R_DOLPMT2_Ler	-0.198614	-0.00763359	-0.190981	7.59e-08	0.000228865	dolichyl-phosphate-mannose-glycolipid alpha-mannosyltransferase (liver)
R_DOLPMT2_Uer	-0.198614	-0.00763359	-0.190981	7.59e-08	0.000228865	dolichyl-phosphate-mannose-glycolipid alpha-mannosyltransferase (uterus)
R_EX_ksi_LPAREN_e_RPAREN_	-0.198614	-0.00763359	-0.190981	7.59e-08	0.000228865	keratan sulfate I exchange
R_EX_s2l2fn2m2masn_LPAREN_e_RPAREN_	-0.198614	-0.00763359	-0.190981	7.59e-08	0.000228865	PA6 exchange
R_F6Tg	-0.198614	-0.00763359	-0.190981	7.59e-08	0.000228865	glycoprotein 6-alpha-L-fucosyltransferase
R_G12MT1_L	-0.198614	-0.00763359	-0.190981	7.59e-08	0.000228865	Glycolipid 1,2-alpha-D-mannosyltransferase (liver)
R_G12MT1_U	-0.198614	-0.00763359	-0.190981	7.59e-08	0.000228865	Glycolipid 1,2-alpha-D-mannosyltransferase (uterus)
R_G12MT2_L	-0.198614	-0.00763359	-0.190981	7.59e-08	0.000228865	Glycolipid 1,2-alpha-D-mannosyltransferase (liver)
R_G12MT2_U	-0.198614	-0.00763359	-0.190981	7.59e-08	0.000228865	Glycolipid 1,2-alpha-D-mannosyltransferase (uterus)
R_G13MT_L	-0.198614	-0.00763359	-0.190981	7.59e-08	0.000228865	Glycolipid 1,3-alpha-D-mannosyltransferase (liver)
R_G13MT_U	-0.198614	-0.00763359	-0.190981	7.59e-08	0.000228865	Glycolipid 1,3-alpha-D-mannosyltransferase (uterus)
R_G14T10g	-0.198614	-0.00763359	-0.190981	7.59e-08	0.000228865	beta-N-acetylglucosaminylglycopeptide beta-1,4-galactosyltransferase, Golgi
R_G14T11g	-0.198614	-0.00763359	-0.190981	7.59e-08	0.000228865	beta-N-acetylglucosaminylglycopeptide beta-1,4-galactosyltransferase, Golgi
R_G14T12g	-0.198614	-0.00763359	-0.190981	7.59e-08	0.000228865	beta-N-acetylglucosaminylglycopeptide beta-1,4-galactosyltransferase, Golgi
R_G14T13g	-0.198614	-0.00763359	-0.190981	7.59e-08	0.000228865	beta-N-acetylglucosaminylglycopeptide beta-1,4-galactosyltransferase, Golgi
R_G14T14g	-0.198614	-0.00763359	-0.190981	7.59e-08	0.000228865	beta-N-acetylglucosaminylglycopeptide beta-1,4-galactosyltransferase, Golgi
R_G14T15g	-0.198614	-0.00763359	-0.190981	7.59e-08	0.000228865	beta-N-acetylglucosaminylglycopeptide beta-1,4-galactosyltransferase, Golgi
R_G14T16g	-0.198614	-0.00763359	-0.190981	7.59e-08	0.000228865	beta-N-acetylglucosaminylglycopeptide beta-1,4-galactosyltransferase, Golgi
R_G14T17g	-0.198614	-0.00763359	-0.190981	7.59e-08	0.000228865	beta-N-acetylglucosaminylglycopeptide beta-1,4-galactosyltransferase, Golgi
R_G14T6g	-0.198614	-0.00763359	-0.190981	7.59e-08	0.000228865	beta-N-acetylglucosaminylglycopeptide beta-1,4-galactosyltransferase, Golgi
R_G14T7g	-0.198614	-0.00763359	-0.190981	7.59e-08	0.000228865	beta-N-acetylglucosaminylglycopeptide beta-1,4-galactosyltransferase, Golgi
R_G14T8g	-0.198614	-0.00763359	-0.190981	7.59e-08	0.000228865	beta-N-acetylglucosaminylglycopeptide beta-1,4-galactosyltransferase, Golgi
R_G14T9g	-0.198614	-0.00763359	-0.190981	7.59e-08	0.000228865	beta-N-acetylglucosaminylglycopeptide beta-1,4-galactosyltransferase, Golgi
R_G14Tg	-0.198614	-0.00763359	-0.190981	7.59e-08	0.000228865	beta-N-acetylglucosaminylglycopeptide beta-1,4-galactosyltransferase
R_G16MT_L	-0.198614	-0.00763359	-0.190981	7.59e-08	0.000228865	Glycolipid 1,6-alpha-D-mannosyltransferase (liver)
R_G16MT_U	-0.198614	-0.00763359	-0.190981	7.59e-08	0.000228865	Glycolipid 1,6-alpha-D-mannosyltransferase (uterus)
R_GLCNACPT_L	-0.198614	-0.00763359	-0.190981	7.59e-08	0.000228865	UDP-GlcNAc:dolichol-phosphate GlcNAc phosphotransferase (liver)
R_GLCNACPT_U	-0.198614	-0.00763359	-0.190981	7.59e-08	0.000228865	UDP-GlcNAc:dolichol-phosphate GlcNAc phosphotransferase (uterus)
R_GLCNACT_L	-0.198614	-0.00763359	-0.190981	7.59e-08	0.000228865	UDP-GlcNAc:N-acetyl-D-glucosaminyl diphosphodolichol N-acetyl-D-glucosaminyltransferase (liver)
R_GLCNACT_U	-0.198614	-0.00763359	-0.190981	7.59e-08	0.000228865	UDP-GlcNAc:N-acetyl-D-glucosaminyl diphosphodolichol N-acetyl-D-glucosaminyltransferase (uterus)
R_KSIt	-0.198614	-0.00763359	-0.190981	7.59e-08	0.000228865	keratan sulfate I transport, golgi to extracellular
R_M1316Mg	-0.198614	-0.00763359	-0.190981	7.59e-08	0.000228865	mannosyl-oligosaccharide 1,3-1,6-alpha-mannosidase
R_M13N2Tg	-0.198614	-0.00763359	-0.190981	7.59e-08	0.000228865	alpha-1,3-mannosyl-glycoprotein 2-beta-N-acetylglucosaminyltransferase
R_M16NTg	-0.198614	-0.00763359	-0.190981	7.59e-08	0.000228865	alpha-1,6-mannosyl-glycoprotein 2-beta-N-acetylglucosaminyltransferase
R_M4MPDOL_Lter	-0.198614	-0.00763359	-0.190981	7.59e-08	0.000228865	m4mpdol flippase
R_M4MPDOL_Uter	-0.198614	-0.00763359	-0.190981	7.59e-08	0.000228865	m4mpdol flippase
R_M7MASNBterg	-0.198614	-0.00763359	-0.190981	7.59e-08	0.000228865	m7masnB transport from endoplasmic reticulum to Golgi apparatus
R_M8MASNterg	-0.198614	-0.00763359	-0.190981	7.59e-08	0.000228865	m8masn transport from ER to Golgi apparatus
R_MANter	-0.198614	-0.00763359	-0.190981	7.59e-08	0.000228865	mannose efflux from endoplasmic reticulum
R_MANtg	-0.198614	-0.00763359	-0.190981	7.59e-08	0.000228865	mannose efflux from Golgi apparatus
R_MG1er	-0.198614	-0.00763359	-0.190981	7.59e-08	0.000228865	mannosyl-oligosaccharide glucosidase, endoplasmic reticulum
R_MG2er	-0.198614	-0.00763359	-0.190981	7.59e-08	0.000228865	mannosyl-oligosaccharide glucosidase, endoplasmic reticulum
R_MG3er	-0.198614	-0.00763359	-0.190981	7.59e-08	0.000228865	mannosyl-oligosaccharide glucosidase, endoplasmic reticulum
R_MM5ag	-0.198614	-0.00763359	-0.190981	7.59e-08	0.000228865	mannosyl-oligosaccharide 1,2-alpha-mannosidase, Golgi apparatus
R_MM5bg	-0.198614	-0.00763359	-0.190981	7.59e-08	0.000228865	mannosyl-oligosaccharide 1,2-alpha-mannosidase, Golgi apparatus
R_MM5cg	-0.198614	-0.00763359	-0.190981	7.59e-08	0.000228865	mannosyl-oligosaccharide 1,2-alpha-mannosidase, Golgi apparatus
R_MM6B1ag	-0.198614	-0.00763359	-0.190981	7.59e-08	0.000228865	mannosyl-oligosaccharide 1,2-alpha-mannosidase, Golgi apparatus
R_MM6B1bg	-0.198614	-0.00763359	-0.190981	7.59e-08	0.000228865	mannosyl-oligosaccharide 1,2-alpha-mannosidase, Golgi apparatus
R_MM6B2g	-0.198614	-0.00763359	-0.190981	7.59e-08	0.000228865	mannosyl-oligosaccharide 1,2-alpha-mannosidase, Golgi apparatus
R_MM6bg	-0.198614	-0.00763359	-0.190981	7.59e-08	0.000228865	mannosyl-oligosaccharide 1,2-alpha-mannosidase, Golgi apparatus
R_MM7B1g	-0.198614	-0.00763359	-0.190981	7.59e-08	0.000228865	mannosyl-oligosaccharide 1,2-alpha-mannosidase, Golgi apparatus
R_MM7B2g	-0.198614	-0.00763359	-0.190981	7.59e-08	0.000228865	mannosyl-oligosaccharide 1,2-alpha-mannosidase, Golgi apparatus
R_MM7Cag	-0.198614	-0.00763359	-0.190981	7.59e-08	0.000228865	mannosyl-oligosaccharide 1,2-alpha-mannosidase, Golgi apparatus
R_MM7Cbg	-0.198614	-0.00763359	-0.190981	7.59e-08	0.000228865	mannosyl-oligosaccharide 1,2-alpha-mannosidase, Golgi apparatus
R_MM8Ag	-0.198614	-0.00763359	-0.190981	7.59e-08	0.000228865	mannosyl-oligosaccharide 1,2-alpha-mannosidase, Golgi apparatus
R_MM8Ber	-0.198614	-0.00763359	-0.190981	7.59e-08	0.000228865	mannosyl-oligosaccharide 1,2-alpha-mannosidase, endoplasmic reticulum
R_MM8Cg	-0.198614	-0.00763359	-0.190981	7.59e-08	0.000228865	mannosyl-oligosaccharide 1,2-alpha-mannosidase, Golgi apparatus
R_S23T3g	-0.198614	-0.00763359	-0.190981	7.59e-08	0.000228865	beta-galactoside alpha-2,3-sialyltransferase (complex N-glycan)
R_S26Tg	-0.198614	-0.00763359	-0.190981	7.59e-08	0.000228865	beta-galactoside alpha-2,6-sialyltransferase
R_S2L2FN2M2MASNt	-0.198614	-0.00763359	-0.190981	7.59e-08	0.000228865	s2l2fn2m2masn transport, Golgi to extracellular
R_S6T10g	-0.198614	-0.00763359	-0.190981	7.59e-08	0.000228865	galactose/N-acetylglucosamine 6-O-sulfotransferase, Golgi apparatus
R_S6T11g	-0.198614	-0.00763359	-0.190981	7.59e-08	0.000228865	galactose/N-acetylglucosamine 6-O-sulfotransferase, Golgi apparatus
R_S6T12g	-0.198614	-0.00763359	-0.190981	7.59e-08	0.000228865	galactose/N-acetylglucosamine 6-O-sulfotransferase, Golgi apparatus
R_S6T13g	-0.198614	-0.00763359	-0.190981	7.59e-08	0.000228865	galactose/N-acetylglucosamine 6-O-sulfotransferase, Golgi apparatus
R_S6T14g	-0.198614	-0.00763359	-0.190981	7.59e-08	0.000228865	galactose/N-acetylglucosamine 6-O-sulfotransferase, Golgi apparatus
R_S6T15g	-0.198614	-0.00763359	-0.190981	7.59e-08	0.000228865	galactose/N-acetylglucosamine 6-O-sulfotransferase, Golgi apparatus
R_S6T4g	-0.198614	-0.00763359	-0.190981	7.59e-08	0.000228865	galactose/N-acetylglucosamine 6-O-sulfotransferase, Golgi apparatus
R_S6T5g	-0.198614	-0.00763359	-0.190981	7.59e-08	0.000228865	galactose/N-acetylglucosamine 6-O-sulfotransferase, Golgi apparatus
R_S6T6g	-0.198614	-0.00763359	-0.190981	7.59e-08	0.000228865	galactose/N-acetylglucosamine 6-O-sulfotransferase, Golgi apparatus
R_S6T7g	-0.198614	-0.00763359	-0.190981	7.59e-08	0.000228865	galactose/N-acetylglucosamine 6-O-sulfotransferase, Golgi apparatus
R_S6T8g	-0.198614	-0.00763359	-0.190981	7.59e-08	0.000228865	galactose/N-acetylglucosamine 6-O-sulfotransferase, Golgi apparatus
R_S6T9g	-0.198614	-0.00763359	-0.190981	7.59e-08	0.000228865	galactose/N-acetylglucosamine 6-O-sulfotransferase, Golgi apparatus
R_5AOPtm	-0.190531	-0.389313	0.198782	2.68e-07	0.000809438	5-Aminolevulinate mitochondrial transport
R_CPPPGO	-0.190531	-0.389313	0.198782	2.68e-07	0.000809438	coproporphyrinogen oxidase (O2 required)
R_FCLTm	-0.190531	-0.389313	0.198782	2.68e-07	0.000809438	Ferrochelatase, mitochondrial
R_FE2tm	-0.190531	-0.389313	0.198782	2.68e-07	0.000809438	iron (II) transport
R_HMBS	-0.190531	-0.389313	0.198782	2.68e-07	0.000809438	hydroxymethylbilane synthase
R_PHEMEtm	-0.190531	-0.389313	0.198782	2.68e-07	0.000809438	Heme transport to cytosol
R_PPBNGS	-0.190531	-0.389313	0.198782	2.68e-07	0.000809438	porphobilinogen synthase
R_PPPG9tm	-0.190531	-0.389313	0.198782	2.68e-07	0.000809438	protoporphyrinogen IX mitochondrial transport
R_PPPGOm	-0.190531	-0.389313	0.198782	2.68e-07	0.000809438	protoporphyrinogen oxidase, mitochondrial
R_r0196	-0.190531	-0.389313	0.198782	2.68e-07	0.000809438	Succinyl-CoA:glycine C-succinyl-transferase(decarboxylating) EC:2.3.1.37
R_r0517	-0.190531	-0.389313	0.198782	2.68e-07	0.000809438	Succinyl-CoA:glycine C-succinyl-transferase(decarboxylating) EC:2.3.1.37
R_UPP3S	-0.190531	-0.389313	0.198782	2.68e-07	0.000809438	uroporphyrinogen-III synthase
R_UPPDC1	-0.190531	-0.389313	0.198782	2.68e-07	0.000809438	uroporphyrinogen decarboxylase (uroporphyrinogen III)
R_ARACHCOAtx	-0.822171	-0.992366	0.170196	5.51e-07	0.00166182	fatty acid intracellular transport
R_FAOXC16080x	-0.822171	-0.992366	0.170196	5.51e-07	0.00166182	Beta oxidation of long chain fatty acid
R_FAOXC180x	-0.822171	-0.992366	0.170196	5.51e-07	0.00166182	Beta oxidation of long chain fatty acid
R_FAOXC183806x	-0.822171	-0.992366	0.170196	5.51e-07	0.00166182	Beta oxidation of long chain fatty acid
R_FAOXC18480x	-0.822171	-0.992366	0.170196	5.51e-07	0.00166182	Beta oxidation of long chain fatty acid
R_FAOXC200180x	-0.822171	-0.992366	0.170196	5.51e-07	0.00166182	Beta oxidation of long chain fatty acid
R_FAOXC2051843x	-0.822171	-0.992366	0.170196	5.51e-07	0.00166182	Beta oxidation of long chain fatty acid
R_FAOXC2242046x	-0.822171	-0.992366	0.170196	5.51e-07	0.00166182	Beta oxidation of long chain fatty acid
R_FAOXC2251836x	-0.822171	-0.992366	0.170196	5.51e-07	0.00166182	Beta oxidation of long chain fatty acid
R_FAOXC2252053x	-0.822171	-0.992366	0.170196	5.51e-07	0.00166182	Beta oxidation of long chain fatty acid
R_FAOXC226205x	-0.822171	-0.992366	0.170196	5.51e-07	0.00166182	Beta oxidation of long chain fatty acid
R_HDD2COAtx	-0.822171	-0.992366	0.170196	5.51e-07	0.00166182	hdd2coa intracellular transport
R_RE1518M	-0.822171	-0.992366	0.170196	5.51e-07	0.00166182	RE1518
R_RE1519M	-0.822171	-0.992366	0.170196	5.51e-07	0.00166182	RE1519
R_RE1521M	-0.822171	-0.992366	0.170196	5.51e-07	0.00166182	RE1521
R_RE1526M	-0.822171	-0.992366	0.170196	5.51e-07	0.00166182	RE1526
R_RE1533M	-0.822171	-0.992366	0.170196	5.51e-07	0.00166182	RE1533
R_RE1573M	-0.822171	-0.992366	0.170196	5.51e-07	0.00166182	RE1573
R_RE2998M	-0.822171	-0.992366	0.170196	5.51e-07	0.00166182	RE2998
R_RE2999M	-0.822171	-0.992366	0.170196	5.51e-07	0.00166182	RE2999
R_RE3000M	-0.822171	-0.992366	0.170196	5.51e-07	0.00166182	RE3000
R_RE3001M	-0.822171	-0.992366	0.170196	5.51e-07	0.00166182	RE3001
R_RE3003M	-0.822171	-0.992366	0.170196	5.51e-07	0.00166182	RE3003
R_RE3004M	-0.822171	-0.992366	0.170196	5.51e-07	0.00166182	RE3004
R_RE3005M	-0.822171	-0.992366	0.170196	5.51e-07	0.00166182	RE3005
R_RE3006M	-0.822171	-0.992366	0.170196	5.51e-07	0.00166182	RE3006
R_RE3624M	-0.822171	-0.992366	0.170196	5.51e-07	0.00166182	RE3624
R_RE3626M	-0.822171	-0.992366	0.170196	5.51e-07	0.00166182	RE3626
R_STCOAtx	-0.822171	-0.992366	0.170196	5.51e-07	0.00166182	fatty acid intracellular transport
R_FACOAL244_1	-0.823326	-0.992366	0.169041	6.14e-07	0.00185117	fatty-acid--CoA ligase
R_FACOAL245_1	-0.823326	-0.992366	0.169041	6.14e-07	0.00185117	fatty-acid--CoA ligase
R_FACOAL246_1	-0.823326	-0.992366	0.169041	6.14e-07	0.00185117	fatty-acid--CoA ligase
R_FACOAL260	-0.823326	-0.992366	0.169041	6.14e-07	0.00185117	fatty-acid--CoA ligase (n-C26:0)
R_FAOXC240200x	-0.823326	-0.992366	0.169041	6.14e-07	0.00185117	Beta oxidation of long chain fatty acid
R_FAOXC241181x	-0.823326	-0.992366	0.169041	6.14e-07	0.00185117	Beta oxidation of long chain fatty acid
R_FAOXC2442246x	-0.823326	-0.992366	0.169041	6.14e-07	0.00185117	Beta oxidation of long chain fatty acid
R_FAOXC2452253x	-0.823326	-0.992366	0.169041	6.14e-07	0.00185117	Beta oxidation of long chain fatty acid
R_FAOXC2452256x	-0.823326	-0.992366	0.169041	6.14e-07	0.00185117	Beta oxidation of long chain fatty acid
R_FAOXC246226x	-0.823326	-0.992366	0.169041	6.14e-07	0.00185117	Beta oxidation of long chain fatty acid
R_FAOXC260240x	-0.823326	-0.992366	0.169041	6.14e-07	0.00185117	Beta oxidation of long chain fatty acid
R_HEXCCOAtx	-0.823326	-0.992366	0.169041	6.14e-07	0.00185117	fatty acid intracellular transport
R_HEXCt	-0.823326	-0.992366	0.169041	6.14e-07	0.00185117	fatty acid transport via diffusion
R_ODECOAtx	-0.823326	-0.992366	0.169041	6.14e-07	0.00185117	fatty acid intracellular transport
R_TETHEX3COAtx	-0.823326	-0.992366	0.169041	6.14e-07	0.00185117	fatty acid intracellular transport
R_TETHEX3t	-0.823326	-0.992366	0.169041	6.14e-07	0.00185117	fatty acid transport via diffusion
R_TETPENT3COAtx	-0.823326	-0.992366	0.169041	6.14e-07	0.00185117	fatty acid intracellular transport
R_TETPENT6COAtx	-0.823326	-0.992366	0.169041	6.14e-07	0.00185117	fatty acid intracellular transport
R_TETPENT6t	-0.823326	-0.992366	0.169041	6.14e-07	0.00185117	fatty acid transport via diffusion
R_TETTET6COAtx	-0.823326	-0.992366	0.169041	6.14e-07	0.00185117	fatty acid intracellular transport
R_TETTET6t	-0.823326	-0.992366	0.169041	6.14e-07	0.00185117	fatty acid transport via diffusion
R_ACGPID	-0.311778	-0.10687	-0.204908	1.3e-06	0.00391129	N-acetylglucosaminylphosphatidylinositol deacetylase
R_BMTer_L	-0.311778	-0.10687	-0.204908	1.3e-06	0.00391129	B mannosyltransferase, endoplasmic reticulum
R_BMTer_U	-0.311778	-0.10687	-0.204908	1.3e-06	0.00391129	B mannosyltransferase, endoplasmic reticulum
R_DAG_HSter	-0.311778	-0.10687	-0.204908	1.3e-06	0.00391129	diacylglycerol ER export
R_DM_gpi_sig_er_	-0.311778	-0.10687	-0.204908	1.3e-06	0.00391129	DM gpi sig(er)
R_DM_mem2emgacpail_prot_hs_r_	-0.311778	-0.10687	-0.204908	1.3e-06	0.00391129	DM mem2emgacpail prot hs(r)
R_GACPAILter	-0.311778	-0.10687	-0.204908	1.3e-06	0.00391129	glucosaminyl-acylphosphatidylinositol ER flippase
R_GPIAT	-0.311778	-0.10687	-0.204908	1.3e-06	0.00391129	glucosaminylphosphatidyl inositol acetyltransferase
R_GPIMTer_L	-0.311778	-0.10687	-0.204908	1.3e-06	0.00391129	GlcN-acylPI mannosyltransferase, endoplasmic reticulum
R_GPIMTer_U	-0.311778	-0.10687	-0.204908	1.3e-06	0.00391129	GlcN-acylPI mannosyltransferase, endoplasmic reticulum
R_H2ETer	-0.311778	-0.10687	-0.204908	1.3e-06	0.00391129	H2 phosphoethanolaminyl transferase, endoplasmic reticulum
R_H2MTer_L	-0.311778	-0.10687	-0.204908	1.3e-06	0.00391129	H2 mannosyltransferase, endoplasmic reticulum
R_H2MTer_U	-0.311778	-0.10687	-0.204908	1.3e-06	0.00391129	H2 mannosyltransferase, endoplasmic reticulum
R_H3ETer	-0.311778	-0.10687	-0.204908	1.3e-06	0.00391129	H3 phosphoethanolaminyl transferase, endoplasmic reticulum
R_H3MTer_L	-0.311778	-0.10687	-0.204908	1.3e-06	0.00391129	H3 mannosyltransferase, endoplasmic reticulum
R_H3MTer_U	-0.311778	-0.10687	-0.204908	1.3e-06	0.00391129	H3 mannosyltransferase, endoplasmic reticulum
R_H4ET3er	-0.311778	-0.10687	-0.204908	1.3e-06	0.00391129	H4 phosphoethanolaminyl transferase, endoplasmic reticulum
R_H4ETer	-0.311778	-0.10687	-0.204908	1.3e-06	0.00391129	H4 phosphoethanolaminyl transferase, endoplasmic reticulum
R_H5MTer_L	-0.311778	-0.10687	-0.204908	1.3e-06	0.00391129	H5 mannosyltransferase, endoplasmic reticulum
R_H5MTer_U	-0.311778	-0.10687	-0.204908	1.3e-06	0.00391129	H5 mannosyltransferase, endoplasmic reticulum
R_H6_ETer	-0.311778	-0.10687	-0.204908	1.3e-06	0.00391129	H6' phosphoethanolaminyl transferase, endoplasmic reticulum
R_H6ET3er	-0.311778	-0.10687	-0.204908	1.3e-06	0.00391129	H6 phosphoethanolaminyl transferase, endoplasmic reticulum
R_H6MTer_L	-0.311778	-0.10687	-0.204908	1.3e-06	0.00391129	H6 mannosyltransferase, endoplasmic reticulum
R_H6MTer_U	-0.311778	-0.10687	-0.204908	1.3e-06	0.00391129	H6 mannosyltransferase, endoplasmic reticulum
R_H7MTer_L	-0.311778	-0.10687	-0.204908	1.3e-06	0.00391129	H7 mannosyltransferase, endoplasmic reticulum
R_H7MTer_U	-0.311778	-0.10687	-0.204908	1.3e-06	0.00391129	H7 mannosyltransferase, endoplasmic reticulum
R_M4BTAer	-0.311778	-0.10687	-0.204908	1.3e-06	0.00391129	M4B transamidase, endoplasmic reticulum
R_M4CET3er	-0.311778	-0.10687	-0.204908	1.3e-06	0.00391129	M4C phosphoethanolaminyl transferase, endoplasmic reticulum
R_PIACGT	-0.311778	-0.10687	-0.204908	1.3e-06	0.00391129	phosphatidylinositol N-acetylglucosaminyltransferase
R_sink_pre_prot_LPAREN_r_RPAREN_	-0.311778	-0.10687	-0.204908	1.3e-06	0.00391129	glycophosphatidylinositol (GPI)-anchored protein precursor sink
R_AKR1D2	-0.926097	-0.80916	-0.116937	1.23e-05	0.0370772	aldo-keto reductase family 1, member D1 (delta 4-3-ketosteroid-5-beta-reductase)
R_HSD17B4x	-0.926097	-0.80916	-0.116937	1.23e-05	0.0370772	hydroxysteroid (17-beta) dehydrogenase 4
R_P45027A11m	-0.926097	-0.80916	-0.116937	1.23e-05	0.0370772	5-beta-cholestane-3-alpha,7-alpha,12-alpha-triol 27-hydroxylase
R_P4508B11r	-0.926097	-0.80916	-0.116937	1.23e-05	0.0370772	sterol 12-alpha-hydroxylase
R_P4508B13r	-0.926097	-0.80916	-0.116937	1.23e-05	0.0370772	sterol 12-alpha-hydroxylase (nadh)
R_r0706	-0.926097	-0.80916	-0.116937	1.23e-05	0.0370772	acyl-Coenzyme A dehydrogenase family, member 9 Bile acid biosynthesis EC:1.3.3.6
R_r0741	-0.926097	-0.80916	-0.116937	1.23e-05	0.0370772	5beta-Cholestane-3alpha,7alpha,12alpha-triol,NADPH:oxygen oxidoreductase (26-hydroxylating) Bile acid biosynthesis EC:1.14.13.15
R_r0743	-0.926097	-0.80916	-0.116937	1.23e-05	0.0370772	hydroxysteroid (17-beta) dehydrogenase 4 Bile acid biosynthesis EC:1.1.1.35
R_r0744	-0.926097	-0.80916	-0.116937	1.23e-05	0.0370772	(24R,25R)-3alpha,7alpha,12alpha,24-tetrahydroxy-5beta-cholestanoyl- CoA hydro-lyase Bile acid biosynthesis EC:4.2.1.107
R_r0750	-0.926097	-0.80916	-0.116937	1.23e-05	0.0370772	3alpha,7alpha,12alpha-Trihydroxy-5beta-cholestane:NADP+ oxidoreductase (B-specific); 3alpha,7alpha,12alpha-Trihydroxy-5beta-cholestane:NADP+ oxidoreductase Bile acid biosynthesis EC:1.1.1.50
R_r1013	-0.926097	-0.80916	-0.116937	1.23e-05	0.0370772	Transport reaction
R_r1014	-0.926097	-0.80916	-0.116937	1.23e-05	0.0370772	Postulated transport reaction
R_r2517	-0.926097	-0.80916	-0.116937	1.23e-05	0.0370772	ATP-binding Cassette (ABC) TCDB:3.A.1.203.1
R_RE2625C	-0.926097	-0.80916	-0.116937	1.23e-05	0.0370772	RE2625
R_RE2625M	-0.926097	-0.80916	-0.116937	1.23e-05	0.0370772	RE2625
R_SCPx	-0.926097	-0.80916	-0.116937	1.23e-05	0.0370772	peroxisomal thiolase 2
R_THCHOLSTOICtm	-0.926097	-0.80916	-0.116937	1.23e-05	0.0370772	lipid, flip-flop intracellular transport
R_VLCSp	-0.926097	-0.80916	-0.116937	1.23e-05	0.0370772	Very-long-chain-fatty-acid-CoA ligase
R_VLCSr	-0.926097	-0.80916	-0.116937	1.23e-05	0.0370772	Very-long-chain-fatty-acid-CoA ligase
R_XOLDIOLONEt	-0.926097	-0.80916	-0.116937	1.23e-05	0.0370772	lipid, flip-flop intracellular transport
R_XOLTRIOLtm	-0.926097	-0.80916	-0.116937	1.23e-05	0.0370772	lipid, flip-flop intracellular transport
