# Supplementary material for: Generation of 2,000 breast cancer metabolic landscapes reveals a poor prognosis group with active serotonin production
Source: Sci Rep. 2016 Jan 27;6:19771. doi: 10.1038/srep19771 (PMC4728432; doi:10.1038/srep19771)
Supplement: Supplementary Table S4 [file srep19771-s5.xls]

## Sheet: Description
Differentially expressed genes between poor prognosis cluster and all other samples within the discovery dataset
Model:	Human Recon2 model with open medium exchange reactions and set biomass reaction as active.
Data:	Metabric transcriptome discovery (997 sample) dataset
Method:	Personalized GSMNs were derived for breast tumours within the discovery dataset (997 samples)
	K-means clustering analysis reveals a cluster associated with poor patient prognosis in both datasets.
	Differentially expressed genes (DEGs) between poor patient prognosis cluster (131 sample) and all other tumours (863 samples) were identified using the Bioconductor package limma
Tab 1: Differentially Expressed Genes
Top 1000 DEGs are presented
Illumina ID	Illumina probe Identifier
log fold change	log fold change between tumour and matched-normal sample
t-value	Output t-value for paired t-test of indicated Illumina ID between tumour and matched-normal sample
p-value	Output p-value for paired t-test of indicated Illumina ID between tumour and matched-normal sample
Adjusted p-value	Output p-value following Bonferroni adjustment for multiple comparison
Gene Name	Gene name
Gene ID	Gene Identifier
Tab 2: DAVID over-representation
Illumina IDs for the top 1000 DEGs were used for input into DAVID and functional clustering analysis underaken
Category	Category classifier that annotates similar biological information from several sources. For example, "Pathways" is an annotation category consisting of BioCarta, KEGG, etc.
Term	A detailed item from an annotation source
Gene Count	Number of genes that are present within the identified term
%	Percentage of DAVID genes in the list associated with particular annotation term. Since DAVID gene ID is unique per gene, it is more accurate to use DAVID ID% to present the gene-annotation association by removing any redundancy in user gene list, i.e. two user's IDs represent same gene.
Fold Enrichment	Fold-enrichment of the specified term in the DAVID IDs
P-Value	Output p-value from modified Fisher Exact test
Benjamini-Hochberg	Output p-value adjusted for muliple comparisons using Benjamini-Hochberg approach. Only terms with adjusted p-value < 0.05 are included.

## Sheet: Differentially Expressed Genes
Illumina ID	log fold change	t-value	p-value	Adjusted p-value	Gene Symbol	Gene ID
ILMN_1729801	-2.75403	-15.0545	2.62446e-46	2.71063e-43	S100A8	6279
ILMN_1750974	-2.74043	-14.139	1.67119e-41	1.03564e-38	S100A9	6280
ILMN_1800091	-2.17563	-16.3464	2.13286e-53	4.8063e-50	RARRES1	5918
ILMN_1749118	-2.1204	-11.9195	1.02018e-30	1.87319e-28	CALML5	51806
ILMN_1743620	-2.04426	-16.6079	7.12461e-55	1.859e-51	RARRES1	5918
ILMN_2161820	-2.02433	-15.1268	1.07535e-46	1.2398e-43	GLYATL2	219970
ILMN_1801442	-1.93319	-12.5863	8.03409e-34	2.04255e-31	KRT81	3887
ILMN_1725276	-1.91627	-13.1777	1.12536e-36	4.20684e-34	C4orf7	260436
ILMN_1786720	-1.90199	-10.9855	1.39512e-26	1.5648e-24	PROM1	8842
ILMN_1692223	-1.85559	-13.387	1.04693e-37	4.36156e-35	LCN2	3934
ILMN_1804601	-1.84359	-10.0715	8.67885e-23	6.11168e-21	DKFZp686O16217	NA
ILMN_1713952	-1.82746	-15.0957	1.5787e-46	1.70142e-43	C1orf106	55765
ILMN_1692938	-1.79823	-20.804	3.96705e-80	9.83352e-76	PSAT1	29968
ILMN_2114720	-1.76292	-13.6588	4.60669e-39	2.23903e-36	SLPI	6590
ILMN_1745299	-1.75221	-15.4527	1.8665e-48	2.98495e-45	FABP7	2173
ILMN_1773459	-1.7487	-18.0967	1.61673e-63	8.01508e-60	SOX11	6664
ILMN_1689146	-1.64008	-11.057	6.87405e-27	8.05646e-25	GABRP	2568
ILMN_1721354	-1.62674	-10.4456	2.61096e-24	2.21267e-22	KRT6B	3854
ILMN_1745356	-1.60919	-10.8556	5.00403e-26	5.20083e-24	CXCL9	4283
ILMN_1720373	-1.60179	-14.6438	3.96161e-44	3.32883e-41	SLC7A5	8140
ILMN_1704294	-1.58442	-15.1441	8.68057e-47	1.02464e-43	CDH3	1001
ILMN_1686573	-1.54983	-13.1775	1.12859e-36	4.20684e-34	DEFB1	1672
ILMN_1770678	-1.52253	-13.71	2.54569e-39	1.28781e-36	CBX2	84733
ILMN_2219002	-1.52033	-13.6154	7.60455e-39	3.55663e-36	KRT6A	3853
ILMN_1713397	-1.48407	-13.2301	6.22223e-37	2.35476e-34	NCCRP1	342897
ILMN_1791759	-1.47631	-11.2003	1.64419e-27	2.11173e-25	CXCL10	3627
ILMN_1719753	-1.45372	-16.7823	7.25902e-56	2.1169e-52	VGLL1	51442
ILMN_1732538	-1.43611	-13.4028	8.73881e-38	3.73478e-35	LBP	3929
ILMN_1780255	-1.42718	-14.6673	2.98008e-44	2.59194e-41	KLK6	5653
ILMN_2353054	-1.4141	-11.2266	1.26338e-27	1.64824e-25	KLK5	25818
ILMN_1704537	-1.41237	-12.6866	2.67453e-34	7.20611e-32	PHGDH	26227
ILMN_1782389	-1.40117	-10.9875	1.3682e-26	1.54159e-24	LAD1	3898
ILMN_1752899	-1.39669	-15.6477	1.61034e-49	2.85122e-46	BCL11A	53335
ILMN_1738401	-1.39311	-12.002	4.2796e-31	8.22348e-29	FOXC1	2296
ILMN_1746517	-1.35169	-12.3765	7.84281e-33	1.75935e-30	KYNU	8942
ILMN_1813270	-1.3495	-9.63401	4.58885e-21	2.67015e-19	ELF5	2001
ILMN_1805737	-1.31411	-15.2688	1.85202e-47	2.4162e-44	PFKP	5214
ILMN_1708778	-1.31069	-11.338	4.1093e-28	5.69058e-26	ASS1	445
ILMN_1737184	-1.31016	-15.8208	1.79953e-50	3.3042e-47	CDCA7	83879
ILMN_2170814	-1.27191	-14.6306	4.64691e-44	3.77664e-41	LAMP3	27074
ILMN_2336781	-1.26628	-15.3079	1.13813e-47	1.65953e-44	SOD2	6648
ILMN_1736760	-1.26522	-14.4448	4.36445e-43	3.09103e-40	KRT16	3868
ILMN_1708934	-1.24948	-11.5781	3.54811e-29	5.47978e-27	ADM	133
ILMN_1664855	-1.22935	-18.4595	1.10885e-65	7.85317e-62	PPP1R14C	81706
ILMN_2374425	-1.22615	-17.34	4.48213e-59	1.58719e-55	CCNE1	898
ILMN_1713813	-1.22416	-14.568	9.90631e-44	7.67368e-41	KRT16P3	644945
ILMN_1681737	-1.2092	-12.7224	1.80423e-34	4.91464e-32	TMSB15A	11013
ILMN_1803236	-1.20739	-9.47716	1.83829e-20	9.92757e-19	CLCA2	9635
ILMN_2109489	-1.19922	-12.4374	4.06068e-33	9.40712e-31	GZMB	3002
ILMN_2103107	-1.19646	-12.1006	1.50598e-31	2.98641e-29	ADAMDEC1	27299
ILMN_2148785	-1.16896	-13.0889	3.06083e-36	1.07619e-33	GBP1	2633
ILMN_1718731	-1.16767	-11.2433	1.06855e-27	1.41643e-25	KLK5	25818
ILMN_1714335	-1.16679	-13.1544	1.46322e-36	5.29492e-34	RDH10	157506
ILMN_1701114	-1.15727	-13.4634	4.3688e-38	1.88337e-35	GBP1	2633
ILMN_1750748	-1.15396	-14.2812	3.0861e-42	2.10097e-39	KRT16P3	644945
ILMN_1654072	-1.14821	-11.8032	3.44689e-30	5.95411e-28	CX3CL1	6376
ILMN_1693192	-1.14346	-12.7605	1.18488e-34	3.30008e-32	PI3	5266
ILMN_1663390	-1.13567	-11.3114	5.37383e-28	7.35947e-26	CDC20	991
ILMN_1802780	-1.13357	-11.8548	2.01057e-30	3.57262e-28	CD163L1	283316
ILMN_1653358	-1.12712	-18.8621	4.16584e-68	3.4421e-64	FUT3	2525
ILMN_1661733	-1.12646	-10.1098	6.0945e-23	4.37252e-21	FOLR1	2348
ILMN_1772964	-1.1245	-9.59469	6.50943e-21	3.70933e-19	CCL8	6355
ILMN_1674533	-1.12304	-14.2391	5.09165e-42	3.32136e-39	TRPV6	55503
ILMN_1656310	-1.12231	-13.6788	3.6543e-39	1.81165e-36	IDO1	3620
ILMN_1653579	-1.11835	-9.42537	2.89523e-20	1.51407e-18	abParts	NA
ILMN_1718295	-1.095	-12.7535	1.28093e-34	3.54766e-32	STAC2	342667
ILMN_2184373	-1.09089	-10.3865	4.5725e-24	3.75309e-22	IL8	3576
ILMN_1763127	-1.08772	-11.966	6.25567e-31	1.18371e-28	CCBP2	1238
ILMN_1699695	-1.08621	-13.5684	1.30802e-38	5.89511e-36	TNFRSF21	27242
ILMN_1791726	-1.07832	-9.5667	8.34309e-21	4.67892e-19	TUBB3	10381
ILMN_2178226	-1.07482	-10.1865	2.98783e-23	2.22409e-21	KRT86	NA
ILMN_1809931	-1.07371	-13.5146	2.42827e-38	1.07486e-35	NDRG1	10397
ILMN_1667018	-1.0702	-18.3563	4.60034e-65	2.53407e-61	ACE2	59272
ILMN_2395451	-1.06838	-10.9343	2.31097e-26	2.52354e-24	ASS1	445
ILMN_1734878	-1.06194	-9.33362	6.44048e-20	3.24156e-18	CD79A	973
ILMN_1784294	-1.06054	-15.9188	5.17344e-51	9.86456e-48	CPA4	51200
ILMN_1693218	-1.06001	-12.5491	1.20555e-33	2.98832e-31	ART3	419
ILMN_2114568	-1.04821	-11.8041	3.41544e-30	5.92041e-28	GBP5	115362
ILMN_1798975	-1.04314	-16.4849	3.53884e-54	8.35436e-51	EGFR	1956
ILMN_2346339	-1.03926	-10.0693	8.86112e-23	6.23119e-21	FOLR1	2348
ILMN_1680453	-1.0348	-12.6077	6.35813e-34	1.659e-31	ITM2C	81618
ILMN_1668766	-1.03475	-10.8397	5.84653e-26	6.02594e-24	ROPN1	54763
ILMN_1796423	-1.03089	-10.732	1.66995e-25	1.61698e-23	CLIC3	9022
ILMN_1778991	-1.02182	-9.87478	5.26041e-22	3.41348e-20	NFIB	4781
ILMN_1671554	-1.02109	-17.4205	1.52594e-59	6.30416e-56	LPIN1	23175
ILMN_1721732	-1.01738	-17.9804	7.90492e-63	3.56268e-59	GSDMC	56169
ILMN_2063168	-1.01132	-15.0846	1.81158e-46	1.91087e-43	MALL	NA
ILMN_1737514	-1.00811	-12.5279	1.51807e-33	3.67122e-31	KYNU	8942
ILMN_2366041	-1.00089	-12.3859	7.09075e-33	1.60516e-30	ITM2C	81618
ILMN_1751079	-0.999103	-12.1374	1.01814e-31	2.05184e-29	TAP1	6890
ILMN_1725139	-0.993498	-14.8405	3.62316e-45	3.38909e-42	CA9	768
ILMN_1687768	-0.990425	-13.6671	4.185e-39	2.05421e-36	NCOA7	135112
ILMN_2233783	-0.990214	-12.7928	8.29762e-35	2.41978e-32	CD38	952
ILMN_1741054	-0.98492	-12.9112	2.23213e-35	6.95977e-33	SLC5A6	8884
ILMN_2406501	-0.982171	-14.7657	9.02471e-45	8.13471e-42	SOD2	6648
ILMN_2136495	-0.978502	-17.4111	1.73093e-59	6.60098e-56	A2ML1	144568
ILMN_2212909	-0.978051	-11.7882	4.0319e-30	6.91646e-28	MELK	9833
ILMN_2073758	-0.977781	-10.1622	3.74676e-23	2.73563e-21	MMP12	4321
ILMN_1684158	-0.975494	-12.563	1.03582e-33	2.59352e-31	GPT2	84706
ILMN_1775330	-0.966247	-11.7221	8.01379e-30	1.3026e-27	C15orf52	388115
ILMN_2170209	-0.964249	-12.04	2.86315e-31	5.58832e-29	RASD2	23551
ILMN_1737283	-0.95853	-12.4678	2.91799e-33	6.85604e-31	TMSB15B	286527
ILMN_1745570	-0.953417	-11.2319	1.19736e-27	1.57454e-25	KLK7	5650
ILMN_1740512	-0.951092	-11.1597	2.47027e-27	3.10828e-25	TMSB15B	286527
ILMN_2344120	-0.943057	-10.6924	2.45123e-25	2.31912e-23	ROPN1B	152015
ILMN_1749868	-0.936589	-12.1909	5.75577e-32	1.18895e-29	FAM171A1	221061
ILMN_1663119	-0.933282	-10.725	1.78755e-25	1.72748e-23	DSC2	1824
ILMN_2337655	-0.932569	-14.6411	4.09242e-44	3.38143e-41	WARS	7453
ILMN_1731640	-0.927539	-12.2025	5.0844e-32	1.05909e-29	TMSB15B	286527
ILMN_1808713	-0.920634	-12.3029	1.73333e-32	3.73616e-30	HSD17B2	3294
ILMN_2165867	-0.920347	-12.3144	1.53152e-32	3.34479e-30	DHCR7	1717
ILMN_1790692	-0.91705	-9.81753	8.8387e-22	5.58913e-20	GNLY	10578
ILMN_1691364	-0.915916	-9.8468	6.78095e-22	4.33212e-20	STAT1	6772
ILMN_1696347	-0.911271	-11.738	6.7933e-30	1.12262e-27	CTSC	1075
ILMN_1727271	-0.909627	-14.6485	3.74241e-44	3.19886e-41	WARS	7453
ILMN_1746673	-0.908524	-10.4051	3.83371e-24	3.17826e-22	36403	55964
ILMN_1731785	-0.904259	-11.1146	3.87453e-27	4.69643e-25	ORM2	5005
ILMN_2338038	-0.900314	-12.798	7.83507e-35	2.32594e-32	AK4	205
ILMN_1802615	-0.889841	-12.8815	3.10529e-35	9.56197e-33	CDK6	1021
ILMN_1677765	-0.888638	-15.2718	1.7832e-47	2.3893e-44	LRP8	7804
ILMN_1815626	-0.887949	-11.9805	5.37266e-31	1.02444e-28	DHCR7	1717
ILMN_1716859	-0.884685	-12.4213	4.83252e-33	1.10404e-30	TDO2	6999
ILMN_2278335	-0.883043	-13.4825	3.5099e-38	1.53988e-35	AKR1B15	441282
ILMN_1683450	-0.880882	-9.7846	1.19e-21	7.42082e-20	CDCA5	113130
ILMN_1701195	-0.877852	-10.2257	2.07327e-23	1.57887e-21	PLA2G7	7941
ILMN_1770725	-0.877788	-11.2307	1.21216e-27	1.58979e-25	AIF1L	83543
ILMN_1793241	-0.877326	-16.5818	1.0013e-54	2.48203e-51	SRD5A1	6715
ILMN_2139970	-0.875754	-10.7105	2.05645e-25	1.97196e-23	ALDH1A3	220
ILMN_1731503	-0.87317	-14.2034	7.78335e-42	4.94701e-39	MARCO	8685
ILMN_1787461	-0.863926	-11.5426	5.10917e-29	7.74593e-27	RUNX3	864
ILMN_1797822	-0.863307	-11.3698	2.97816e-28	4.24268e-26	SEL1L3	23231
ILMN_2242463	-0.863092	-10.6603	3.34145e-25	3.11383e-23	CTSC	1075
ILMN_1801939	-0.862021	-10.0161	1.44667e-22	9.94731e-21	CCNB2	9133
ILMN_1781155	-0.85923	-13.265	4.19344e-37	1.63696e-34	LYN	4067
ILMN_1773337	-0.858681	-10.3886	4.48503e-24	3.68739e-22	DKK1	22943
ILMN_1731184	-0.857457	-12.5955	7.26246e-34	1.86551e-31	MELK	9833
ILMN_1796589	-0.856883	-11.7786	4.45676e-30	7.59272e-28	TRIP13	9319
ILMN_1671337	-0.855115	-12.4444	3.76443e-33	8.76176e-31	SLC2A5	6518
ILMN_2094061	-0.854313	-11.1876	1.86886e-27	2.3879e-25	IMPA2	3613
ILMN_1690105	-0.852513	-9.60482	5.94983e-21	3.40218e-19	STAT1	6772
ILMN_1798270	-0.842607	-13.5702	1.2807e-38	5.82494e-36	C11orf75	56935
ILMN_1682015	-0.835352	-11.3509	3.60624e-28	5.05036e-26	GAL	51083
ILMN_1801257	-0.834674	-12.9256	1.90159e-35	5.96666e-33	CENPA	1058
ILMN_1699772	-0.826875	-13.3217	2.20293e-37	8.80745e-35	RRAGD	58528
ILMN_1707339	-0.821863	-10.8098	7.83243e-26	7.87628e-24	BTG3	10950
ILMN_1758497	-0.821578	-10.7009	2.2571e-25	2.15189e-23	TTYH1	57348
ILMN_1692731	-0.820786	-12.9884	9.42963e-36	3.09592e-33	TTYH3	80727
ILMN_2338323	-0.819447	-11.5241	6.17382e-29	9.21907e-27	CDC25B	994
ILMN_1720526	-0.816143	-12.2075	4.82082e-32	1.00843e-29	CENPN	55839
ILMN_1775285	-0.813388	-12.3799	7.56483e-33	1.7047e-30	ATP13A5	344905
ILMN_1670238	-0.812962	-10.5495	9.69458e-25	8.53674e-23	CDC45	8318
ILMN_1777233	-0.81007	-10.8723	4.25222e-26	4.44743e-24	E2F2	1870
ILMN_1667295	-0.805856	-11.9634	6.42876e-31	1.21183e-28	VASN	114990
ILMN_1693014	-0.80363	-12.6409	4.41618e-34	1.16456e-31	CEBPB	1051
ILMN_2334296	-0.803593	-11.1518	2.67366e-27	3.33039e-25	IL18BP	10068
ILMN_2049766	-0.802884	-10.1731	3.385e-23	2.48983e-21	NFE2L3	9603
ILMN_2349459	-0.802761	-9.46646	2.01949e-20	1.08236e-18	BIRC5	332
ILMN_1717714	-0.800351	-12.5941	7.37069e-34	1.88355e-31	CDKN2A	1029
ILMN_1815719	-0.799255	-10.9816	1.4501e-26	1.6228e-24	PLCG2	5336
ILMN_1734929	-0.796802	-10.8211	7.0117e-26	7.10863e-24	BBOX1	8424
ILMN_1703487	-0.796754	-9.81822	8.78341e-22	5.56126e-20	LMO4	8543
ILMN_1756501	-0.794185	-9.64117	4.30552e-21	2.51414e-19	ST6GAL1	6480
ILMN_1654319	-0.792529	-13.5833	1.10174e-38	5.10465e-36	HAPLN3	145864
ILMN_1655867	-0.792417	-11.7375	6.83036e-30	1.12309e-27	HRASLS	57110
ILMN_2384785	-0.791672	-16.872	2.23036e-56	6.91077e-53	CCNE1	898
ILMN_1910908	-0.791231	-13.6912	3.16534e-39	1.5851e-36	BG205162	NA
ILMN_2057479	-0.790416	-11.0616	6.56571e-27	7.76854e-25	EGFL6	25975
ILMN_1659913	-0.790379	-9.53995	1.05706e-20	5.85531e-19	ISG20	3669
ILMN_1724139	-0.788652	-11.5991	2.85905e-29	4.45725e-27	TMEM123	114908
ILMN_1781943	-0.787873	-11.7087	9.20857e-30	1.49191e-27	FAM83D	81610
ILMN_1684217	-0.786695	-10.9654	1.70121e-26	1.87838e-24	AURKB	9212
ILMN_1672148	-0.785135	-12.1318	1.08072e-31	2.16915e-29	AKR1B10	57016
ILMN_1682775	-0.783959	-10.2031	2.56057e-23	1.92629e-21	EDN1	1906
ILMN_1681301	-0.783649	-12.8431	4.75315e-35	1.45458e-32	AIM2	9447
ILMN_1673363	-0.780882	-11.6477	1.73209e-29	2.77e-27	CD97	976
ILMN_1763540	-0.780134	-13.31	2.51452e-37	9.97278e-35	PSME4	23198
ILMN_1666733	-0.775654	-10.1611	3.78742e-23	2.76125e-21	IL8	3576
ILMN_1777565	-0.774633	-13.4739	3.87476e-38	1.68505e-35	TAP2	6891
ILMN_1661443	-0.773817	-10.3095	9.45407e-24	7.51114e-22	GRAMD2	196996
ILMN_1788166	-0.773699	-11.7782	4.4742e-30	7.59634e-28	TTK	7272
ILMN_1763907	-0.772943	-10.6979	2.32373e-25	2.2027e-23	CENPW	387103
ILMN_1751753	-0.770174	-10.1006	6.63487e-23	4.74647e-21	IDH2	3418
ILMN_1783593	-0.767861	-11.0382	8.28247e-27	9.57136e-25	CCL13	6357
ILMN_1781758	-0.765842	-10.5299	1.16939e-24	1.01709e-22	ROPN1B	152015
ILMN_1798256	-0.765004	-13.1757	1.1518e-36	4.2613e-34	UPP1	7378
ILMN_1807439	-0.763222	-10.6765	2.85743e-25	2.68295e-23	ALDH1A3	220
ILMN_1775587	-0.762423	-13.6329	6.2129e-39	2.96164e-36	STX19	415117
ILMN_1746676	-0.760545	-9.42983	2.78424e-20	1.46065e-18	CLDN8	9073
ILMN_2255133	-0.760231	-13.8599	4.44958e-40	2.42409e-37	BCL11A	53335
ILMN_1659953	-0.759072	-11.1555	2.57658e-27	3.23384e-25	36403	55964
ILMN_1795852	-0.758757	-16.7	2.13582e-55	5.88253e-52	CCNE1	898
ILMN_2381257	-0.75858	-12.2816	2.17923e-32	4.65678e-30	DSC2	1824
ILMN_1767470	-0.757741	-11.0457	7.68813e-27	8.9893e-25	SCPEP1	59342
ILMN_1748283	-0.757536	-9.33233	6.51289e-20	3.27468e-18	PIM2	11040
ILMN_1735156	-0.757298	-11.3486	3.69168e-28	5.15546e-26	SLC4A11	83959
ILMN_1716909	-0.755709	-11.2974	6.19491e-28	8.43733e-26	ADAMDEC1	27299
ILMN_1748591	-0.752879	-10.5793	7.28658e-25	6.50882e-23	ODC1	4953
ILMN_1796949	-0.749991	-10.9411	2.16257e-26	2.37194e-24	TPX2	22974
ILMN_1813338	-0.749091	-11.1614	2.42904e-27	3.06417e-25	LAG3	3902
ILMN_1762861	-0.747217	-10.5733	7.72105e-25	6.87215e-23	HLA-F	3134
ILMN_2323508	-0.74561	-11.0189	1.00274e-26	1.14543e-24	AIF1L	83543
ILMN_2368530	-0.745013	-10.6116	5.3455e-25	4.86255e-23	IL32	9235
ILMN_1702197	-0.742761	-10.3307	7.74449e-24	6.2328e-22	C9orf140	89958
ILMN_1673769	-0.741751	-12.2784	2.25705e-32	4.80239e-30	KCNG1	3755
ILMN_1704398	-0.741108	-12.6715	3.15842e-34	8.41838e-32	FZD9	8326
ILMN_1797704	-0.740774	-12.3233	1.39199e-32	3.05352e-30	KRT16P3	NA
ILMN_2413898	-0.739353	-10.8173	7.27702e-26	7.33264e-24	MCM10	55388
ILMN_1792885	-0.729215	-10.6294	4.50331e-25	4.15747e-23	CTSC	1075
ILMN_1756573	-0.728054	-10.8771	4.05339e-26	4.24843e-24	NDUFA4L2	56901
ILMN_1711988	-0.726733	-11.746	6.25259e-30	1.0402e-27	KCNK12	56660
ILMN_1673721	-0.725943	-10.7802	1.04476e-25	1.03912e-23	EXO1	9156
ILMN_1715068	-0.718988	-10.0529	1.03017e-22	7.19317e-21	AQP9	366
ILMN_2383349	-0.717556	-10.2117	2.36215e-23	1.78788e-21	STEAP3	55240
ILMN_1797372	-0.715558	-13.1649	1.3009e-36	4.77729e-34	C3orf58	205428
ILMN_1782704	-0.714908	-9.43936	2.5613e-20	1.35517e-18	CD19	930
ILMN_1726986	-0.71464	-12.1609	7.92979e-32	1.62449e-29	AADAT	51166
ILMN_1746846	-0.713694	-15.1489	8.18394e-47	9.89578e-44	TTLL4	9654
ILMN_1707448	-0.713524	-9.64225	4.26403e-21	2.49285e-19	CDK12	51755
ILMN_2311537	-0.707259	-10.6423	3.97625e-25	3.67773e-23	HMGA1	3159
ILMN_1706434	-0.70691	-9.8989	4.22417e-22	2.77742e-20	CSDAP1	440359
ILMN_1710906	-0.705079	-12.6421	4.36091e-34	1.15613e-31	RNF145	153830
ILMN_1791366	-0.704079	-11.3743	2.84433e-28	4.0637e-26	RCOR2	283248
ILMN_1652631	-0.703623	-10.1633	3.70893e-23	2.71201e-21	GLIPR2	152007
ILMN_1685916	-0.700611	-11.1518	2.67319e-27	3.33039e-25	KIF2C	11004
ILMN_1865056	-0.700031	-12.811	6.78065e-35	2.02504e-32	BC038245	100134361
ILMN_1777519	-0.696474	-10.8359	6.07084e-26	6.23122e-24	ITGB7	3695
ILMN_2228162	-0.694765	-10.5956	6.22885e-25	5.60438e-23	KRT16	3868
ILMN_1778010	-0.694087	-11.5309	5.76202e-29	8.6563e-27	IL32	9235
ILMN_1762883	-0.692219	-12.2378	3.48601e-32	7.35414e-30	ECE2	9718
ILMN_2202948	-0.69149	-10.94	2.18657e-26	2.39297e-24	BUB1	699
ILMN_1653856	-0.69136	-12.7729	1.03347e-34	2.94456e-32	UBASH3B	84959
ILMN_2344971	-0.689366	-10.8997	3.24892e-26	3.44163e-24	FOXM1	2305
ILMN_1784300	-0.687681	-9.67532	3.17423e-21	1.89141e-19	TUBA4A	7277
ILMN_2162972	-0.685591	-9.90371	4.04296e-22	2.66889e-20	LYZ	4069
ILMN_1796417	-0.684437	-10.3018	1.01614e-23	8.04732e-22	ASNS	440
ILMN_1777691	-0.682633	-10.7983	8.75966e-26	8.79087e-24	ARL9	132946
ILMN_1792538	-0.68188	-10.7647	1.21571e-25	1.19489e-23	CD7	924
ILMN_1761797	-0.681868	-11.1044	4.29037e-27	5.16261e-25	CSTB	1476
ILMN_1810420	-0.681673	-14.281	3.09365e-42	2.10097e-39	DYSF	8291
ILMN_1778321	-0.681532	-12.5657	1.00544e-33	2.53025e-31	SLC2A6	11182
ILMN_1665538	-0.680595	-12.9323	1.76315e-35	5.56752e-33	SKP2	6502
ILMN_1733831	-0.67909	-11.5657	4.03055e-29	6.20555e-27	PGBD5	79605
ILMN_1680390	-0.677394	-11.0383	8.27684e-27	9.57136e-25	GCNT2	2651
ILMN_1667224	-0.676446	-11.8242	2.77048e-30	4.85334e-28	SLAMF8	56833
ILMN_1708041	-0.674557	-9.96253	2.36337e-22	1.5941e-20	PLEKHF1	79156
ILMN_1747016	-0.67195	-10.0902	7.30142e-23	5.19333e-21	CEP55	55165
ILMN_1700428	-0.671244	-11.2352	1.15849e-27	1.52748e-25	HLA-DOB	3112
ILMN_1669424	-0.666227	-11.5903	3.12861e-29	4.86219e-27	YBX1	4904
ILMN_1657683	-0.665214	-11.0618	6.55541e-27	7.76854e-25	C1orf198	84886
ILMN_1807277	-0.664777	-9.52152	1.24393e-20	6.8521e-19	IFI30	10437
ILMN_1796337	-0.664212	-10.1261	5.23721e-23	3.77933e-21	CXCL17	284340
ILMN_1695719	-0.664148	-9.39294	3.84359e-20	1.98904e-18	EIF2C2	27161
ILMN_1744295	-0.661638	-12.8268	5.69689e-35	1.72213e-32	CDKN2A	1029
ILMN_1709294	-0.661633	-11.316	5.13091e-28	7.06584e-26	CDCA8	55143
ILMN_1660462	-0.659842	-10.0748	8.41707e-23	5.94423e-21	MCOLN2	255231
ILMN_1710756	-0.658406	-13.389	1.02275e-37	4.29695e-35	ENO1	2023
ILMN_1659895	-0.656539	-11.0287	9.09613e-27	1.04145e-24	MSN	4478
ILMN_1807423	-0.65114	-12.886	2.95452e-35	9.15459e-33	IGF2BP3	10643
ILMN_1802646	-0.650184	-13.1265	2.00448e-36	7.20102e-34	EPHB6	2051
ILMN_1761858	-0.650181	-12.7034	2.22296e-34	6.02217e-32	MID1	4281
ILMN_2306540	-0.649111	-11.2713	8.05864e-28	1.09456e-25	PDE9A	5152
ILMN_1765880	-0.647465	-14.9823	6.37707e-46	6.32299e-43	C16orf57	79650
ILMN_1712532	-0.646822	-13.0697	3.79646e-36	1.28913e-33	CARD9	64170
ILMN_1657796	-0.645886	-9.95189	2.60477e-22	1.74978e-20	STMN1	3925
ILMN_2216852	-0.643	-11.6346	1.98266e-29	3.1504e-27	PGK1	5230
ILMN_1788108	-0.641699	-11.3662	3.08736e-28	4.36066e-26	TXNDC5	NA
ILMN_1660718	-0.641091	-10.9307	2.39547e-26	2.61007e-24	GABBR2	9568
ILMN_1784884	-0.639485	-11.1529	2.64455e-27	3.31077e-25	LILRB3	11025
ILMN_1665761	-0.639193	-9.32116	7.17592e-20	3.58984e-18	BCL11B	64919
ILMN_1659960	-0.635525	-12.1704	7.16637e-32	1.47419e-29	NUP62	259307
ILMN_1751097	-0.635499	-11.1962	1.71416e-27	2.1959e-25	CREB3L2	64764
ILMN_2361862	-0.631991	-9.7006	2.53165e-21	1.52132e-19	VLDLR	7436
ILMN_1772521	-0.631239	-12.2948	1.89066e-32	4.05763e-30	MTHFD1L	25902
ILMN_1741214	-0.630646	-14.1609	1.28875e-41	8.08749e-39	NXPH4	11247
ILMN_1765258	-0.627767	-9.64054	4.32945e-21	2.52514e-19	HLA-E	3133
ILMN_1783333	-0.62759	-10.9296	2.42122e-26	2.62657e-24	C16orf61	56942
ILMN_1658995	-0.624792	-11.3856	2.53553e-28	3.633e-26	ACOT9	23597
ILMN_1713156	-0.62462	-12.6032	6.67288e-34	1.73201e-31	MSL3	10943
ILMN_1669502	-0.621742	-11.4047	2.08856e-28	3.00123e-26	E2F3	1871
ILMN_1786125	-0.620838	-9.8405	7.17898e-22	4.57462e-20	CCNA2	890
ILMN_2222008	-0.620253	-9.74849	1.64733e-21	1.01704e-19	KIFC1	3833
ILMN_1811049	-0.619412	-10.9806	1.46507e-26	1.63009e-24	POU2AF1	5450
ILMN_2358540	-0.61803	-10.5411	1.05094e-24	9.22145e-23	RBMS1	5937
ILMN_1824391	-0.61696	-14.5448	1.31077e-43	9.6989e-41	AW972815	NA
ILMN_1716384	-0.613982	-12.335	1.22754e-32	2.71682e-30	ATL2	64225
ILMN_1703906	-0.611957	-10.4043	3.86493e-24	3.19879e-22	HJURP	55355
ILMN_1684391	-0.611513	-11.0587	6.75907e-27	7.94047e-25	PLOD1	5351
ILMN_2368188	-0.611499	-13.2919	3.09041e-37	1.21595e-34	TRPV6	55503
ILMN_1708743	-0.609739	-9.95088	2.62911e-22	1.76136e-20	NT5DC2	64943
ILMN_1708779	-0.609382	-9.33426	6.40483e-20	3.22689e-18	GNLY	10578
ILMN_2172174	-0.608871	-10.198	2.68471e-23	2.0075e-21	PNP	4860
ILMN_1751572	-0.606472	-9.80276	1.01004e-21	6.34648e-20	TLE1	7088
ILMN_1702691	-0.606158	-10.329	7.86993e-24	6.31326e-22	TNFAIP3	7128
ILMN_1750051	-0.606131	-13.8188	7.18849e-40	3.79124e-37	FAM123B	139285
ILMN_1748352	-0.605313	-9.56094	8.78031e-21	4.90747e-19	CTSL2	1515
ILMN_2139816	-0.604312	-10.9621	1.75847e-26	1.93728e-24	GPSM2	29899
ILMN_2347949	-0.603903	-9.4525	2.28264e-20	1.21551e-18	G6PD	2539
ILMN_1758939	-0.603871	-10.5521	9.45967e-25	8.34471e-23	RIPK2	8767
ILMN_2275248	-0.603859	-11.2569	9.31557e-28	1.26156e-25	ECE2	9718
ILMN_2173451	-0.601459	-11.1626	2.3986e-27	3.0335e-25	GPI	2821
ILMN_2375879	-0.601116	-9.49363	1.59041e-20	8.64117e-19	VEGFA	7422
ILMN_1667825	-0.599341	-10.4089	3.69826e-24	3.08142e-22	MLKL	197259
ILMN_1783285	-0.599025	-11.036	8.46202e-27	9.75612e-25	CTPS	1503
ILMN_2413650	-0.598085	-10.0216	1.37441e-22	9.50316e-21	STIL	6491
ILMN_2080611	-0.596836	-12.9533	1.39553e-35	4.46354e-33	PDSS1	23590
ILMN_2124769	-0.595456	-9.90147	4.12627e-22	2.72027e-20	YBX1	4904
ILMN_1708101	-0.594964	-11.0435	7.85679e-27	9.14338e-25	LMNB2	84823
ILMN_1788462	-0.592565	-9.37337	4.55828e-20	2.33935e-18	AMD1	262
ILMN_1676899	-0.591928	-13.2612	4.3773e-37	1.68224e-34	YEATS2	55689
ILMN_1739645	-0.588051	-11.0887	5.01704e-27	5.99337e-25	ANLN	54443
ILMN_1771734	-0.582793	-10.626	4.65304e-25	4.27549e-23	GMPS	8833
ILMN_1763487	-0.58264	-10.9268	2.48795e-26	2.69306e-24	CTLA4	1493
ILMN_2196569	-0.580386	-12.0496	2.58663e-31	5.06857e-29	NUP93	9688
ILMN_1669927	-0.576694	-10.2924	1.11005e-23	8.76305e-22	ICOS	29851
ILMN_1679995	-0.576157	-13.7457	1.68313e-39	8.69195e-37	MPP6	51678
ILMN_1699887	-0.575861	-9.88465	4.80898e-22	3.13285e-20	ST14	6768
ILMN_1661264	-0.574349	-11.5072	7.34204e-29	1.08979e-26	SHMT2	6472
ILMN_1664630	-0.569089	-11.0438	7.83486e-27	9.13932e-25	CHEK1	1111
ILMN_2342271	-0.568197	-13.327	2.0735e-37	8.35737e-35	BCL11A	53335
ILMN_1669553	-0.567733	-9.72549	2.02541e-21	1.23205e-19	UBE2E3	10477
ILMN_1684699	-0.564541	-9.82439	8.30655e-22	5.2728e-20	ELF5	2001
ILMN_2262444	-0.563339	-10.7378	1.57801e-25	1.53395e-23	PDE7A	NA
ILMN_1744963	-0.563329	-10.0625	9.4374e-23	6.60831e-21	ERO1L	30001
ILMN_2150654	-0.562925	-9.43923	2.56437e-20	1.35535e-18	ZSWIM4	65249
ILMN_1771026	-0.560737	-11.4648	1.13218e-28	1.67051e-26	GARS	2617
ILMN_2379130	-0.560056	-10.6	5.97259e-25	5.39339e-23	IRAK1	3654
ILMN_1680626	-0.559513	-10.8955	3.38528e-26	3.57844e-24	PDIA6	10130
ILMN_2330307	-0.558555	-10.9564	1.85967e-26	2.04424e-24	SLC43A3	29015
ILMN_1653871	-0.558017	-10.3713	5.27797e-24	4.29656e-22	NAMPT	10135
ILMN_1680104	-0.557595	-13.0442	5.05485e-36	1.67066e-33	SLC35C1	55343
ILMN_1771039	-0.557474	-12.4356	4.14101e-33	9.5044e-31	BC069212	NA
ILMN_1778599	-0.557377	-10.3382	7.21593e-24	5.81686e-22	SP140	11262
ILMN_1660729	-0.556163	-13.8173	7.31302e-40	3.81632e-37	ATP6V1C2	245973
ILMN_1798249	-0.555345	-9.72403	2.05202e-21	1.24518e-19	AK4	NA
ILMN_1705107	-0.554093	-12.3273	1.33334e-32	2.93784e-30	SDCBP2	NA
ILMN_2383383	-0.552947	-9.53342	1.11983e-20	6.18918e-19	PIR	NA
ILMN_1710427	-0.552124	-10.7326	1.65925e-25	1.60977e-23	VPS37B	79720
ILMN_1768284	-0.551843	-9.3567	5.27007e-20	2.68243e-18	P2RY8	286530
ILMN_1669376	-0.551013	-9.567	8.32156e-21	4.67214e-19	DRAM1	55332
ILMN_1760174	-0.550763	-11.0327	8.7498e-27	1.00645e-24	MCCC1	56922
ILMN_1798804	-0.549216	-11.2566	9.33902e-28	1.26156e-25	SRPK1	6732
ILMN_1705080	-0.549132	-9.66688	3.42276e-21	2.03218e-19	SLURP1	57152
ILMN_1785444	-0.548502	-9.96605	2.28837e-22	1.54562e-20	LEMD1	93273
ILMN_2392472	-0.548388	-12.3478	1.06968e-32	2.37806e-30	CENPA	1058
ILMN_1756784	-0.548366	-11.4791	9.79044e-29	1.44887e-26	NCS1	23413
ILMN_2205050	-0.548172	-13.0748	3.58386e-36	1.22534e-33	PRKX	5613
ILMN_2222234	-0.547918	-9.97534	2.10171e-22	1.42342e-20	PRDX4	10549
ILMN_1716400	-0.54669	-11.4371	1.50211e-28	2.19025e-26	FOXM1	2305
ILMN_2367258	-0.546225	-11.1499	2.7232e-27	3.38359e-25	SMOX	54498
ILMN_1764850	-0.544347	-10.363	5.71178e-24	4.63449e-22	HPCAL1	3241
ILMN_1803256	-0.544138	-9.74449	1.70755e-21	1.05291e-19	STOX2	56977
ILMN_2266595	-0.542146	-9.85382	6.3627e-22	4.10191e-20	LILRA5	353514
ILMN_1803686	-0.540106	-9.98643	1.89871e-22	1.2877e-20	ADA	100
ILMN_1765146	-0.539078	-11.9417	8.08002e-31	1.50028e-28	IFNAR2	3455
ILMN_1687533	-0.538789	-9.87755	5.12957e-22	3.33295e-20	SEMA4D	10507
ILMN_1718297	-0.538478	-11.7053	9.54146e-30	1.54081e-27	EML4	27436
ILMN_1769782	-0.538266	-9.78831	1.15079e-21	7.18534e-20	LAX1	54900
ILMN_1659888	-0.537273	-9.47294	1.90774e-20	1.02914e-18	PPP1R14B	26472
ILMN_1697559	-0.53722	-9.35183	5.4984e-20	2.7872e-18	G6PD	2539
ILMN_2392274	-0.535111	-9.72703	1.9976e-21	1.22112e-19	CD82	3732
ILMN_2367010	-0.53339	-11.7357	6.96374e-30	1.13939e-27	GPR126	57211
ILMN_1749131	-0.531878	-9.45676	2.199e-20	1.17476e-18	ENPP3	5169
ILMN_1739513	-0.529289	-11.5375	5.38127e-29	8.13359e-27	CASP14	23581
ILMN_1703324	-0.528267	-12.7704	1.06302e-34	2.99434e-32	PDSS1	23590
ILMN_1772189	-0.520796	-11.1702	2.22384e-27	2.81967e-25	ABCD1	215
ILMN_1660031	-0.519149	-13.2504	4.94721e-37	1.88664e-34	P2RY6	5031
ILMN_1723481	-0.518809	-9.30406	8.32144e-20	4.13785e-18	CHST3	9469
ILMN_1724718	-0.518608	-9.90708	3.92077e-22	2.59168e-20	NCK2	8440
ILMN_1749829	-0.516842	-9.83279	7.69848e-22	4.89936e-20	DLGAP5	9787
ILMN_1660654	-0.516536	-11.4366	1.51001e-28	2.19531e-26	CDCA2	157313
ILMN_1695276	-0.515048	-9.5919	6.6728e-21	3.79806e-19	MAPRE2	10982
ILMN_2046073	-0.511904	-13.054	4.5289e-36	1.51706e-33	LCT	3938
ILMN_1674985	-0.511888	-9.36425	4.93537e-20	2.52503e-18	TMEM51	55092
ILMN_1775549	-0.511813	-11.7529	5.82394e-30	9.75432e-28	PRSS27	83886
ILMN_1740291	-0.511175	-9.37416	4.52714e-20	2.32578e-18	POLQ	10721
ILMN_1753243	-0.510824	-10.406	3.80162e-24	3.15693e-22	DNAJB11	51726
ILMN_1716279	-0.510814	-9.29039	9.367e-20	4.64378e-18	CENPE	1062
ILMN_1791057	-0.509445	-11.6756	1.29765e-29	2.08871e-27	IFNAR2	3455
ILMN_1869390	-0.50914	-12.1425	9.64336e-32	1.95134e-29	BC004960	NA
ILMN_2043060	-0.506963	-12.246	3.19233e-32	6.76338e-30	PLCH1	23007
ILMN_1738546	-0.506907	-10.501	1.54157e-24	1.32913e-22	KRT16P3	NA
ILMN_1751656	-0.506065	-10.4564	2.3566e-24	2.00396e-22	KLF11	8462
ILMN_1795464	-0.503534	-9.62293	5.06485e-21	2.93678e-19	LTA	4049
ILMN_1656628	-0.502655	-9.44943	2.34508e-20	1.24475e-18	WDR4	10785
ILMN_1764794	-0.501761	-10.6081	5.52573e-25	5.00811e-23	PSMB2	5690
ILMN_1677829	-0.500471	-11.8458	2.21087e-30	3.90058e-28	SLC9A6	10479
ILMN_1673962	-0.500405	-9.71776	2.17083e-21	1.31245e-19	NUP205	23165
ILMN_1670302	-0.497673	-10.6634	3.24409e-25	3.02879e-23	HK3	3101
ILMN_1815169	-0.497588	-10.1831	3.08368e-23	2.28857e-21	MCM5	4174
ILMN_1781791	-0.497459	-11.0608	6.6209e-27	7.80503e-25	PRRG1	5638
ILMN_1707312	-0.497065	-9.75957	1.49092e-21	9.23925e-20	NFIL3	4783
ILMN_1805192	-0.496648	-9.48798	1.67156e-20	9.05678e-19	ITPRIP	85450
ILMN_1793729	-0.49519	-11.6209	2.28441e-29	3.59529e-27	C15orf39	56905
ILMN_1717393	-0.494547	-10.3737	5.1617e-24	4.20882e-22	PTCHD1	139411
ILMN_2363498	-0.492359	-10.8301	6.42461e-26	6.56714e-24	LSR	51599
ILMN_1714741	-0.490303	-10.7486	1.42104e-25	1.38953e-23	LOC346887	NA
ILMN_1688753	-0.486364	-9.32257	7.08837e-20	3.54963e-18	PTDSS1	9791
ILMN_1828699	-0.484253	-9.519	1.2718e-20	6.97465e-19	AW972870	NA
ILMN_1679268	-0.483793	-9.78114	1.22765e-21	7.64599e-20	PELI1	57162
ILMN_1670723	-0.48292	-13.3399	1.79054e-37	7.33617e-35	MSL3	10943
ILMN_1786834	-0.482886	-13.0466	4.91926e-36	1.63676e-33	PRKX	5613
ILMN_1793410	-0.48249	-9.61883	5.25275e-21	3.03863e-19	SNTB1	6641
ILMN_1708105	-0.481795	-10.2459	1.7167e-23	1.31338e-21	EZH2	2146
ILMN_1677768	-0.481709	-10.8883	3.63139e-26	3.82229e-24	POR	5447
ILMN_1731070	-0.481363	-10.9805	1.46647e-26	1.63009e-24	ORC6	23594
ILMN_1775008	-0.481088	-9.77519	1.29536e-21	8.03737e-20	NCAPD2	9918
ILMN_1740633	-0.480829	-9.40838	3.35888e-20	1.74916e-18	PRF1	5551
ILMN_1690566	-0.48071	-10.039	1.17085e-22	8.14114e-21	RASSF4	83937
ILMN_1677404	-0.479157	-9.40049	3.59826e-20	1.86989e-18	RAP2A	5911
ILMN_1798204	-0.478813	-10.7902	9.48524e-26	9.46157e-24	IL21R	50615
ILMN_1696585	-0.478741	-11.9787	5.47437e-31	1.03984e-28	FERMT1	55612
ILMN_1712632	-0.478566	-10.7801	1.04591e-25	1.03912e-23	XDH	7498
ILMN_1708340	-0.477756	-9.70724	2.38556e-21	1.43702e-19	DAPK1	1612
ILMN_1668108	-0.477339	-11.003	1.17357e-26	1.33137e-24	CXorf61	203413
ILMN_1758629	-0.475228	-10.2585	1.52541e-23	1.17428e-21	DONSON	29980
ILMN_1657234	-0.474895	-10.7733	1.11728e-25	1.10781e-23	CCL20	6364
ILMN_1709937	-0.473394	-12.225	3.99965e-32	8.40198e-30	KCNN4	3783
ILMN_1799667	-0.471761	-9.46959	1.96482e-20	1.05534e-18	KIF4A	24137
ILMN_1661337	-0.471674	-9.50983	1.37891e-20	7.53701e-19	SRM	6723
ILMN_1815130	-0.471397	-12.0996	1.52313e-31	3.0084e-29	MICALL1	85377
ILMN_1661428	-0.469617	-14.2145	6.82552e-42	4.39457e-39	ATP11C	286410
ILMN_1709484	-0.466906	-11.1205	3.65491e-27	4.45199e-25	BLM	641
ILMN_1737580	-0.466422	-9.64744	4.07138e-21	2.39718e-19	PPPDE2	27351
ILMN_1803110	-0.46515	-9.89107	4.53612e-22	2.97071e-20	SF3B3	23450
ILMN_1794829	-0.463218	-10.4539	2.41343e-24	2.04877e-22	MRAP2	112609
ILMN_2228463	-0.462887	-10.3956	4.1952e-24	3.46058e-22	DDC	1644
ILMN_1690066	-0.462218	-11.9468	7.66284e-31	1.42817e-28	TIGD2	166815
ILMN_2112988	-0.461066	-9.85214	6.46014e-22	4.15393e-20	NCF1C	654817
ILMN_2312340	-0.461037	-9.55601	9.17152e-21	5.10885e-19	LILRB2	10288
ILMN_1678605	-0.460996	-9.60826	5.7706e-21	3.31115e-19	CDC123	8872
ILMN_1678939	-0.460972	-10.1178	5.65563e-23	4.06943e-21	VNN2	8875
ILMN_1848383	-0.460214	-10.3978	4.10969e-24	3.3957e-22	DA738617	NA
ILMN_1777584	-0.458212	-10.879	3.98021e-26	4.18057e-24	KARS	3735
ILMN_1726547	-0.456433	-9.58088	7.3583e-21	4.16909e-19	MAP3K5	4217
ILMN_1860665	-0.455609	-9.44035	2.53936e-20	1.34499e-18	BG221407	NA
ILMN_2204876	-0.455089	-10.5851	6.89162e-25	6.16713e-23	FLVCR2	55640
ILMN_2311826	-0.454112	-11.2451	1.04931e-27	1.39465e-25	USP6NL	9712
ILMN_2083946	-0.452928	-10.4436	2.66242e-24	2.25243e-22	TGFA	7039
ILMN_1775380	-0.452726	-10.5401	1.06101e-24	9.29335e-23	SMOX	54498
ILMN_1782487	-0.448995	-12.968	1.18484e-35	3.83918e-33	GBP1	2633
ILMN_1668055	-0.448471	-9.49356	1.59137e-20	8.64117e-19	SAA2	NA
ILMN_1768969	-0.448205	-9.80966	9.49048e-22	5.97081e-20	LBR	3930
ILMN_1658407	-0.445998	-10.093	7.11796e-23	5.07012e-21	SLC43A3	29015
ILMN_1838313	-0.445576	-9.29834	8.74431e-20	4.33942e-18	LRRC8B	23507
ILMN_1657550	-0.443275	-11.8681	1.74988e-30	3.14319e-28	MVD	4597
ILMN_1671969	-0.442614	-10.9752	1.54386e-26	1.70845e-24	UGP2	7360
ILMN_1805606	-0.441735	-12.5313	1.46312e-33	3.57318e-31	PLEKHG1	57480
ILMN_1692295	-0.441493	-10.0888	7.39924e-23	5.25537e-21	MYO1G	64005
ILMN_2189027	-0.440577	-10.1668	3.59053e-23	2.62931e-21	LIPG	9388
ILMN_1687107	-0.440506	-9.42073	3.01511e-20	1.57344e-18	RFWD3	55159
ILMN_1682792	-0.436687	-9.6432	4.22819e-21	2.47481e-19	BYSL	705
ILMN_1682336	-0.436014	-10.9173	2.73121e-26	2.93715e-24	MASTL	84930
ILMN_1712759	-0.435992	-10.1002	6.65824e-23	4.75632e-21	SBSN	374897
ILMN_1790819	-0.435413	-10.9216	2.61883e-26	2.82242e-24	MEMO1	51072
ILMN_1758705	-0.433266	-10.7566	1.3146e-25	1.288e-23	IRX6	79190
ILMN_1730491	-0.432799	-11.0976	4.58964e-27	5.50935e-25	FMNL2	114793
ILMN_1792072	-0.431561	-10.1352	4.81389e-23	3.48908e-21	FUT4	2526
ILMN_2166524	-0.430937	-12.7512	1.31298e-34	3.61623e-32	CCNYL1	151195
ILMN_1803882	-0.43001	-10.8186	7.18812e-26	7.2578e-24	VEGFA	7422
ILMN_1783805	-0.429293	-11.0302	8.96246e-27	1.02853e-24	PNMA3	29944
ILMN_1718071	-0.428291	-11.1094	4.08087e-27	4.92247e-25	AGTPBP1	23287
ILMN_1726064	-0.427138	-9.79778	1.05655e-21	6.62194e-20	PAK1IP1	55003
ILMN_1808071	-0.426881	-9.93303	3.09453e-22	2.05925e-20	KIF14	9928
ILMN_1754576	-0.424973	-9.41077	3.28928e-20	1.71472e-18	KRT6C	286887
ILMN_1652082	-0.424918	-9.62254	5.08249e-21	2.94357e-19	ELF4	2000
ILMN_1763264	-0.422598	-10.2587	1.52318e-23	1.17428e-21	MRPL2	51069
ILMN_1701966	-0.422467	-9.58939	6.82336e-21	3.8793e-19	LOC286467	286467
ILMN_1747943	-0.421721	-12.9775	1.06596e-35	3.47671e-33	ZNF670	NA
ILMN_1829916	-0.421237	-12.0173	3.64232e-31	7.08124e-29	BC038556	NA
ILMN_1761903	-0.420879	-10.893	3.46792e-26	3.65799e-24	KCNS1	3787
ILMN_1703946	-0.419751	-9.95144	2.61566e-22	1.75472e-20	ADORA2B	136
ILMN_1703314	-0.419744	-10.0205	1.38926e-22	9.57916e-21	KLHL36	79786
ILMN_1679476	-0.418329	-9.45649	2.20429e-20	1.17632e-18	GART	2618
ILMN_1789944	-0.418233	-10.3042	9.93417e-24	7.87995e-22	PGAM5	192111
ILMN_1659843	-0.416876	-10.9104	2.92375e-26	3.13063e-24	DNAJC3	5611
ILMN_1683916	-0.41295	-9.3519	5.49495e-20	2.7872e-18	PEX13	5194
ILMN_1782403	-0.412937	-9.5083	1.39765e-20	7.63104e-19	PRR11	55771
ILMN_2370624	-0.411092	-9.7054	2.4251e-21	1.45906e-19	COL13A1	1305
ILMN_1806867	-0.41037	-9.58734	6.94814e-21	3.94571e-19	PPM1G	5496
ILMN_2351269	-0.409848	-9.56725	8.30252e-21	4.66673e-19	TTYH1	57348
ILMN_1747197	-0.409809	-10.5655	8.31659e-25	7.36256e-23	SLC41A2	84102
ILMN_2367070	-0.406518	-10.9868	1.37685e-26	1.54781e-24	ACOT9	23597
ILMN_2311796	-0.405567	-10.7241	1.80243e-25	1.73847e-23	TES	26136
ILMN_1805175	-0.405483	-11.2293	1.2288e-27	1.60737e-25	TGFA	7039
ILMN_1761486	-0.404827	-9.4651	2.04369e-20	1.09297e-18	C13orf34	79866
ILMN_1748881	-0.404617	-10.6533	3.57587e-25	3.31359e-23	MRAS	22808
ILMN_1758816	-0.404481	-11.1166	3.79911e-27	4.61629e-25	UGT8	7368
ILMN_1711005	-0.403839	-10.2858	1.18133e-23	9.22295e-22	CDC25A	993
ILMN_1674662	-0.403067	-11.7349	7.01808e-30	1.1445e-27	C15orf42	90381
ILMN_2278819	-0.40212	-11.8501	2.11191e-30	3.73929e-28	PDE7A	5150
ILMN_1764927	-0.401088	-10.4308	3.00673e-24	2.52647e-22	CDC42EP1	11135
ILMN_1667232	-0.400677	-10.0768	8.26714e-23	5.84668e-21	KIR2DL1	3804
ILMN_1802819	-0.398715	-10.4116	3.60632e-24	3.00988e-22	DEPDC1	55635
ILMN_1695893	-0.397993	-12.6755	3.02188e-34	8.09798e-32	NXPH4	11247
ILMN_1782129	-0.395564	-9.72448	2.04385e-21	1.24174e-19	ZBED4	9889
ILMN_1680018	-0.393062	-11.3358	4.2021e-28	5.80288e-26	RIPK4	54101
ILMN_1753370	-0.390144	-10.5954	6.24298e-25	5.60692e-23	ABTB2	25841
ILMN_2375032	-0.390103	-11.4538	1.26713e-28	1.85856e-26	BEND3	57673
ILMN_1770623	-0.389784	-9.6163	5.3725e-21	3.09706e-19	FAM58B	92002
ILMN_1655645	-0.388126	-10.0066	1.57771e-22	1.08184e-20	AK2	204
ILMN_2106107	-0.387847	-9.37258	4.59013e-20	2.35326e-18	FAM127C	441518
ILMN_1716704	-0.387778	-10.2174	2.24082e-23	1.69864e-21	NLRC5	84166
ILMN_1659800	-0.38278	-12.0095	3.95471e-31	7.65854e-29	BCL11A	53335
ILMN_1720433	-0.381379	-9.88667	4.72124e-22	3.0838e-20	FAM3D	131177
ILMN_1799024	-0.381312	-11.1861	1.89566e-27	2.41592e-25	VAC14	55697
ILMN_1784706	-0.380791	-10.8428	5.6714e-26	5.85761e-24	GABRE	2564
ILMN_1756676	-0.37717	-10.1939	2.78864e-23	2.08207e-21	PHF19	26147
ILMN_1776038	-0.374551	-9.95215	2.59876e-22	1.74812e-20	UBXN2A	165324
ILMN_1690241	-0.372321	-10.8535	5.10854e-26	5.29834e-24	BATF2	116071
ILMN_1736256	-0.370901	-10.6992	2.29366e-25	2.17836e-23	CALR	811
ILMN_1696590	-0.368871	-10.148	4.27491e-23	3.10752e-21	CHST4	10164
ILMN_1738558	-0.368386	-11.3547	3.47093e-28	4.87464e-26	RGS20	8601
ILMN_1735700	-0.365821	-9.60632	5.87099e-21	3.36485e-19	KLK8	11202
ILMN_1697998	-0.364521	-10.5223	1.25808e-24	1.08849e-22	FAM54A	113115
ILMN_1768273	-0.362313	-10.6167	5.08501e-25	4.64262e-23	POP1	10940
ILMN_1791002	-0.359383	-10.1201	5.53955e-23	3.9917e-21	SKP2	6502
ILMN_2328972	-0.359374	-9.5681	8.24036e-21	4.63705e-19	DNMT3B	1789
ILMN_1770044	-0.358994	-10.1988	2.66443e-23	1.99535e-21	CHRNA5	1138
ILMN_1692261	-0.358909	-9.36116	5.06958e-20	2.59103e-18	EPHB1	2047
ILMN_2328378	-0.356515	-9.30443	8.29547e-20	4.12908e-18	OSBPL3	26031
ILMN_1793517	-0.355185	-10.9771	1.51521e-26	1.68049e-24	RASAL1	8437
ILMN_1810069	-0.354007	-11.7574	5.55411e-30	9.39763e-28	CCNYL1	151195
ILMN_2371079	-0.352179	-10.2906	1.12905e-23	8.85665e-22	HTR3A	3359
ILMN_2211739	-0.350875	-10.3939	4.26237e-24	3.51016e-22	SLC15A2	6565
ILMN_1736176	-0.349123	-10.6111	5.36925e-25	4.8752e-23	PLK1	5347
ILMN_1651365	-0.347451	-10.0024	1.64026e-22	1.12162e-20	ZBED2	79413
ILMN_2221808	-0.342886	-10.7447	1.47668e-25	1.4411e-23	KIAA1647	26220
ILMN_1787477	-0.342397	-11.8658	1.79269e-30	3.20846e-28	CENPO	79172
ILMN_1761828	-0.342192	-9.43644	2.62762e-20	1.38435e-18	E2F4	1874
ILMN_1768020	-0.339195	-9.85137	6.50581e-22	4.16708e-20	HAUS8	93323
ILMN_1773380	-0.338508	-9.43748	2.60394e-20	1.37479e-18	UNC13D	201294
ILMN_2413899	-0.338407	-9.77879	1.25392e-21	7.79978e-20	MCM10	55388
ILMN_1860051	-0.337859	-11.0015	1.19079e-26	1.34782e-24	C20656	NA
ILMN_1722089	-0.337069	-10.2043	2.53314e-23	1.91146e-21	RNF217	154214
ILMN_1741599	-0.336024	-10.3305	7.76218e-24	6.23692e-22	MEMO1	51072
ILMN_1851492	-0.335451	-9.68084	3.02135e-21	1.80466e-19	AK095707	NA
ILMN_2170813	-0.334916	-11.5286	5.89718e-29	8.83258e-27	LAMP3	27074
ILMN_1803124	-0.32993	-9.52659	1.18947e-20	6.5667e-19	BIRC5	332
ILMN_2371433	-0.324642	-9.94522	2.76861e-22	1.85231e-20	MID1	4281
ILMN_1739756	-0.324237	-9.75351	1.57456e-21	9.74539e-20	KIR2DL4	NA
ILMN_2413508	-0.318443	-9.72561	2.02313e-21	1.23205e-19	CD97	976
ILMN_1783563	-0.317881	-10.2919	1.1159e-23	8.77229e-22	TBX19	9095
ILMN_1666986	-0.315562	-11.1358	3.13627e-27	3.86776e-25	GCNT2	2651
ILMN_1677305	-0.314514	-9.42245	2.97015e-20	1.55162e-18	PVR	5817
ILMN_1678655	-0.313107	-9.38531	4.10808e-20	2.12369e-18	PNLIPRP3	119548
ILMN_1664859	-0.309686	-9.99619	1.73616e-22	1.18393e-20	ST8SIA1	6489
ILMN_1737498	-0.308566	-10.0174	1.42882e-22	9.83819e-21	MLKL	197259
ILMN_2261627	-0.306462	-9.55542	9.2194e-21	5.124e-19	CTLA4	1493
ILMN_1677693	-0.304756	-11.7846	4.18604e-30	7.15612e-28	GPR109B	8843
ILMN_1681802	-0.302867	-9.53495	1.10479e-20	6.11287e-19	GRK6	2870
ILMN_1695226	-0.301912	-10.1794	3.19321e-23	2.36278e-21	DIAPH3	81624
ILMN_1814270	-0.301719	-9.57646	7.65208e-21	4.32072e-19	LY6D	8581
ILMN_1665682	-0.29945	-9.67019	3.32328e-21	1.97548e-19	IL15RA	3601
ILMN_1797362	-0.297164	-10.4773	1.93229e-24	1.65736e-22	LIMK1	3984
ILMN_1677851	-0.295417	-10.2052	2.51015e-23	1.897e-21	RARRES1	5918
ILMN_1794692	-0.294644	-9.56149	8.73737e-21	4.88898e-19	DNMT3B	1789
ILMN_1696521	-0.292955	-9.38125	4.25611e-20	2.19793e-18	EGFR	1956
ILMN_1683774	-0.286958	-10.1902	2.88858e-23	2.15345e-21	IL2RA	3559
ILMN_1697703	-0.286884	-10.3831	4.7232e-24	3.85834e-22	HPDL	84842
ILMN_1813430	-0.284982	-10.597	6.1493e-25	5.54287e-23	TRIM69	140691
ILMN_2153787	-0.284756	-9.47831	1.81979e-20	9.8491e-19	ARRDC5	645432
ILMN_1883997	-0.281535	-9.93442	3.05567e-22	2.03613e-20	BX105747	NA
ILMN_1706813	-0.278003	-9.81203	9.28914e-22	5.85901e-20	SLC6A14	11254
ILMN_2195703	-0.275441	-10.3831	4.72408e-24	3.85834e-22	PPARGC1B	133522
ILMN_1811593	-0.2745	-9.29932	8.67036e-20	4.30703e-18	NIPAL1	152519
ILMN_1700671	-0.272316	-9.74114	1.75979e-21	1.08242e-19	ETV7	51513
ILMN_1759344	-0.265475	-10.0744	8.45092e-23	5.95964e-21	PLD1	NA
ILMN_1698166	-0.2652	-9.33622	6.29691e-20	3.17574e-18	C21orf91	54149
ILMN_2373689	-0.259373	-9.31245	7.73877e-20	3.86362e-18	DIAPH3	81624
ILMN_2235975	-0.258745	-10.0117	1.50556e-22	1.03379e-20	FXYD5	53827
ILMN_1775345	-0.258434	-9.94111	2.87463e-22	1.92066e-20	SRSF12	135295
ILMN_1786034	-0.257617	-10.2379	1.84986e-23	1.41091e-21	GPRC5B	51704
ILMN_1767135	-0.256118	-9.70944	2.33885e-21	1.41059e-19	SOS1	6654
ILMN_1874003	-0.242874	-10.0244	1.33956e-22	9.27518e-21	BM670178	NA
ILMN_1802160	-0.241664	-10.2011	2.60839e-23	1.95929e-21	XIRP1	165904
ILMN_2393693	-0.239717	-9.37431	4.52141e-20	2.32524e-18	LRRC37A4	55073
ILMN_2149292	-0.235714	-9.33152	6.55937e-20	3.29471e-18	TMEM40	55287
ILMN_1652952	-0.228721	-9.64353	4.21577e-21	2.47046e-19	RASAL2	9462
ILMN_1719876	-0.223921	-9.42749	2.84194e-20	1.48934e-18	KIAA1804	84451
ILMN_1727459	-0.217881	-9.5845	7.12558e-21	4.04185e-19	ORC1	4998
ILMN_1697160	-0.21338	-10.2037	2.54588e-23	1.91816e-21	TTC7A	57217
ILMN_1758324	-0.208973	-10.22	2.1866e-23	1.66008e-21	SLCO5A1	81796
ILMN_1745988	0.227885	9.57285	7.90094e-21	4.45616e-19	NUDT12	83594
ILMN_1799710	0.230563	9.77639	1.28138e-21	7.96064e-20	CCDC96	257236
ILMN_1717461	0.252097	9.32616	6.87146e-20	3.44797e-18	BC047566	NA
ILMN_1710000	0.297822	9.49668	1.54825e-20	8.43474e-19	PEX11G	92960
ILMN_1727526	0.297859	10.2752	1.30425e-23	1.01189e-21	KIAA1407	57577
ILMN_1769018	0.314782	9.39607	3.73983e-20	1.93737e-18	PCSK4	54760
ILMN_1720093	0.321285	10.3201	8.55653e-24	6.83898e-22	PCP2	126006
ILMN_1652309	0.322581	9.89082	4.54646e-22	2.97355e-20	TTC8	123016
ILMN_2203876	0.332202	10.6893	2.52433e-25	2.38373e-23	CCDC68	80323
ILMN_2217630	0.338911	9.86956	5.51539e-22	3.57426e-20	CDKL3	51265
ILMN_2281734	0.342755	9.66171	3.58467e-21	2.11816e-19	DYNC2LI1	NA
ILMN_1807649	0.343707	9.36865	4.74979e-20	2.4326e-18	SPOPL	339745
ILMN_1791905	0.350538	9.71686	2.18841e-21	1.32147e-19	CCDC103	388389
ILMN_1737343	0.351597	9.37552	4.47399e-20	2.30325e-18	FNIP1	96459
ILMN_1712035	0.354928	9.57059	8.06057e-21	4.54103e-19	TMEM115	11070
ILMN_1795704	0.369838	10.3196	8.59791e-24	6.84189e-22	KIAA0232	9778
ILMN_1777318	0.369943	9.39776	3.68526e-20	1.91109e-18	C9orf64	84267
ILMN_2147345	0.377914	9.31105	7.83264e-20	3.90655e-18	C14orf45	80127
ILMN_1806387	0.383608	9.64353	4.21574e-21	2.47046e-19	KRT18	3875
ILMN_1651364	0.387928	10.7005	2.26494e-25	2.15521e-23	PCBD2	NA
ILMN_1746604	0.38823	9.90002	4.18134e-22	2.75291e-20	IL6ST	3572
ILMN_1724612	0.393306	9.44191	2.50469e-20	1.32805e-18	SLC25A35	399512
ILMN_2043306	0.397935	10.171	3.45172e-23	2.53515e-21	EPB41L5	57669
ILMN_1807095	0.400927	10.7136	1.99531e-25	1.91705e-23	MRPS36	92259
ILMN_1894057	0.405835	9.89483	4.38338e-22	2.87828e-20	LOC100128788	100128788
ILMN_1664348	0.406082	9.55574	9.19327e-21	5.11521e-19	PNPLA4	8228
ILMN_1701711	0.407338	9.63365	4.60376e-21	2.67568e-19	BRD8	10902
ILMN_1820244	0.407772	9.51922	1.26936e-20	6.96897e-19	LOC100506668	100506668
ILMN_1658206	0.408335	10.7925	9.27065e-26	9.26617e-24	OSCP1	127700
ILMN_1779515	0.415327	9.73357	1.88368e-21	1.15433e-19	CSAD	51380
ILMN_1720531	0.415387	10.8235	6.85295e-26	6.96192e-24	KDM4B	23030
ILMN_1797861	0.416598	9.67991	3.04673e-21	1.81762e-19	IL6ST	3572
ILMN_1693853	0.418595	10.5892	6.62457e-25	5.93887e-23	HHAT	55733
ILMN_1777765	0.420575	10.2921	1.11379e-23	8.77229e-22	C12orf10	60314
ILMN_1674551	0.421774	9.64355	4.21491e-21	2.47046e-19	SMAD5	4090
ILMN_1689070	0.421885	10.3247	8.19111e-24	6.5603e-22	COQ7	10229
ILMN_1756877	0.427477	9.43038	2.77099e-20	1.45524e-18	C14orf179	112752
ILMN_1803772	0.429205	9.45116	2.30969e-20	1.22728e-18	POLD4	57804
ILMN_1736965	0.4365	9.47042	1.95047e-20	1.04877e-18	SIGIRR	59307
ILMN_1799150	0.441506	9.99505	1.75433e-22	1.19468e-20	PPM1J	333926
ILMN_1747067	0.444782	10.5681	8.11379e-25	7.19587e-23	NPAS1	4861
ILMN_1903159	0.444882	9.60042	6.18657e-21	3.52941e-19	PPM1A	5494
ILMN_2387214	0.446239	9.35532	5.33377e-20	2.70929e-18	PALM	5064
ILMN_2122420	0.446488	11.1445	2.87409e-27	3.56215e-25	HMGCL	3155
ILMN_1746917	0.448679	9.38005	4.30061e-20	2.2186e-18	INO80B-WBP1	NA
ILMN_1653896	0.448695	10.1454	4.37812e-23	3.17789e-21	ATRIP	84126
ILMN_1688295	0.450644	9.97247	2.15778e-22	1.4594e-20	ZNF219	51222
ILMN_1716790	0.453859	10.4601	2.27514e-24	1.94135e-22	APBB2	323
ILMN_1750969	0.453928	9.67115	3.2948e-21	1.9609e-19	FAM120AOS	158293
ILMN_1746704	0.455776	9.66592	3.45233e-21	2.04728e-19	TRIM8	81603
ILMN_1805796	0.455834	9.49532	1.56698e-20	8.52739e-19	FLYWCH2	114984
ILMN_1689774	0.456004	10.051	1.04833e-22	7.30972e-21	MRFAP1L1	114932
ILMN_1693882	0.458953	9.79471	1.08623e-21	6.79938e-20	TAPT1	202018
ILMN_1743767	0.459745	10.7645	1.21716e-25	1.19489e-23	ZNF446	55663
ILMN_2289924	0.459862	9.66387	3.51624e-21	2.0802e-19	TRAK1	22906
ILMN_1687921	0.461028	9.69319	2.70535e-21	1.62177e-19	JMJD8	339123
ILMN_1677919	0.461183	10.5385	1.0773e-24	9.41946e-23	GMPR2	51292
ILMN_1719835	0.464278	10.2935	1.09891e-23	8.68893e-22	OSCP1	127700
ILMN_1705346	0.465937	9.35619	5.29359e-20	2.69164e-18	NBEA	26960
ILMN_1755051	0.470356	9.5658	8.40979e-21	4.711e-19	EFHC1	114327
ILMN_1714599	0.470551	10.7677	1.18083e-25	1.16616e-23	CAMLG	819
ILMN_1675483	0.470728	9.47201	1.92343e-20	1.03535e-18	ANKMY1	51281
ILMN_2370464	0.476701	10.4376	2.81706e-24	2.37919e-22	ATRIP	84126
ILMN_1866954	0.478551	9.72671	2.00329e-21	1.22309e-19	AJ420536	NA
ILMN_1659082	0.479291	11.2091	1.50631e-27	1.94978e-25	ZCRB1	85437
ILMN_1652602	0.479781	12.3039	1.71594e-32	3.71482e-30	C11orf35	256329
ILMN_1815718	0.480917	9.95455	2.54218e-22	1.71238e-20	BTRC	8945
ILMN_2401927	0.480987	10.2601	1.50326e-23	1.16447e-21	TTC8	123016
ILMN_1710303	0.484196	9.72768	1.986e-21	1.21553e-19	TTC25	83538
ILMN_1757877	0.48452	9.52234	1.23491e-20	6.81002e-19	HCFC1R1	54985
ILMN_2383455	0.485734	11.5876	3.21897e-29	4.98698e-27	SUOX	6821
ILMN_1788347	0.48965	9.66443	3.49874e-21	2.07233e-19	KIAA1737	85457
ILMN_2324574	0.491307	10.2515	1.62912e-23	1.25023e-21	RALGAPA1	253959
ILMN_1698478	0.492088	10.7665	1.19429e-25	1.1771e-23	SNAPC2	6618
ILMN_1754757	0.492697	9.61795	5.29408e-21	3.05541e-19	SCNN1D	6339
ILMN_1684352	0.494795	9.99152	1.81202e-22	1.23058e-20	TRIM45	80263
ILMN_2097858	0.49625	9.92659	3.2819e-22	2.18101e-20	KIAA1737	85457
ILMN_1790455	0.497364	11.014	1.05262e-26	1.19965e-24	BCAM	4059
ILMN_2245676	0.50021	9.37845	4.36124e-20	2.24754e-18	BTF3	689
ILMN_1693762	0.500367	11.1805	2.00613e-27	2.55015e-25	LRRC48	83450
ILMN_1697962	0.501337	9.60963	5.70074e-21	3.27486e-19	NSMCE1	197370
ILMN_1780444	0.504278	9.4662	2.02409e-20	1.08366e-18	ARL3	403
ILMN_1765636	0.504942	10.5346	1.11817e-24	9.75953e-23	DKFZp761K0816	80164
ILMN_2320513	0.506301	10.2441	1.74544e-23	1.33331e-21	APBB3	10307
ILMN_1676749	0.506796	9.86647	5.67246e-22	3.67125e-20	C3orf15	89876
ILMN_2399174	0.507483	10.0031	1.63011e-22	1.11622e-20	TRAK1	22906
ILMN_2365595	0.508379	9.93732	2.97576e-22	1.98555e-20	GMPR2	51292
ILMN_2338997	0.515118	9.55892	8.93865e-21	4.98473e-19	PTP4A2	8073
ILMN_1797191	0.516544	9.54603	1.00182e-20	5.56173e-19	KIAA0040	9674
ILMN_1746378	0.5168	9.5439	1.02081e-20	5.66081e-19	GHDC	84514
ILMN_1749738	0.517033	9.92019	3.47929e-22	2.306e-20	NECAB3	63941
ILMN_2406299	0.517152	9.61293	5.53576e-21	3.18746e-19	SEMA3B	7869
ILMN_1657451	0.517835	9.60995	5.6845e-21	3.26931e-19	SRPK2	6733
ILMN_1689552	0.518065	10.4854	1.78803e-24	1.53628e-22	FAM63A	55793
ILMN_2095273	0.521617	11.5366	5.43488e-29	8.18966e-27	KIAA1407	57577
ILMN_1735415	0.522822	10.4191	3.35846e-24	2.80774e-22	NUDT16L1	84309
ILMN_1687037	0.523473	11.7538	5.77001e-30	9.69675e-28	IFT140	9742
ILMN_1770245	0.524117	10.2838	1.20383e-23	9.38383e-22	EPB41L5	57669
ILMN_1684984	0.529842	9.85149	6.49837e-22	4.16708e-20	MAGED2	10916
ILMN_1732775	0.530648	10.5162	1.33338e-24	1.15163e-22	NA	NA
ILMN_1705310	0.531108	10.1802	3.16986e-23	2.34901e-21	VEZF1	7716
ILMN_1732127	0.531659	11.2487	1.01155e-27	1.35171e-25	RBKS	64080
ILMN_1687351	0.533561	11.4418	1.43158e-28	2.09357e-26	ANKRA2	57763
ILMN_1664750	0.536549	10.922	2.60957e-26	2.81857e-24	TMBIM4	51643
ILMN_1686841	0.538095	10.0007	1.66537e-22	1.13723e-20	AK126437	NA
ILMN_1726352	0.542367	11.8213	2.85481e-30	4.98345e-28	THSD4	79875
ILMN_1722738	0.543315	11.4254	1.69198e-28	2.44553e-26	ROGDI	79641
ILMN_2319414	0.54524	10.4585	2.30979e-24	1.96753e-22	BTF3	689
ILMN_1815705	0.54544	10.1776	3.24855e-23	2.40015e-21	LZTFL1	54585
ILMN_1684690	0.546306	11.2523	9.75395e-28	1.31047e-25	HDAC11	79885
ILMN_1662852	0.547047	9.61833	5.27624e-21	3.04866e-19	IQCK	124152
ILMN_2185339	0.547262	10.7081	2.10597e-25	2.01555e-23	LRTOMT	220074
ILMN_1690807	0.548232	9.73493	1.86079e-21	1.14172e-19	MKL2	57496
ILMN_1740772	0.549116	9.89289	4.46146e-22	2.92568e-20	APBB3	10307
ILMN_2185563	0.549529	10.8592	4.83074e-26	5.03128e-24	ANKRA2	57763
ILMN_1761540	0.553158	9.43566	2.64575e-20	1.39242e-18	SEMA3F	6405
ILMN_1659762	0.554562	10.4676	2.119e-24	1.81123e-22	BTF3	689
ILMN_1693538	0.556892	9.40504	3.45825e-20	1.79902e-18	STK36	27148
ILMN_1674135	0.559145	10.7066	2.13501e-25	2.03941e-23	RALGPS1	9649
ILMN_1762466	0.560804	11.7374	6.84145e-30	1.12309e-27	BBS4	585
ILMN_2156936	0.561296	11.5586	4.33467e-29	6.65311e-27	SCCPDH	51097
ILMN_1741204	0.561614	9.52006	1.26005e-20	6.93324e-19	KLHDC2	23588
ILMN_1660577	0.562401	9.62563	4.94426e-21	2.87022e-19	ATP5G2	517
ILMN_1740920	0.566667	11.742	6.52294e-30	1.08154e-27	ACADSB	36
ILMN_1654151	0.566746	9.34149	6.01536e-20	3.03994e-18	COX6C	1345
ILMN_1788149	0.569283	10.6596	3.36584e-25	3.13067e-23	NEK11	79858
ILMN_1835847	0.57002	10.1063	6.29597e-23	4.51053e-21	LOC157860	NA
ILMN_1714567	0.570912	10.8309	6.37212e-26	6.52694e-24	AHNAK	79026
ILMN_2151056	0.571146	9.74136	1.75629e-21	1.08161e-19	C10orf32	119032
ILMN_1653501	0.574609	9.69357	2.69619e-21	1.61824e-19	SEMA3B	7869
ILMN_2153373	0.575863	10.1693	3.50935e-23	2.57366e-21	LRBA	987
ILMN_1743714	0.577611	9.51243	1.34765e-20	7.37431e-19	CARD10	29775
ILMN_1682095	0.578224	9.79886	1.0463e-21	6.56601e-20	RCOR3	55758
ILMN_1803745	0.579852	11.9593	6.71822e-31	1.25684e-28	SUOX	6821
ILMN_1651628	0.580775	11.6325	2.02557e-29	3.20829e-27	EXOC6	54536
ILMN_1749838	0.580877	10.0613	9.53868e-23	6.66981e-21	MZF1	7593
ILMN_1715324	0.582612	10.6729	2.95841e-25	2.76728e-23	HSD17B8	7923
ILMN_2158336	0.586063	10.32	8.56666e-24	6.83898e-22	SH3GLB2	56904
ILMN_1686082	0.586451	10.6259	4.65702e-25	4.27549e-23	C14orf79	122616
ILMN_1699357	0.588198	11.6137	2.45877e-29	3.85746e-27	SLC22A5	6584
ILMN_1758392	0.589233	9.35891	5.16987e-20	2.63685e-18	ANKS1B	56899
ILMN_1691966	0.589948	10.4991	1.56962e-24	1.35096e-22	AX748015	NA
ILMN_1768534	0.595886	9.68767	2.8425e-21	1.70193e-19	BHLHE40	8553
ILMN_1728496	0.596148	9.65649	3.75572e-21	2.21395e-19	SYT9	143425
ILMN_1689046	0.597443	9.72295	2.0721e-21	1.25582e-19	RBM47	54502
ILMN_1662263	0.599079	12.1477	9.12605e-32	1.85423e-29	MDP1	NA
ILMN_1708328	0.599807	10.1743	3.34931e-23	2.46725e-21	RAB11FIP3	9727
ILMN_1724832	0.602386	9.58074	7.36749e-21	4.16953e-19	OVOL2	58495
ILMN_1758941	0.603355	9.88638	4.73367e-22	3.08785e-20	REEP5	7905
ILMN_1673795	0.603366	10.1332	4.90373e-23	3.54901e-21	HSD17B4	3295
ILMN_1728380	0.609499	11.2528	9.70253e-28	1.3071e-25	PHOSPHO2	493911
ILMN_1795976	0.611176	10.574	7.6678e-25	6.83703e-23	SFXN2	118980
ILMN_1741422	0.611249	9.30898	7.97464e-20	3.97337e-18	FUT8	2530
ILMN_1700563	0.6154	10.8442	5.59885e-26	5.79475e-24	ZNF552	79818
ILMN_1800354	0.616758	9.39986	3.61816e-20	1.87826e-18	CST3	1471
ILMN_1708110	0.617225	10.2817	1.22718e-23	9.55083e-22	TMEM144	55314
ILMN_2081883	0.617536	10.0867	7.54096e-23	5.34836e-21	IQCK	124152
ILMN_1654287	0.624821	10.6797	2.77156e-25	2.61222e-23	ADCY9	115
ILMN_1670926	0.626108	10.9078	2.99972e-26	3.19129e-24	CHST15	51363
ILMN_1777342	0.626923	10.4692	2.08739e-24	1.78729e-22	PREX1	57580
ILMN_1696254	0.629572	10.2531	1.6042e-23	1.23302e-21	CYB5D2	124936
ILMN_1790315	0.635965	11.2029	1.60173e-27	2.06789e-25	C7orf63	79846
ILMN_1771962	0.636681	9.82968	7.9183e-22	5.03279e-20	GLI3	2737
ILMN_1711766	0.637505	11.5472	4.87429e-29	7.41251e-27	SKP1	6500
ILMN_1738438	0.639099	10.5565	9.06863e-25	8.01402e-23	MAST4	375449
ILMN_1670925	0.63933	10.524	1.23802e-24	1.073e-22	CYB5D1	124637
ILMN_1672122	0.640384	12.6021	6.75468e-34	1.74411e-31	P4HTM	54681
ILMN_1772706	0.64379	10.177	3.26545e-23	2.40904e-21	C10orf32-AS3MT	NA
ILMN_2183692	0.645624	10.5246	1.23041e-24	1.06828e-22	PHYHD1	254295
ILMN_2179726	0.648654	10.0833	7.78315e-23	5.51225e-21	C16orf93	90835
ILMN_1655117	0.652234	12.7861	8.93038e-35	2.56758e-32	WDR19	57728
ILMN_1755281	0.653275	10.9805	1.46648e-26	1.63009e-24	FBXO15	201456
ILMN_1724424	0.655812	9.85315	6.40125e-22	4.12141e-20	PRRT2	112476
ILMN_1782069	0.657987	11.3141	5.23029e-28	7.18274e-26	TRAK1	22906
ILMN_1800590	0.658871	12.5614	1.05397e-33	2.62572e-31	BBS1	582
ILMN_1713803	0.659127	11.1219	3.60117e-27	4.39732e-25	C17orf97	400566
ILMN_2375484	0.660803	11.6394	1.8872e-29	3.00835e-27	CPEB2	132864
ILMN_2203588	0.66088	11.8818	1.51632e-30	2.75359e-28	MYL5	4636
ILMN_1733875	0.661616	11.2475	1.02346e-27	1.36395e-25	RUNDC1	146923
ILMN_1685124	0.661869	11.833	2.52701e-30	4.44252e-28	TCTN1	79600
ILMN_1907042	0.662261	11.0061	1.13807e-26	1.29406e-24	EU154351	NA
ILMN_1746948	0.663505	11.8611	1.88315e-30	3.35825e-28	MYL5	4636
ILMN_1805104	0.674134	11.5118	7.00499e-29	1.04288e-26	ABAT	18
ILMN_1716843	0.674529	9.82306	8.40695e-22	5.3297e-20	ELOVL2	54898
ILMN_1707464	0.674556	10.5477	9.86329e-25	8.6699e-23	MST1	NA
ILMN_1805177	0.67787	10.2865	1.17327e-23	9.17445e-22	GREB1L	80000
ILMN_1797530	0.681519	13.1143	2.29968e-36	8.20209e-34	CHCHD5	84269
ILMN_1712577	0.682744	11.3072	5.60875e-28	7.66004e-26	FAM174A	345757
ILMN_1721170	0.684798	10.7965	8.91703e-26	8.93072e-24	GREB1	9687
ILMN_1805765	0.685928	10.6572	3.44185e-25	3.19538e-23	CMYA5	202333
ILMN_2384536	0.688489	10.3196	8.59757e-24	6.84189e-22	ECI2	10455
ILMN_1767662	0.688498	10.4085	3.71534e-24	3.09046e-22	LASS6	253782
ILMN_1755234	0.688791	10.9089	2.96867e-26	3.16938e-24	SSH3	54961
ILMN_1725773	0.688942	9.35926	5.15436e-20	2.63164e-18	DNAJC12	56521
ILMN_1911605	0.690714	9.71972	2.13295e-21	1.29113e-19	FRS2	10818
ILMN_2105960	0.695783	9.85715	6.17308e-22	3.98485e-20	KIF12	113220
ILMN_1862217	0.698056	11.368	3.03046e-28	4.30482e-26	APH1B	83464
ILMN_2228732	0.699193	10.6263	4.63928e-25	4.27504e-23	CCNG2	901
ILMN_1737360	0.701382	11.9372	8.47378e-31	1.56752e-28	BX647159	NA
ILMN_1803219	0.702714	9.74921	1.63669e-21	1.01173e-19	TMC4	147798
ILMN_1797735	0.704188	10.0256	1.32524e-22	9.18882e-21	C1orf21	81563
ILMN_1713892	0.705732	10.1993	2.65274e-23	1.9896e-21	C4orf34	201895
ILMN_1707342	0.705825	10.0313	1.25783e-22	8.73365e-21	LRIG1	26018
ILMN_1808789	0.706366	10.6209	4.88354e-25	4.46691e-23	MYO5C	55930
ILMN_1700733	0.708183	9.85048	6.55846e-22	4.19538e-20	KIAA1370	56204
ILMN_1813753	0.70841	11.0606	6.62804e-27	7.80503e-25	PTN	5764
ILMN_1759772	0.709949	12.4865	2.38348e-33	5.68093e-31	LRRC56	115399
ILMN_1664922	0.709959	9.34544	5.81242e-20	2.94338e-18	FLNB	2317
ILMN_1712985	0.710071	9.42559	2.88964e-20	1.51274e-18	C17orf58	284018
ILMN_1654385	0.710142	9.99324	1.7838e-22	1.21308e-20	ASB13	79754
ILMN_1759232	0.714737	10.065	9.21586e-23	6.46231e-21	IRS1	3667
ILMN_1810915	0.716307	11.2146	1.42444e-27	1.85349e-25	FAAH	2166
ILMN_1791328	0.71761	9.58014	7.40649e-21	4.18682e-19	STK39	27347
ILMN_1682567	0.718569	12.3069	1.66054e-32	3.61066e-30	CCDC106	29903
ILMN_1812031	0.718635	11.0392	8.2007e-27	9.52126e-25	PALM	5064
ILMN_2102960	0.719981	9.7388	1.79722e-21	1.10407e-19	KIAA1370	56204
ILMN_1700515	0.7251	9.45324	2.26793e-20	1.20898e-18	C17orf58	284018
ILMN_1726928	0.726419	9.33931	6.13001e-20	3.09472e-18	TCEA3	6920
ILMN_2358760	0.726438	9.60573	5.90183e-21	3.37863e-19	HPN	3249
ILMN_1713449	0.727305	9.46942	1.96775e-20	1.05577e-18	TBX3	6926
ILMN_1783690	0.728959	9.32374	7.01692e-20	3.5174e-18	CAPN8	388743
ILMN_1674661	0.73419	12.5788	8.7168e-34	2.20482e-31	CIRBP	1153
ILMN_2125763	0.737524	12.8294	5.53409e-35	1.68318e-32	ZMYND10	51364
ILMN_2398926	0.737937	10.2597	1.50821e-23	1.16647e-21	C17orf58	284018
ILMN_1667906	0.744875	11.2409	1.0937e-27	1.4459e-25	NR2E3	10002
ILMN_2198878	0.748733	9.91814	3.54495e-22	2.34638e-20	INPP4B	8821
ILMN_1662846	0.749073	10.3844	4.66366e-24	3.82158e-22	GPR160	26996
ILMN_1907649	0.750103	13.9661	1.2828e-40	7.39491e-38	BX109404	NA
ILMN_2316955	0.752142	9.43158	2.742e-20	1.44154e-18	SERPINA11	256394
ILMN_2353862	0.754196	12.4364	4.10265e-33	9.46014e-31	LRRC48	83450
ILMN_1758523	0.754371	9.72553	2.02469e-21	1.23205e-19	ABCA3	21
ILMN_1700257	0.756814	10.9902	1.33175e-26	1.50394e-24	C4orf32	132720
ILMN_1800220	0.758133	10.6744	2.91661e-25	2.73335e-23	KCTD3	51133
ILMN_1751016	0.759935	11.8801	1.54238e-30	2.78054e-28	LONRF2	164832
ILMN_1710903	0.761177	11.7512	5.92538e-30	9.8908e-28	MAPT	4137
ILMN_1811330	0.761523	10.4326	2.95519e-24	2.48738e-22	FAM134B	54463
ILMN_1785170	0.761837	9.65693	3.74088e-21	2.20783e-19	ARMCX2	9823
ILMN_1795582	0.761955	9.47789	1.82651e-20	9.8747e-19	CHRD	8646
ILMN_1680652	0.762448	9.50685	1.41568e-20	7.72098e-19	SELENBP1	8991
ILMN_2205896	0.770907	12.4672	2.93985e-33	6.87481e-31	MEIS3	4213
ILMN_1740842	0.771694	12.0809	1.8574e-31	3.65407e-29	SALL2	6297
ILMN_1669456	0.774533	13.4003	8.99338e-38	3.81073e-35	NME3	4832
ILMN_2224907	0.775062	11.9074	1.15853e-30	2.11939e-28	C4orf34	201895
ILMN_2134555	0.775815	11.2141	1.43232e-27	1.85887e-25	KCTD3	51133
ILMN_1761131	0.778635	10.8298	6.4443e-26	6.57372e-24	ECI2	10455
ILMN_1751346	0.779282	9.79236	1.10951e-21	6.93632e-20	ERBB3	2065
ILMN_1801313	0.781353	10.288	1.15735e-23	9.06427e-22	SIAH2	6478
ILMN_1735762	0.788055	10.9135	2.83718e-26	3.0445e-24	NPNT	255743
ILMN_1722056	0.791399	10.0208	1.38431e-22	9.55831e-21	ATP7B	540
ILMN_1808059	0.794354	9.88437	4.82094e-22	3.13652e-20	BCAS4	55653
ILMN_1759023	0.798215	12.6264	5.18119e-34	1.35906e-31	WFS1	7466
ILMN_2119692	0.801894	11.436	1.51833e-28	2.20095e-26	CSAD	51380
ILMN_1804328	0.804261	11.9627	6.47838e-31	1.21656e-28	WWP1	11059
ILMN_1720604	0.806462	13.3776	1.16488e-37	4.81252e-35	ARSG	22901
ILMN_2330341	0.806588	10.8207	7.04004e-26	7.1228e-24	TCEAL4	79921
ILMN_1661778	0.808278	11.1404	2.99567e-27	3.70357e-25	MTL5	9633
ILMN_1663171	0.808802	9.85866	6.08944e-22	3.93599e-20	MATN3	4148
ILMN_1684571	0.810697	13.0841	3.22905e-36	1.11946e-33	RSPH1	89765
ILMN_1677292	0.817305	13.0893	3.04737e-36	1.07619e-33	C5orf30	90355
ILMN_1708402	0.82272	10.5339	1.12543e-24	9.80565e-23	NAT1	9
ILMN_1769092	0.828772	11.0912	4.89282e-27	5.8591e-25	FAM176B	55194
ILMN_1659206	0.833636	10.1118	5.97858e-23	4.29557e-21	RARA	5914
ILMN_1784985	0.835294	11.131	3.28907e-27	4.02614e-25	PRRT3	285368
ILMN_1708983	0.837326	13.6462	5.33032e-39	2.56559e-36	CASC1	55259
ILMN_1729962	0.840157	9.85192	6.47312e-22	4.15688e-20	DCDC5	100506627
ILMN_2404256	0.841552	9.60294	6.0498e-21	3.45535e-19	PTPRT	11122
ILMN_2325506	0.848031	10.2593	1.51447e-23	1.16949e-21	BCAS4	55653
ILMN_1748625	0.8508	11.6236	2.22095e-29	3.50655e-27	TCEAL4	79921
ILMN_1806456	0.855046	12.945	1.53096e-35	4.8653e-33	C14orf45	80127
ILMN_2052373	0.856355	11.3676	3.04289e-28	4.31013e-26	RAB17	64284
ILMN_1707137	0.857626	12.1939	5.57415e-32	1.15625e-29	C17orf97	400566
ILMN_1837428	0.862142	10.2507	1.64126e-23	1.2576e-21	RAB27B	5874
ILMN_2128795	0.863054	10.7171	1.92919e-25	1.85711e-23	LRIG1	26018
ILMN_1802205	0.872869	11.339	4.06559e-28	5.66168e-26	RHOB	388
ILMN_1686562	0.873472	10.7719	1.13292e-25	1.12108e-23	KIF13B	23303
ILMN_1800942	0.875244	12.1158	1.28226e-31	2.55299e-29	KCTD6	200845
ILMN_1659312	0.881777	10.4256	3.15899e-24	2.64992e-22	PMP22	5376
ILMN_1790317	0.882768	10.0657	9.15708e-23	6.43019e-21	RAB26	25837
ILMN_1763704	0.88401	9.6458	4.1312e-21	2.42952e-19	RGS11	8786
ILMN_1772459	0.884603	9.92404	3.3592e-22	2.22939e-20	RPS23	6228
ILMN_1809639	0.888434	9.34322	5.92533e-20	2.99749e-18	TMEM26	219623
ILMN_1746801	0.889176	10.0993	6.71574e-23	4.7905e-21	CGN	57530
ILMN_2041222	0.892997	10.2785	1.26445e-23	9.82543e-22	FLJ40504	284085
ILMN_2398403	0.894207	10.826	6.68387e-26	6.8041e-24	TCEAL1	9338
ILMN_1665865	0.897113	11.6043	2.70817e-29	4.23534e-27	IGFBP4	3487
ILMN_1772588	0.897672	13.8291	6.3754e-40	3.39857e-37	C6orf97	80129
ILMN_1736184	0.904868	9.47226	1.91921e-20	1.0342e-18	GSTM3	2947
ILMN_1743055	0.908437	10.6146	5.19205e-25	4.73164e-23	NAT1	9
ILMN_1730612	0.909409	11.8802	1.54095e-30	2.78054e-28	DBNDD2	NA
ILMN_1718771	0.911984	15.0158	4.22907e-46	4.27878e-43	CCDC24	149473
ILMN_1709132	0.919092	10.5722	7.79894e-25	6.92903e-23	ELP2	55250
ILMN_1694778	0.91915	10.7379	1.57719e-25	1.53395e-23	KRT18	3875
ILMN_1697317	0.919943	13.0819	3.30964e-36	1.13944e-33	DYNLRB2	83657
ILMN_1687235	0.922986	10.3474	6.61927e-24	5.34458e-22	HPN	3249
ILMN_2387471	0.92299	11.8964	1.30117e-30	2.37157e-28	DKFZp761K0816	80164
ILMN_1745256	0.927287	13.9577	1.41532e-40	7.97337e-38	CXXC5	NA
ILMN_1756727	0.933587	9.51977	1.2632e-20	6.94284e-19	ANKRD30A	NA
ILMN_1657679	0.940467	10.3612	5.80701e-24	4.70406e-22	VAV3	10451
ILMN_1767129	0.941258	9.81047	9.42118e-22	5.93474e-20	ABCC8	6833
ILMN_1764321	0.943386	12.5445	1.26747e-33	3.12619e-31	ACOT4	122970
ILMN_2372136	0.944236	13.8604	4.42137e-40	2.42409e-37	P4HTM	54681
ILMN_1734190	0.953313	12.7648	1.13026e-34	3.16576e-32	TCEAL3	85012
ILMN_2405470	0.957016	13.0566	4.39751e-36	1.48307e-33	KLHDC9	126823
ILMN_1672443	0.95969	9.56057	8.80873e-21	4.91781e-19	QDPR	5860
ILMN_1811014	0.961408	10.1271	5.19244e-23	3.75249e-21	PGR	5241
ILMN_1670099	0.964585	9.81422	9.10709e-22	5.7515e-20	NOSTRIN	115677
ILMN_2050246	0.968576	12.0057	4.11489e-31	7.93774e-29	AGR3	155465
ILMN_1776724	0.969328	10.2918	1.11653e-23	8.77229e-22	LYPD6	130574
ILMN_1711208	0.970848	10.6786	2.80153e-25	2.63546e-23	CELSR2	1952
ILMN_1668619	0.976546	10.6254	4.68018e-25	4.28881e-23	KIAA1467	57613
ILMN_1749478	0.976838	12.5163	1.72244e-33	4.14522e-31	TCEAL3	85012
ILMN_1674782	0.978661	10.8393	5.87024e-26	6.03783e-24	LOC375295	375295
ILMN_1683576	0.979016	12.5152	1.74472e-33	4.17856e-31	MAGED2	10916
ILMN_1702835	0.983707	11.2009	1.63439e-27	2.10459e-25	SH3BGRL	6451
ILMN_1672124	0.992222	10.4353	2.87927e-24	2.4276e-22	FAM198B	51313
ILMN_1795839	0.992353	14.2778	3.21474e-42	2.1537e-39	SCCPDH	51097
ILMN_2283597	0.992758	11.1321	3.25529e-27	4.00348e-25	FAM134B	54463
ILMN_1693119	0.994544	10.4247	3.18509e-24	2.6673e-22	LYPD6B	130576
ILMN_1719622	0.999393	12.4777	2.62054e-33	6.21608e-31	RABEP1	9135
ILMN_1784783	1.00461	13.9958	9.05072e-41	5.27881e-38	NME5	8382
ILMN_2398408	1.00581	11.3656	3.10703e-28	4.37597e-26	TCEAL1	9338
ILMN_2146372	1.0104	13.1587	1.39503e-36	5.08529e-34	KCTD6	200845
ILMN_2161330	1.02842	9.31666	7.46106e-20	3.72873e-18	SPDEF	25803
ILMN_1742534	1.04219	10.042	1.13923e-22	7.93236e-21	COL4A5	1287
ILMN_1798108	1.04255	10.9087	2.97273e-26	3.16938e-24	C6orf211	79624
ILMN_1713995	1.05081	9.43688	2.61752e-20	1.38049e-18	SCNN1A	6337
ILMN_1770085	1.05497	11.4586	1.20664e-28	1.77509e-26	BTG2	7832
ILMN_1809433	1.0556	14.3005	2.45168e-42	1.7119e-39	XBP1	7494
ILMN_1688480	1.07317	11.338	4.10637e-28	5.69058e-26	CCND1	595
ILMN_1761941	1.07371	11.2505	9.93572e-28	1.33128e-25	FAM198B	51313
ILMN_1753766	1.08086	9.5176	1.28763e-20	7.05368e-19	CAPN8	NA
ILMN_1731237	1.08763	12.3681	8.58964e-33	1.9182e-30	CLSTN2	64084
ILMN_1728799	1.09048	12.8192	6.19552e-35	1.86151e-32	FBP1	2203
ILMN_1725193	1.09497	10.9069	3.02776e-26	3.21422e-24	IGFBP2	3485
ILMN_2365465	1.09781	14.2465	4.66314e-42	3.0824e-39	XBP1	7494
ILMN_1719599	1.10686	13.5307	2.01735e-38	9.0101e-36	SYTL4	94121
ILMN_1807894	1.1113	15.1163	1.22419e-46	1.37932e-43	SLC7A8	23428
ILMN_1679632	1.11511	9.35747	5.23494e-20	2.66729e-18	LOC389033	389033
ILMN_1699989	1.12224	9.45174	2.29796e-20	1.22236e-18	BNIPL	149428
ILMN_1709634	1.12615	12.4727	2.76835e-33	6.53542e-31	CMBL	134147
ILMN_1723709	1.13544	13.6169	7.47546e-39	3.52956e-36	C9orf116	138162
ILMN_1652826	1.13545	11.0634	6.44615e-27	7.66365e-25	LRRC17	10234
ILMN_1801119	1.13999	13.5767	1.1887e-38	5.45658e-36	BCL2	596
ILMN_1738989	1.14716	11.9819	5.29101e-31	1.01277e-28	SYBU	55638
ILMN_2212999	1.1485	9.63763	4.44315e-21	2.58841e-19	KIAA0531	3800
ILMN_2329569	1.15361	14.0754	3.5411e-41	2.1409e-38	C9orf116	138162
ILMN_2145396	1.15409	10.1608	3.79697e-23	2.76415e-21	AKR7A3	22977
ILMN_2216637	1.15644	11.5571	4.40173e-29	6.73518e-27	STK32B	55351
ILMN_1739233	1.15924	10.864	4.60874e-26	4.81016e-24	POTEH	NA
ILMN_1717052	1.16288	11.6739	1.32081e-29	2.11911e-27	STARD10	10809
ILMN_1698885	1.16658	10.355	6.15859e-24	4.98072e-22	PTPRT	11122
ILMN_1753139	1.17472	10.9298	2.41593e-26	2.62657e-24	ZG16B	124220
ILMN_2120555	1.17923	9.68231	2.98199e-21	1.78329e-19	ADCY1	107
ILMN_1730622	1.18422	14.5538	1.17621e-43	8.97108e-41	EVL	51466
ILMN_1755721	1.19045	14.7374	1.27209e-44	1.12616e-41	ANXA9	8416
ILMN_1762561	1.19792	10.223	2.12722e-23	1.61747e-21	PLA2G10	8399
ILMN_2387952	1.21997	11.8189	2.92749e-30	5.09239e-28	FAM134B	54463
ILMN_1768772	1.22162	14.4848	2.69792e-43	1.93844e-40	DEGS2	123099
ILMN_1701918	1.23448	14.0466	4.97335e-41	2.97059e-38	KLHDC9	126823
ILMN_1777644	1.24844	13.2632	4.27735e-37	1.65667e-34	INPP5J	27124
ILMN_1744023	1.25596	12.7858	8.95979e-35	2.56758e-32	IGF1R	3480
ILMN_1696243	1.2604	10.6005	5.94515e-25	5.37841e-23	FLJ23152	401236
ILMN_2246956	1.26328	13.9591	1.39188e-40	7.93148e-38	BCL2	596
ILMN_1794595	1.26443	15.3044	1.18831e-47	1.68319e-44	GAMT	2593
ILMN_2217601	1.26799	15.1496	8.11032e-47	9.89578e-44	ANXA9	8416
ILMN_1656920	1.27212	12.7929	8.28451e-35	2.41978e-32	CRIP1	1396
ILMN_1719250	1.28237	12.5282	1.51383e-33	3.67122e-31	SLC44A4	80736
ILMN_1791095	1.29366	11.076	5.68993e-27	6.78087e-25	SERPINA11	256394
ILMN_1772686	1.31032	12.7865	8.898e-35	2.56758e-32	FGD3	89846
ILMN_1730977	1.31625	12.54	1.33145e-33	3.26771e-31	SLC44A4	80736
ILMN_1669114	1.31664	11.113	3.93679e-27	4.76025e-25	WNK4	65266
ILMN_1849013	1.31688	14.5274	1.61669e-43	1.17866e-40	IL6ST	3572
ILMN_1756469	1.337	15.2948	1.3403e-47	1.84574e-44	GAMT	2593
ILMN_1678086	1.34469	11.5483	4.81771e-29	7.34901e-27	CCDC74A	90557
ILMN_2281786	1.37015	9.49219	1.61075e-20	8.73681e-19	RTN1	6252
ILMN_1725678	1.37864	12.7378	1.52196e-34	4.16867e-32	GFRA1	2674
ILMN_1736670	1.38438	11.4136	1.90731e-28	2.74874e-26	PPP1R3C	5507
ILMN_1835913	1.49597	10.1864	2.99259e-23	2.2243e-21	CD108903	NA
ILMN_1814151	1.55679	12.3869	7.01338e-33	1.59493e-30	AGR2	NA
ILMN_1711894	1.58203	16.0213	1.39881e-51	2.77389e-48	MYB	4602
ILMN_1680110	1.58641	14.5765	8.93965e-44	7.03479e-41	C10orf116	10974
ILMN_1755741	1.60619	13.3384	1.82041e-37	7.39743e-35	DACH1	1602
ILMN_1716925	1.61339	13.0882	3.0848e-36	1.07698e-33	FSIP1	161835
ILMN_1746359	1.61975	15.1019	1.46305e-46	1.61182e-43	RERG	85004
ILMN_2143566	1.6216	13.7364	1.87481e-39	9.58202e-37	SLC39A6	25800
ILMN_1695397	1.66092	11.9304	9.10263e-31	1.67759e-28	CAPN8	388743
ILMN_1759910	1.66319	10.3653	5.59003e-24	4.54313e-22	SERPINA5	5104
ILMN_1844029	1.71437	14.0907	2.95692e-41	1.80978e-38	NA	NA
ILMN_1888359	1.73499	9.84298	7.01962e-22	4.47882e-20	BMPR1B	658
ILMN_1745501	1.77712	16.2794	5.06848e-53	1.0925e-49	DNALI1	7802
ILMN_1795342	1.78828	14.901	1.72988e-45	1.68158e-42	MLPH	79083
ILMN_2334359	1.80437	13.9116	2.42974e-40	1.35345e-37	GFRA1	2674
ILMN_1703891	1.84809	17.0402	2.41882e-57	7.99437e-54	TBC1D9	23158
ILMN_2311020	1.84901	12.7959	8.01384e-35	2.36485e-32	DNAJC12	56521
ILMN_1826165	1.85688	15.314	1.05489e-47	1.58477e-44	U79293	NA
ILMN_1781400	1.87815	11.1318	3.26248e-27	4.00348e-25	SLC7A2	6542
ILMN_1803073	1.90961	12.7717	1.04699e-34	2.96603e-32	DNAJC12	56521
ILMN_1750394	1.92432	14.0144	7.27118e-41	4.29138e-38	SLC39A6	25800
ILMN_2269256	1.93248	12.957	1.33877e-35	4.30981e-33	DNAJC12	56521
ILMN_1691884	1.94104	11.8008	3.53368e-30	6.08283e-28	STC2	8614
ILMN_1775235	1.95507	16.0242	1.34785e-51	2.77389e-48	AFF3	3899
ILMN_1766650	1.98344	15.5181	8.22102e-49	1.35855e-45	FOXA1	3169
ILMN_1785570	2.00175	14.8494	3.24832e-45	3.09689e-42	SUSD3	203328
ILMN_2382942	2.01405	18.4476	1.30707e-65	8.0999e-62	CA12	771
ILMN_2310814	2.01742	15.5555	5.13805e-49	8.78359e-46	MAPT	4137
ILMN_1651329	2.09881	12.1543	8.51089e-32	1.73636e-29	NA	NA
ILMN_2406656	2.15732	19.5654	2.11235e-72	3.49074e-68	GATA3	2625
ILMN_1898518	2.23544	14.6177	5.43509e-44	4.34597e-41	GFRA1	2674
ILMN_1813607	2.26429	11.7557	5.65193e-30	9.53062e-28	ANKRD30A	91074
ILMN_1688071	2.36722	14.5484	1.2546e-43	9.42396e-41	NAT1	9
ILMN_1720998	2.47608	19.1109	1.2846e-69	1.27371e-65	CA12	771
ILMN_1779416	2.49279	15.2341	2.848e-47	3.62032e-44	SCUBE2	57758
ILMN_2066088	2.60429	14.8041	5.64951e-45	5.18667e-42	C1orf64	149563
ILMN_1796059	2.68166	12.1258	1.15193e-31	2.30274e-29	ANKRD30A	91074
ILMN_1811387	2.88999	15.4482	1.97556e-48	3.06064e-45	TFF3	7033
ILMN_1722489	3.20505	13.8381	5.73788e-40	3.09197e-37	TFF1	7031
ILMN_1728787	3.27058	19.4043	2.06605e-71	2.56066e-67	AGR3	155465
ILMN_1678535	3.28977	21.0911	6.03035e-82	2.98961e-77	ESR1	2099

## Sheet: DAVID Over-expression analysis
Category	Term	Gene Count	%	Fold Enrichment	P-Value	Benjamini-Hochberg
GOTERM_BP_FAT	mitotic cell cycle	45	5.4	2.7	4.3e-09	1.3e-05
GOTERM_BP_FAT	regulation of cell proliferation	70	8.4	2	8.1e-08	0.00012
GOTERM_BP_FAT	cell cycle phase	45	5.4	2.4	1.2e-07	0.00012
GOTERM_BP_FAT	cell cycle process	55	6.6	2.1	1.6e-07	0.00012
GOTERM_BP_FAT	cell cycle	68	8.1	1.9	2.3e-07	0.00014
SP_PIR_KEYWORDS	cell division	31	3.7	2.8	8.8e-07	0.00045
KEGG_PATHWAY	Cell cycle	22	2.6	3.4	1.3e-06	0.00022
SP_PIR_KEYWORDS	cell cycle	43	5.1	2.2	2.6e-06	0.00067
GOTERM_BP_FAT	cell division	33	3.9	2.5	4.3e-06	0.0021
GOTERM_BP_FAT	organelle fission	28	3.3	2.7	5.2e-06	0.0022
GOTERM_BP_FAT	regulation of cell cycle	35	4.2	2.3	7.2e-06	0.0027
GOTERM_BP_FAT	nuclear division	27	3.2	2.7	7.4e-06	0.0024
GOTERM_BP_FAT	mitosis	27	3.2	2.7	7.4e-06	0.0024
UP_SEQ_FEATURE	binding site:Substrate	31	3.7	2.5	1e-05	0.021
SP_PIR_KEYWORDS	mitosis	23	2.8	3	1e-05	0.0017
GOTERM_BP_FAT	M phase of mitotic cell cycle	27	3.2	2.7	1e-05	0.003
GOTERM_BP_FAT	M phase	34	4.1	2.3	1.6e-05	0.0044
UP_SEQ_FEATURE	mutagenesis site	125	15	1.4	2.1e-05	0.022
SP_PIR_KEYWORDS	centromere	10	1.2	6.2	2.2e-05	0.0029
SP_PIR_KEYWORDS	phosphoprotein	363	43.4	1.2	3.2e-05	0.0033
SP_PIR_KEYWORDS	cell cycle control	9	1.1	6.9	3.3e-05	0.0028
UP_SEQ_FEATURE	sequence variant	561	67.1	1.1	4.7e-05	0.032
GOTERM_BP_FAT	regulation of mitotic cell cycle	20	2.4	2.9	5.7e-05	0.014
GOTERM_BP_FAT	immune response	55	6.6	1.8	5.9e-05	0.013
SP_PIR_KEYWORDS	polymorphism	541	64.7	1.1	7.5e-05	0.0055
GOTERM_BP_FAT	response to drug	24	2.9	2.4	0.00013	0.026
GOTERM_BP_FAT	positive regulation of cell cycle	11	1.3	4.3	0.00021	0.042
SP_PIR_KEYWORDS	cyclin	10	1.2	4.7	0.00022	0.014
GOTERM_BP_FAT	interphase of mitotic cell cycle	15	1.8	3.2	0.00022	0.04
GOTERM_BP_FAT	cell cycle checkpoint	14	1.7	3.4	0.00022	0.038
GOTERM_BP_FAT	positive regulation of cell proliferation	36	4.3	1.9	0.00029	0.048
GOTERM_BP_FAT	interphase	15	1.8	3.1	0.0003	0.046
