# Supplementary material for: Generation of 2,000 breast cancer metabolic landscapes reveals a poor prognosis group with active serotonin production
Source: Sci Rep. 2016 Jan 27;6:19771. doi: 10.1038/srep19771 (PMC4728432; doi:10.1038/srep19771)
Supplement: Supplementary Table S5 [file srep19771-s6.xls]

## Sheet: INFO.
Comparison between iMAT method and GEBRA methods
Model: human Recon2 model with open medium exchange reactions and set biomass reaction as active.
Data : human Cancer gene expression dataset NCI-H23.
Sheet 'output' shows the outputs of iMAT and GEBRA methods. Column fieds are as follows:
Reac(direc): reaction ID and its direction: (+) means forward reaction, (-) means reverse reaction
Active : the maximum similarity with gene expreesion when the reaction is forced to be active, where active threshold set 1.
Inactive : the maximum similarity with gene expreesion when the reaction is forced to be inactive.
ACT_LEV : denotes the activity state of reactions, caculated as Active ‐ Inactive. If ACT_LEV >0 (marked red), reaction is predicted to be active; if ACT_LEV <0 (marked blue) reaction is predicted to be inactive; if ACT_LEV =0, reaction is predicted to be undetermined.
Min : minimum flux for this reaction when fixing reactions fluxes in objective function under Recon2 model.
Max : maximum flux for this reaction when fixing reactions fluxes in objective function under Recon2 model.
Activiity : predicted reaction flux activity, if Min > 0 or Max < 0 reaction is predicted active (1), if Min = Max = 0 reaction is predicted inactive (-1), otherwise reaction is predicted undetermined (0).
State : the reaction state determined by gene expressions and corresponding regulation rules. Reactions are classified as highly expressed (1), lowly expressed (-1) and moderately expressed (0).
Comment : describes reaction name and reaction equations.
Sheet 'compare' shows comparison of predicted reaction activities between iMAT and Fast iMAT methods. Column fieds are as follows:
Activity : active/inactive means the reaction is predicted to be active/inactive (active coloured red, inactive coloured blue); UND means the reaction is predicted to be undetermined.
Compare : active/inactive means preditions by both methods are active/inactive; UND means at least one predition is undetermined.
Sheet 'stats' shows the comparison statistics when fshlomi prediction (as prediction) compared to shlomi prediction (as class). Column fieds are as follows:
Total : total number of reactions in common which are predicted by both shlomi method and fshlomi method.
Pc : number of positive (active) reactions predicted by shlomi method in 'Total' number of reactions.
Nc : number of negative (inactive) reactions predicted by shlomi method in 'Total' number of reactions.
Pp : number of positive (active) reactions predicted by fshlomi method in 'Total' number of reactions.
Np : number of negative (inactive) reactions predicted by fshlomi method in 'Total' number of reactions.
TP : number of true positive reactions which are active both in shlomi and fshlomi predictions.
FP : number of false positive reactions which are active in fshlomi prediction but inactive in shlomi prediction.
TN : number of true negative reactions which are inactive both in shlomi and fshlomi predictions.
FN : number of false negative reactions which are inactive in fshlomi prediction but active in shlomi prediction.
Performance measures:
ACC : accuracy of prediction, calculated as (TP+TN)/Total, which is the percentage of the same active/inactive reactions predicted by both methods.
TPR : true positive rate, calculated as TP/Pc, also known as 'Recall' which is the percentage of correctly predicted active reactions over active reactions of class.
FPR : false positive rate, calculated as FP/Nc, which is the percentage of incorrectly predicted active reactions over inactive reactions of class. The larger TPR and the smaller FPR the better prediction.
FNR : false negative rate, calculated as FN/Pc, which is the percentage of incorrectly predicted inactive reactions over active reactions of class. The smaller FNR the better prediction.
PPV : positive predictive value, calculated as TP/Pp, also known as 'Precision' which is the percentage of correctly predicted active reactions over active reactions of prediction. The larger the better.
Phi : Phi correlation coefficient, which is a number between -1 and 1, with 1 indicating a perfect prediction, 0 indicating a random prediction. Values below 0 indicate a worse than random prediction. Phi is generally regarded as a balanced measure which can be used even if the classes are of very different sizes, such as our case where 2 models have different 'Total' number of reactions.
Figure shows venn diagrams of positive counts between shlomi method and fshlomi method. The p-value indicates the probability to have at least the number of reactions in common by chance. The less the p-value the more likely that the predicted ture-positve reactions are not due to random chance.

## Sheet: output
Reaction (direc)	iMAT			Fast iMAT			State	Comment
	Active	Inactive	ACT_LEV	Min	Max	Activity
R_10FTHF5GLUtl (+)	1389: OPTIMAL	1389: OPTIMAL	0	0: OPTIMAL	0: OPTIMAL	-1	0	#5-glutamyl-10FTHF transport, lysosomal: M_10fthf5glu_c = M_10fthf5glu_l
R_10FTHF5GLUtm (+)	1389: OPTIMAL	1389: OPTIMAL	0	0: OPTIMAL	0: OPTIMAL	-1	0	#5-glutamyl-10FTHF transport, mitochondrial: M_10fthf5glu_m = M_10fthf5glu_c
R_10FTHF6GLUtl (+)	1389: OPTIMAL	1389: OPTIMAL	0	0: OPTIMAL	0: OPTIMAL	-1	0	#6-glutamyl-10FTHF transport, lysosomal: M_10fthf6glu_c = M_10fthf6glu_l
R_10FTHF6GLUtm (+)	1389: OPTIMAL	1389: OPTIMAL	0	0: OPTIMAL	0: OPTIMAL	-1	0	#6-glutamyl-10FTHF transport, mitochondrial: M_10fthf6glu_m = M_10fthf6glu_c
R_10FTHF7GLUtl (+)	1389: OPTIMAL	1388: OPTIMAL	1	0: OPTIMAL	0: OPTIMAL	-1	0	#7-glutamyl-10FTHF transport, lysosomal: M_10fthf7glu_c = M_10fthf7glu_l
R_10FTHF7GLUtm (+)	1389: OPTIMAL	1389: OPTIMAL	0	0: OPTIMAL	0: OPTIMAL	-1	0	#7-glutamyl-10FTHF transport, mitochondrial: M_10fthf7glu_m = M_10fthf7glu_c
R_10FTHFtl (-)	1389: OPTIMAL	1386: OPTIMAL	3	0: OPTIMAL	0: OPTIMAL	-1	0	#R_10FTHFtl:Reverse
R_10FTHFtl (+)	0: INFEASIBLE	1380: OPTIMAL	-1380	0: OPTIMAL	0: OPTIMAL	-1	0	#10-Formyltetrahydrofolate lysosomal transport via diffusion: M_10fthf_c = M_10fthf_l
R_10FTHFtm (-)	1389: OPTIMAL	1389: OPTIMAL	0	0: OPTIMAL	0: OPTIMAL	-1	0	#R_10FTHFtm:Reverse
R_10FTHFtm (+)	1389: OPTIMAL	1389: OPTIMAL	0	0: OPTIMAL	0: OPTIMAL	-1	0	#10-Formyltetrahydrofolate mitochondrial transport via diffusion: M_10fthf_c = M_10fthf_m
R_11DOCRTSLtm (-)	0: INFEASIBLE	1389: OPTIMAL	-1389	0: OPTIMAL	0: OPTIMAL	-1	0	#R_11DOCRTSLtm:Reverse
R_11DOCRTSLtm (+)	1388: OPTIMAL	1389: OPTIMAL	-1	0: OPTIMAL	0: OPTIMAL	-1	0	#11-deoxycortisol intracellular transport: M_11docrtsl_c = M_11docrtsl_m
R_11DOCRTSLtr (-)	1388: OPTIMAL	1389: OPTIMAL	-1	0: OPTIMAL	0: OPTIMAL	-1	0	#R_11DOCRTSLtr:Reverse
R_11DOCRTSLtr (+)	0: INFEASIBLE	1389: OPTIMAL	-1389	0: OPTIMAL	0: OPTIMAL	-1	0	#11-deoxycortisol intracellular transport: M_11docrtsl_c = M_11docrtsl_r
R_11DOCRTSTRNtm (-)	0: INFEASIBLE	1389: OPTIMAL	-1389	0: OPTIMAL	0: OPTIMAL	-1	0	#R_11DOCRTSTRNtm:Reverse
R_11DOCRTSTRNtm (+)	1388: OPTIMAL	1389: OPTIMAL	-1	0: OPTIMAL	0: OPTIMAL	-1	0	#11-deoxycorticosterone intracellular transport: M_11docrtstrn_c = M_11docrtstrn_m
R_11DOCRTSTRNtr (-)	1388: OPTIMAL	1389: OPTIMAL	-1	0: OPTIMAL	0: OPTIMAL	-1	0	#R_11DOCRTSTRNtr:Reverse
R_11DOCRTSTRNtr (+)	0: INFEASIBLE	1389: OPTIMAL	-1389	0: OPTIMAL	0: OPTIMAL	-1	0	#11-deoxycorticosterone intracellular transport: M_11docrtstrn_c = M_11docrtstrn_r
R_13DAMPPOX (+)	1389: OPTIMAL	1389: OPTIMAL	0	0: OPTIMAL	0: OPTIMAL	-1	0	#1,3-Diaminopropane:oxygen oxidoreductase (deaminating): M_13dampp_c + M_h2o_c + M_o2_c = M_bamppald_c + M_h2o2_c + M_nh4_c
R_1a_24_25VITD2Hm (+)	0: INFEASIBLE	1389: OPTIMAL	-1389	0: OPTIMAL	0: OPTIMAL	-1	0	#1-alpha-Vitamin D-24,25-hydroxylase (D2): M_2425dhvitd2_m + M_h_m + M_nadph_m + M_o2_m = M_1a2425thvitd2_m + M_h2o_m + M_nadp_m
R_1a_24_25VITD3Hm (+)	0: INFEASIBLE	1389: OPTIMAL	-1389	0: OPTIMAL	0: OPTIMAL	-1	0	#1-alpha-Vitamin D-24,25-hydroxylase (D3): M_h_m + M_nadph_m + M_o2_m + M_2425dhvitd3_m = M_h2o_m + M_nadp_m + M_1a2425thvitd3_m
R_1a_25VITD2Hm (+)	0: INFEASIBLE	1389: OPTIMAL	-1389	0: OPTIMAL	0: OPTIMAL	-1	0	#1-alpha,24R,25-Vitamin D-hydroxylase (D2): M_h_m + M_nadph_m + M_o2_m + M_1a25dhvitd2_m = M_1a2425thvitd2_m + M_h2o_m + M_nadp_m
R_1a_25VITD3Hm (+)	0: INFEASIBLE	1389: OPTIMAL	-1389	0: OPTIMAL	0: OPTIMAL	-1	0	#1-alpha,24R,25-Vitamin D-hydroxylase (D3): M_h_m + M_nadph_m + M_o2_m + M_1a25dhvitd3_m = M_h2o_m + M_nadp_m + M_1a2425thvitd3_m
R_1a25DHVITD3TRn (+)	1389: OPTIMAL	1389: OPTIMAL	0	0: OPTIMAL	0: OPTIMAL	-1	0	#tanslocation of 1-alpha,25-Dihydroxyvitamin D3 to nucleus: M_1a25dhvitd3_c = M_1a25dhvitd3_n
R_1MNCAMti (+)	1389: OPTIMAL	1389: OPTIMAL	0	0: OPTIMAL	0: OPTIMAL	-1	0	#N1-Methylnicotinamide transport: M_h2o_c + M_1mncam_c + M_atp_c + 3.0 M_h_c = M_1mncam_e + M_adp_c + M_h_c + M_pi_c
R_1PPDCRp (+)	1389: OPTIMAL	1389: OPTIMAL	0	0: OPTIMAL	0: OPTIMAL	-1	0	#delta1-piperideine-2-carboxylate reductase, perixosomal: M_1pipdn2c_x + M_h_x + M_nadh_x = M_Lpipecol_x + M_nad_x
R_24_25DHVITD2t (+)	1389: OPTIMAL	1389: OPTIMAL	0	0: OPTIMAL	0: OPTIMAL	-1	0	#24,25-Dihydroxyvitamin D2 transport from cytoplasm: M_2425dhvitd2_c = M_2425dhvitd2_e
R_24_25DHVITD2tm (+)	1389: OPTIMAL	1389: OPTIMAL	0	0: OPTIMAL	0: OPTIMAL	-1	0	#24,25-Dihydroxyvitamin D2 transport from mitochondria: M_2425dhvitd2_m = M_2425dhvitd2_c
R_24_25DHVITD3t (+)	1389: OPTIMAL	1389: OPTIMAL	0	0: OPTIMAL	0: OPTIMAL	-1	0	#24,25-Dihydroxyvitamin D3 transport from cytoplasm: M_2425dhvitd3_c = M_2425dhvitd3_e
R_24_25DHVITD3tm (+)	1389: OPTIMAL	1389: OPTIMAL	0	0: OPTIMAL	0: OPTIMAL	-1	0	#24,25-Dihydroxyvitamin D3 transport from mitochondria: M_2425dhvitd3_m = M_2425dhvitd3_c
R_24_25VITD2Hm (+)	1389: OPTIMAL	1389: OPTIMAL	0	0: OPTIMAL	0: OPTIMAL	-1	0	#24R-Vitamin D-25-hydroxylase (D2): M_h_m + M_nadph_m + M_o2_m + M_25hvitd2_m = M_2425dhvitd2_m + M_h2o_m + M_nadp_m
R_24_25VITD3Hm (+)	1389: OPTIMAL	1389: OPTIMAL	0	0: OPTIMAL	0: OPTIMAL	-1	0	#24R-Vitamin D-25-hydroxylase (D3): M_h_m + M_nadph_m + M_o2_m + M_25hvitd3_m = M_h2o_m + M_nadp_m + M_2425dhvitd3_m
R_24NPHte (-)	1389: OPTIMAL	1389: OPTIMAL	0	0: OPTIMAL	0: OPTIMAL	-1	0	#R_24NPHte:Reverse
R_24NPHte (+)	0: INFEASIBLE	1389: OPTIMAL	-1389	0: OPTIMAL	0: OPTIMAL	-1	0	#xenobiotic transport: M_24nph_e = M_24nph_c
R_25HVITD2t (+)	1389: OPTIMAL	1389: OPTIMAL	0	0: OPTIMAL	1000: OPTIMAL	0	0	#25-hydroxyvitamin D2 transport from cytoplasm: M_25hvitd2_c = M_25hvitd2_e
R_25HVITD2tin (+)	1389: OPTIMAL	1389: OPTIMAL	0	0: OPTIMAL	1000: OPTIMAL	0	0	#25-hydroxyvitamin D2 transport in cytoplasm: M_25hvitd2_e = M_25hvitd2_c
R_25HVITD2tin_m (+)	1389: OPTIMAL	1389: OPTIMAL	0	0: OPTIMAL	1000: OPTIMAL	0	0	#25-hydroxyvitamin D2 transport in mitochondria: M_25hvitd2_c = M_25hvitd2_m
R_25HVITD2tm (+)	1389: OPTIMAL	1389: OPTIMAL	0	0: OPTIMAL	1000: OPTIMAL	0	0	#25-hydroxyvitamin D2 transport from mitochondria: M_25hvitd2_m = M_25hvitd2_c
R_25HVITD3c (+)	1389: OPTIMAL	1389: OPTIMAL	0	0: OPTIMAL	0: OPTIMAL	-1	0	#1-alpha hydroxylation of 25-hydroxy vitamin D: M_o2_c + M_h_c + M_25hvitd3_c + M_nadph_c = M_h2o_c + M_nadp_c + M_1a25dhvitd3_c
R_25HVITD3t (+)	1389: OPTIMAL	1389: OPTIMAL	0	0: OPTIMAL	1000: OPTIMAL	0	0	#25-hydroxyvitamin D3 transport from cytoplasm: M_25hvitd3_c = M_25hvitd3_e
R_25HVITD3tin (+)	1389: OPTIMAL	1389: OPTIMAL	0	0: OPTIMAL	1000: OPTIMAL	0	0	#25-hydroxyvitamin D3 transport in cytoplasm: M_25hvitd3_e = M_25hvitd3_c
R_25HVITD3tin_m (+)	1389: OPTIMAL	1389: OPTIMAL	0	0: OPTIMAL	1000: OPTIMAL	0	0	#25-hydroxyvitamin D3 transport in mitochondria: M_25hvitd3_c = M_25hvitd3_m
R_25HVITD3tm (+)	1389: OPTIMAL	1389: OPTIMAL	0	0: OPTIMAL	1000: OPTIMAL	0	0	#25-hydroxyvitamin D3 transport from mitochondria: M_25hvitd3_m = M_25hvitd3_c
R_25VITD2Hm (+)	0: INFEASIBLE	1389: OPTIMAL	-1389	0: OPTIMAL	0: OPTIMAL	-1	0	#1-alpha-Vitamin D-25-hydroxylase (D2): M_h_m + M_nadph_m + M_o2_m + M_25hvitd2_m = M_h2o_m + M_nadp_m + M_1a25dhvitd2_m
R_25VITD3Hm (+)	0: INFEASIBLE	1389: OPTIMAL	-1389	0: OPTIMAL	0: OPTIMAL	-1	0	#1-alpha-Vitamin D-25-hydroxylase (D3): M_h_m + M_nadph_m + M_o2_m + M_25hvitd3_m = M_h2o_m + M_nadp_m + M_1a25dhvitd3_m
R_2AMACHYD (+)	1389: OPTIMAL	1389: OPTIMAL	0	0: OPTIMAL	0: OPTIMAL	-1	0	#2-Aminoacrylate hydrolysis: M_h2o_c + M_2amac_c = M_nh4_c + M_pyr_c
R_2AMACSULT (+)	1389: OPTIMAL	1389: OPTIMAL	0	0: OPTIMAL	0: OPTIMAL	-1	0	#2-Aminoacrylate sulfotransferase: M_2amac_c + M_nadph_c + M_paps_c = M_Lcyst_c + M_nadp_c + M_pap_c
R_2AMADPTm (+)	1389: OPTIMAL	1389: OPTIMAL	0	913: OPTIMAL	913: OPTIMAL	1	0	#L-2-aminoadipate shuttle (cytosol/mitochondria): M_L2aadp_c + M_akg_m = M_L2aadp_m + M_akg_c
R_2DR1PP (+)	1389: OPTIMAL	1389: OPTIMAL	0	0: OPTIMAL	0: OPTIMAL	-1	0	#2-deoxy-D-ribose 1-phosphate phosphorylase: M_h2o_c + M_2dr1p_c = M_pi_c + M_drib_c
R_2HBO (-)	1389: OPTIMAL	1389: OPTIMAL	0	0: OPTIMAL	0: OPTIMAL	-1	1	#R_2HBO:Reverse
R_2HBO (+)	1389: OPTIMAL	1389: OPTIMAL	0	0: OPTIMAL	0: OPTIMAL	-1	1	#2-Hydroxybutyrate:NAD+ oxidoreductase: M_2hb_c + M_nad_c = M_h_c + M_2obut_c + M_nadh_c
R_2HBt2 (-)	1389: OPTIMAL	1389: OPTIMAL	0	0: OPTIMAL	1000: OPTIMAL	0	0	#R_2HBt2:Reverse
R_2HBt2 (+)	1389: OPTIMAL	1389: OPTIMAL	0	0: OPTIMAL	1000: OPTIMAL	0	0	#2-hydroxybutyrate cotransport with proton: M_2hb_e + M_h_e = M_h_c + M_2hb_c
R_2HCO3_NAt (-)	1389: OPTIMAL	1389: OPTIMAL	0	1000: OPTIMAL	1000: OPTIMAL	1	0	#R_2HCO3_NAt:Reverse
R_2HCO3_NAt (+)	1389: OPTIMAL	1389: OPTIMAL	0	0: OPTIMAL	0: OPTIMAL	-1	0	#bicarbonate transport (Na/HCO3 1:2 cotransport): 2.0 M_hco3_e + M_na1_e = 2.0 M_hco3_c + M_na1_c
R_2MB2COAc (-)	0: INFEASIBLE	1389: OPTIMAL	-1389	0: OPTIMAL	0: OPTIMAL	-1	0	#R_2MB2COAc:Reverse
R_2MB2COAc (+)	1389: OPTIMAL	1389: OPTIMAL	0	0: OPTIMAL	0: OPTIMAL	-1	0	#transport of 2-methylcrotonoyl-CoA into cytosol: M_2mb2coa_m = M_2mb2coa_c
R_2MCITt (-)	0: INFEASIBLE	1389: OPTIMAL	-1389	0: OPTIMAL	0: OPTIMAL	-1	0	#R_2MCITt:Reverse
R_2MCITt (+)	1389: OPTIMAL	1389: OPTIMAL	0	0: OPTIMAL	0: OPTIMAL	-1	0	#2-methylcitrate transport via diffusion: M_2mcit_c = M_2mcit_e
R_2OXOADOXm (+)	1389: OPTIMAL	1389: OPTIMAL	0	0: OPTIMAL	0: OPTIMAL	-1	0	#2-Oxoadipate:lipoamde 2-oxidoreductase(decarboxylating and acceptor-succinylating) (mitochondria): M_2oxoadp_m + M_coa_m + M_nad_m = M_co2_m + M_glutcoa_m + M_nadh_m
R_2OXOADPTm (-)	1389: OPTIMAL	1389: OPTIMAL	0	913: OPTIMAL	913: OPTIMAL	1	0	#R_2OXOADPTm:Reverse
R_2OXOADPTm (+)	1389: OPTIMAL	1389: OPTIMAL	0	0: OPTIMAL	0: OPTIMAL	-1	0	#2-oxoadipate shuttle (cytosol/mitochondria): M_akg_m + M_2oxoadp_c = M_akg_c + M_2oxoadp_m
R_34DHOXPEGOX (-)	0: INFEASIBLE	1388: OPTIMAL	-1388	0: OPTIMAL	0: OPTIMAL	-1	1	#R_34DHOXPEGOX:Reverse
R_34DHOXPEGOX (+)	1389: OPTIMAL	1389: OPTIMAL	0	0: OPTIMAL	0: OPTIMAL	-1	1	#3,4-Dihydroxyphenylethyleneglycol:NAD+ oxidoreductase: M_h_c + M_nadh_c + M_34dhmald_c = M_nad_c + M_34dhoxpeg_c
R_34DHOXPEGt (-)	0: INFEASIBLE	1388: OPTIMAL	-1388	0: OPTIMAL	0: OPTIMAL	-1	0	#R_34DHOXPEGt:Reverse
R_34DHOXPEGt (+)	1389: OPTIMAL	1389: OPTIMAL	0	0: OPTIMAL	0: OPTIMAL	-1	0	#3,4-Dihydroxyphenylethyleneglycol transport (diffusion): M_34dhoxpeg_c = M_34dhoxpeg_e
R_34DHPHAMT (+)	0: INFEASIBLE	1389: OPTIMAL	-1389	0: OPTIMAL	0: OPTIMAL	-1	1	#3,4-Dihydroxyphenylacetate:amet O-methyltransferase: M_34dhpha_c + M_amet_c = M_h_c + M_ahcys_c + M_homoval_c
R_34DHPHELAT1tc (+)	1389: OPTIMAL	1389: OPTIMAL	0	0: OPTIMAL	0: OPTIMAL	-1	0	#transport of 3,4-Dihydroxy-L-phenylalanine by LAT1 in association with 4F2hc, across the apical surface of the memebranes.: M_34dhphe_e + M_leu_L_c = M_34dhphe_c + M_leu_L_e
R_34DHPHEt (-)	1388: OPTIMAL	1389: OPTIMAL	-1	0: OPTIMAL	0: OPTIMAL	-1	-1	#R_34DHPHEt:Reverse
R_34DHPHEt (+)	1388: OPTIMAL	1389: OPTIMAL	-1	0: OPTIMAL	0: OPTIMAL	-1	-1	#3,4-Dihydroxy-L-phenylalanine transport: M_34dhphe_e = M_34dhphe_c
R_34DHPLACOX (+)	1389: OPTIMAL	1389: OPTIMAL	0	0: OPTIMAL	690.477: OPTIMAL	0	0	#3,4-Dihydroxyphenylacetaldehyde:NAD+ oxidoreductase: M_h2o_c + M_nad_c + M_34dhpac_c = 2.0 M_h_c + M_nadh_c + M_34dhpha_c
R_34DHPLACOX_NADP_ (-)	1389: OPTIMAL	1389: OPTIMAL	0	0: OPTIMAL	690.477: OPTIMAL	0	0	#R_34DHPLACOX_NADP_:Reverse
R_34DHPLACOX_NADP_ (+)	0: INFEASIBLE	1389: OPTIMAL	-1389	0: OPTIMAL	0: OPTIMAL	-1	0	#3,4-Dihydroxyphenylacetaldehyde:NADP+ oxidoreductase: M_h2o_c + M_nadp_c + M_34dhpac_c = 2.0 M_h_c + M_nadph_c + M_34dhpha_c
R_34DHXMANDACOX (+)	1389: OPTIMAL	1389: OPTIMAL	0	0: OPTIMAL	690.477: OPTIMAL	0	0	#3,4-Dihydroxymandelaldehyde:NAD+ oxidoreductase: M_h2o_c + M_nad_c + M_34dhmald_c = 2.0 M_h_c + M_nadh_c + M_34dhoxmand_c
R_34DHXMANDACOX_NADP_ (-)	1389: OPTIMAL	1389: OPTIMAL	0	0: OPTIMAL	690.477: OPTIMAL	0	0	#R_34DHXMANDACOX_NADP_:Reverse
R_34DHXMANDACOX_NADP_ (+)	0: INFEASIBLE	1389: OPTIMAL	-1389	0: OPTIMAL	0: OPTIMAL	-1	0	#3,4-Dihydroxymandelaldehyde:NADP+ oxidoreductase: M_h2o_c + M_nadp_c + M_34dhmald_c = 2.0 M_h_c + M_nadph_c + M_34dhoxmand_c
R_34HPLFM (+)	1389: OPTIMAL	1389: OPTIMAL	0	0: OPTIMAL	0: OPTIMAL	-1	0	#3-(4-hydroxyphenyl-)lactate formation: M_h_m + M_nadh_m + M_34hpp_m = M_nad_m + M_34hpl_m
R_34HPPOR (+)	1387: OPTIMAL	1389: OPTIMAL	-2	0: OPTIMAL	0: OPTIMAL	-1	-1	#4-Hydroxyphenylpyruvate:oxygen oxidoreductase: M_o2_c + M_34hpp_c = M_co2_c + M_hgentis_c
R_34HPPte (-)	1389: OPTIMAL	1389: OPTIMAL	0	0: OPTIMAL	0: OPTIMAL	-1	0	#R_34HPPte:Reverse
R_34HPPte (+)	1389: OPTIMAL	1389: OPTIMAL	0	1000: OPTIMAL	1000: OPTIMAL	1	0	#Transport of 3-(4-hydroxyphenyl)pyruvate: M_34hpp_e = M_34hpp_c
R_35CGMPtn (-)	0: INFEASIBLE	1389: OPTIMAL	-1389	0: OPTIMAL	0: OPTIMAL	-1	0	#R_35CGMPtn:Reverse
R_35CGMPtn (+)	1388: OPTIMAL	1388: OPTIMAL	0	0: OPTIMAL	0: OPTIMAL	-1	0	#35cGMP nuclear transport: M_35cgmp_c = M_35cgmp_n
R_3AIB_Dtm (-)	1389: OPTIMAL	1389: OPTIMAL	0	0: OPTIMAL	0: OPTIMAL	-1	0	#R_3AIB_Dtm:Reverse
R_3AIB_Dtm (+)	1389: OPTIMAL	1389: OPTIMAL	0	0: OPTIMAL	0: OPTIMAL	-1	0	#transport of 3aib_D into mitochondria: M_3aib_D_c = M_3aib_D_m
R_3AIBt (+)	1389: OPTIMAL	1389: OPTIMAL	0	0: OPTIMAL	0: OPTIMAL	-1	0	#3-amino-isobutyrate transport: M_3aib_c = M_3aib_e
R_3AIBTm (-)	0: INFEASIBLE	1389: OPTIMAL	-1389	0: OPTIMAL	0: OPTIMAL	-1	0	#R_3AIBTm:Reverse
R_3AIBtm (+)	1389: OPTIMAL	1389: OPTIMAL	0	0: OPTIMAL	0: OPTIMAL	-1	0	#L-3-aminoisobutyrate transaminase, mitochondrial: M_2mop_m + M_glu_L_m = M_akg_m + M_3aib_m
R_3AIBTm (+)	1389: OPTIMAL	1389: OPTIMAL	0	0: OPTIMAL	0: OPTIMAL	-1	0	#3-amino-isobutyrate transport, mitochondrial: M_3aib_m = M_3aib_c
R_3DPHBH1 (+)	1389: OPTIMAL	1389: OPTIMAL	0	0: OPTIMAL	0: OPTIMAL	-1	0	#Hydroxylation of 3-Decaprenyl-4-hydroxybenzoate (NADH): M_h_m + M_o2_m + M_nadh_m + M_3dphb_m = M_h2o_m + M_nad_m + M_3dpdhb_m
R_3DPHBH2 (+)	1389: OPTIMAL	1389: OPTIMAL	0	0: OPTIMAL	0: OPTIMAL	-1	0	#Hydroxylation of 3-Decaprenyl-4-hydroxybenzoate (NADPH): M_h_m + M_nadph_m + M_o2_m + M_3dphb_m = M_h2o_m + M_nadp_m + M_3dpdhb_m
R_3DSPHR (+)	1389: OPTIMAL	1389: OPTIMAL	0	0: OPTIMAL	0: OPTIMAL	-1	0	#3-Dehydrosphinganine reductase: M_h_c + M_nadph_c + M_3dsphgn_c = M_nadp_c + M_sphgn_c
R_3HAO (+)	1388: OPTIMAL	1389: OPTIMAL	-1	0: OPTIMAL	0: OPTIMAL	-1	0	#3-hydroxyanthranilate 3,4-dioxygenase: M_o2_c + M_3hanthrn_c = M_h_c + M_cmusa_c
R_3HBCDm (-)	0: INFEASIBLE	1389: OPTIMAL	-1389	0: OPTIMAL	0: OPTIMAL	-1	0	#R_3HBCDm:Reverse
R_3HBCDm (+)	1389: OPTIMAL	1389: OPTIMAL	0	0: OPTIMAL	0: OPTIMAL	-1	0	#3-hydroxybutyryl-CoA dehydratase, mitochondrial: M_h2o_m + M_b2coa_m = M_3hbcoa_R_m
R_3HBCOAHLm (+)	1389: OPTIMAL	1389: OPTIMAL	0	0: OPTIMAL	0: OPTIMAL	-1	0	#3-hydroxyisobutyryl-CoA hydrolase, mitochondrial: M_h2o_m + M_3hibutcoa_m = M_h_m + M_coa_m + M_3hmp_m
R_3HBCOARc (-)	0: INFEASIBLE	1389: OPTIMAL	-1389	0: OPTIMAL	0: OPTIMAL	-1	0	#R_3HBCOARc:Reverse
R_3HBCOARc (+)	1389: OPTIMAL	1389: OPTIMAL	0	0: OPTIMAL	0: OPTIMAL	-1	0	#transport of (R)-3-hydroxybutanoyl-CoA into cytosol: M_3hbcoa_R_m = M_3hbcoa_R_c
R_3HCO3_NAt (-)	1389: OPTIMAL	1389: OPTIMAL	0	1000: OPTIMAL	1000: OPTIMAL	1	0	#R_3HCO3_NAt:Reverse
R_3HCO3_NAt (+)	1389: OPTIMAL	1389: OPTIMAL	0	0: OPTIMAL	0: OPTIMAL	-1	0	#3HCO3_NAt: 3.0 M_hco3_e + M_na1_e = 3.0 M_hco3_c + M_na1_c
R_3HKYNAKGAT (+)	1389: OPTIMAL	1389: OPTIMAL	0	0: OPTIMAL	1000: OPTIMAL	0	0	#3-Hydroxy-L-kynurenine:2-oxoglutarate aminotransferase: M_akg_c + M_hLkynr_c = M_42A3HP24DB_c + M_glu_L_c
R_3HLYTCL (+)	1388: OPTIMAL	1389: OPTIMAL	-1	0: OPTIMAL	0: OPTIMAL	-1	-1	#3-Hydroxy-L-tyrosine carboxy-lyase: M_h_c + M_34dhphe_c = M_co2_c + M_dopa_c
R_3HPCOAHYD (+)	0: INFEASIBLE	1389: OPTIMAL	-1389	0: OPTIMAL	0: OPTIMAL	-1	0	#3-hydroxyisobutyryl-Coenzyme A hydrolase: M_h2o_c + M_3hpcoa_c = M_h_c + M_3hpp_c + M_coa_c
R_3HPPD (-)	0: INFEASIBLE	1389: OPTIMAL	-1389	0: OPTIMAL	0: OPTIMAL	-1	0	#R_3HPPD:Reverse
R_3HPPD (+)	0: INFEASIBLE	1389: OPTIMAL	-1389	0: OPTIMAL	0: OPTIMAL	-1	0	#3-hydroxypropionate dehydrogenase: M_nad_c + M_3hpp_c = M_h_c + M_nadh_c + M_msa_c
R_3HXKYNDCL (+)	0: INFEASIBLE	1389: OPTIMAL	-1389	0: OPTIMAL	0: OPTIMAL	-1	-1	#3-Hydroxykynurenamine decarboxy-lyase: M_h_c + M_hLkynr_c = M_co2_c + M_3hxkynam_c
R_3HXKYNOXDA (+)	0: INFEASIBLE	1389: OPTIMAL	-1389	0: OPTIMAL	0: OPTIMAL	-1	0	#3-Hydroxykynurenamine:oxygen oxidoreductase(deaminating)(flavin-containing): M_o2_c + M_3hxkynam_c = M_h2o2_c + M_nh4_c + M_48dhoxquin_c
R_3M4HDXPAC (-)	0: INFEASIBLE	1389: OPTIMAL	-1389	0: OPTIMAL	0: OPTIMAL	-1	0	#R_3M4HDXPAC:Reverse
R_3M4HDXPAC (+)	0: INFEASIBLE	1389: OPTIMAL	-1389	0: OPTIMAL	0: OPTIMAL	-1	0	#3-Methoxy-4-hydroxyphenylacetaldehyde:NAD+ oxidoreductase: M_h2o_c + M_nad_c + M_3mox4hpac_c = 2.0 M_h_c + M_nadh_c + M_homoval_c
R_3MLDAt (-)	0: INFEASIBLE	1389: OPTIMAL	-1389	0: OPTIMAL	0: OPTIMAL	-1	0	#R_3MLDAt:Reverse
R_3MLDAt (+)	1388: OPTIMAL	1389: OPTIMAL	-1	0: OPTIMAL	0: OPTIMAL	-1	0	#3MLDA extracellular transport via diffusion: M_3mlda_c = M_3mlda_e
R_3MOBt2im (+)	1389: OPTIMAL	1389: OPTIMAL	0	1000: OPTIMAL	1000: OPTIMAL	1	0	#3-methyl-2-oxobutanoate mitochondrial transport via proton symport: M_h_c + M_3mob_c = M_h_m + M_3mob_m
R_3MOBte (-)	1389: OPTIMAL	1389: OPTIMAL	0	0: OPTIMAL	0: OPTIMAL	-1	0	#R_3MOBte:Reverse
R_3MOBte (+)	1389: OPTIMAL	1389: OPTIMAL	0	1000: OPTIMAL	1000: OPTIMAL	1	0	#Transport of 3-methyl-2-oxobutanoate: M_3mob_e = M_3mob_c
R_3MOPt2im (+)	1389: OPTIMAL	1389: OPTIMAL	0	1000: OPTIMAL	1000: OPTIMAL	1	0	#3-Methyl-2-oxopentanoate mitochondrial transport via proton symport: M_h_c + M_3mop_c = M_h_m + M_3mop_m
R_3MOPte (-)	1389: OPTIMAL	1389: OPTIMAL	0	0: OPTIMAL	0: OPTIMAL	-1	0	#R_3MOPte:Reverse
R_3MOPte (+)	1389: OPTIMAL	1389: OPTIMAL	0	1000: OPTIMAL	1000: OPTIMAL	1	0	#Transport of 3-methyl-2-oxopentanoate: M_3mop_e = M_3mop_c
R_3MOX4HOXPGALDOX (+)	1389: OPTIMAL	1389: OPTIMAL	0	0: OPTIMAL	690.477: OPTIMAL	0	0	#3-Methoxy-4-hydroxyphenylglycolaldehyde:NAD+ oxidoreductase: M_h2o_c + M_nad_c + M_3m4hpga_c = 2.0 M_h_c + M_nadh_c + M_3mox4hoxm_c
R_3MOX4HOXPGALDOX_NADP_ (-)	1389: OPTIMAL	1389: OPTIMAL	0	0: OPTIMAL	690.477: OPTIMAL	0	0	#R_3MOX4HOXPGALDOX_NADP_:Reverse
R_3MOX4HOXPGALDOX_NADP_ (+)	0: INFEASIBLE	1389: OPTIMAL	-1389	0: OPTIMAL	0: OPTIMAL	-1	0	#3-Methoxy-4-hydroxyphenylglycolaldehyde:NADP+ oxidoreductase: M_h2o_c + M_nadp_c + M_3m4hpga_c = 2.0 M_h_c + M_nadph_c + M_3mox4hoxm_c
R_3MOXTYROX (+)	0: INFEASIBLE	1389: OPTIMAL	-1389	0: OPTIMAL	0: OPTIMAL	-1	0	#3-Methoxytyramine:oxygen oxidoreductase (deaminating): M_h2o_c + M_o2_c + M_3moxtyr_c = M_h2o2_c + M_nh4_c + M_3mox4hpac_c
R_3NTD7l (+)	0: INFEASIBLE	1389: OPTIMAL	-1389	0: OPTIMAL	0: OPTIMAL	-1	1	#3'-nucleotidase (AMP), lysosome: M_3amp_l + M_h2o_l = M_adn_l + M_pi_l
R_3SALAASPm (-)	1389: OPTIMAL	1389: OPTIMAL	0	0: OPTIMAL	0: OPTIMAL	-1	1	#R_3SALAASPm:Reverse
R_3SALAASPm (+)	0: INFEASIBLE	1387: OPTIMAL	-1387	0: OPTIMAL	0: OPTIMAL	-1	1	#cysteinesulfinate-aspartate mitochondrial shuttle: M_3sala_m + M_asp_L_c = M_3sala_c + M_asp_L_m
R_3SALACBOXL (+)	1389: OPTIMAL	1389: OPTIMAL	0	0: OPTIMAL	0: OPTIMAL	-1	0	#3-Sulfino-L-alanine carboxy-lyase: 2.0 M_h_c + M_3sala_c = M_co2_c + M_hyptaur_c
R_3SALAOX (+)	1389: OPTIMAL	1389: OPTIMAL	0	0: OPTIMAL	0: OPTIMAL	-1	0	#cysteinesulfinic acid oxidase: M_o2_c + 2.0 M_h_c + 2.0 M_3sala_c = 2.0 M_Lcyst_c
R_3SALATAi (+)	1389: OPTIMAL	1389: OPTIMAL	0	0: OPTIMAL	0: OPTIMAL	-1	1	#3-sulfino-alanine transaminase (irreversible): M_h_c + M_akg_c + M_3sala_c = M_glu_L_c + M_3snpyr_c
R_3SALATAim (+)	1389: OPTIMAL	1389: OPTIMAL	0	0: OPTIMAL	0: OPTIMAL	-1	1	#3-sulfino-alanine transaminase (irreversible), mitochondrial: M_h_m + M_akg_m + M_3sala_m = M_glu_L_m + M_3snpyr_m
R_3SPYRSP (+)	1389: OPTIMAL	1389: OPTIMAL	0	0: OPTIMAL	0: OPTIMAL	-1	0	#3-sulfinopyruvate hydrolase (spotaneous reaction): M_h2o_c + M_3snpyr_c = M_h_c + M_pyr_c + M_so3_c
R_3SPYRSPm (+)	1389: OPTIMAL	1389: OPTIMAL	0	0: OPTIMAL	0: OPTIMAL	-1	0	#3-sulfinopyruvate hydrolase (spotaneous reaction), mitochondrial: M_h2o_m + M_3snpyr_m = M_h_m + M_pyr_m + M_so3_m
R_41R1H2MAE12BOOX (+)	1389: OPTIMAL	1389: OPTIMAL	0	0: OPTIMAL	0: OPTIMAL	-1	0	#4-[(1R)-1-Hydroxy-2-(methylamino)ethyl]-1,2-benzenediol:oxygen oxidoreductase(deaminating)(flavin-containing): M_h2o_c + M_o2_c + M_adrnl_c = M_h2o2_c + M_34dhmald_c + M_mma_c
R_41R2A1H12BOOX (+)	1389: OPTIMAL	1389: OPTIMAL	0	0: OPTIMAL	0: OPTIMAL	-1	0	#4-[(1R)-2-Amino-1-hydroxyethyl]-1,2-benzenediol:oxygen oxidoreductase(deaminating)(flavin-containing): M_h2o_c + M_o2_c + M_nrpphr_c = M_h2o2_c + M_nh4_c + M_34dhmald_c
R_42A12BOOX (+)	0: INFEASIBLE	1389: OPTIMAL	-1389	0: OPTIMAL	0: OPTIMAL	-1	0	#4-(2-Aminoethyl)-1,2-benzenediol:oxygen oxidoreductase(deaminating)(flavin-containing): M_h2o_c + M_o2_c + M_dopa_c = M_h2o2_c + M_nh4_c + M_34dhpac_c
R_4ABUTtcn (+)	1389: OPTIMAL	1389: OPTIMAL	0	0: OPTIMAL	0: OPTIMAL	-1	0	#transport of GABA: M_4abut_c = M_4abut_n
R_4ABUTtm (-)	1389: OPTIMAL	1389: OPTIMAL	0	1000: OPTIMAL	1000: OPTIMAL	1	0	#R_4ABUTtm:Reverse
R_4ABUTtm (+)	1389: OPTIMAL	1389: OPTIMAL	0	0: OPTIMAL	0: OPTIMAL	-1	0	#4-aminobutanoate mitochondrial transport via diffusion: M_4abut_c = M_4abut_m
R_4HBZCOAFm (+)	1389: OPTIMAL	1389: OPTIMAL	0	0: OPTIMAL	0: OPTIMAL	-1	0	#4-hydroxybenzoyl-CoA formation: M_h2o_m + M_coa_m + M_nad_m + M_coucoa_m = M_h_m + M_nadh_m + M_4hbzcoa_m + M_accoa_m
R_4HBZFm (+)	1389: OPTIMAL	1389: OPTIMAL	0	0: OPTIMAL	0: OPTIMAL	-1	0	#4-hydroxybenzoate formation: M_h2o_m + M_4hbzcoa_m = M_h_m + M_coa_m + M_4hbz_m
R_4HDEBRISOQUINEte (-)	1389: OPTIMAL	1389: OPTIMAL	0	0: OPTIMAL	0: OPTIMAL	-1	0	#R_4HDEBRISOQUINEte:Reverse
R_4HDEBRISOQUINEte (+)	0: INFEASIBLE	1389: OPTIMAL	-1389	0: OPTIMAL	0: OPTIMAL	-1	0	#xenobiotic transport: M_4hdebrisoquine_e = M_4hdebrisoquine_c
R_4HGLSDm (+)	1389: OPTIMAL	1389: OPTIMAL	0	0: OPTIMAL	653.522: OPTIMAL	0	0	#L-4-hydroxyglutamate semialdehyde dehydrogenase, mitochondrial: M_h2o_m + M_nad_m + M_4hglusa_m = 2.0 M_h_m + M_nadh_m + M_e4hglu_m
R_4HOXPACDOX_NADP_ (-)	0: INFEASIBLE	1389: OPTIMAL	-1389	0: OPTIMAL	0: OPTIMAL	-1	0	#R_4HOXPACDOX_NADP_:Reverse
R_4HOXPACDOX_NADP_ (+)	1389: OPTIMAL	1389: OPTIMAL	0	0: OPTIMAL	0: OPTIMAL	-1	0	#4-Hydroxyphenylacetaldehyde:NADP+ oxidoreductase: M_h2o_c + M_nadp_c + M_4hoxpacd_c = 2.0 M_h_c + M_nadph_c + M_4hphac_c
R_4HPRO_LTte (-)	0: INFEASIBLE	1387: OPTIMAL	-1387	0: OPTIMAL	0: OPTIMAL	-1	0	#R_4HPRO_LTte:Reverse
R_4HPRO_LTte (+)	1389: OPTIMAL	1388: OPTIMAL	1	223.036: OPTIMAL	1000: OPTIMAL	1	0	#Transport of trans-4-hydroxy-L-proline: M_4hpro_LT_e = M_4hpro_LT_m
R_4HPROLTASCT1 (+)	1389: OPTIMAL	1389: OPTIMAL	0	0: OPTIMAL	0: OPTIMAL	-1	0	#exit of hydroxy-prloine across the basolateral surface of enterocytes: M_na1_e + M_ala_L_e + M_4hpro_LT_c = M_na1_c + M_ala_L_c + M_4hpro_LT_e
R_4MOPt2im (+)	1389: OPTIMAL	1389: OPTIMAL	0	1000: OPTIMAL	1000: OPTIMAL	1	0	#4-methyl-2-oxopentanoate mitochondrial transport via proton symport: M_h_c + M_4mop_c = M_h_m + M_4mop_m
R_4MOPte (-)	1389: OPTIMAL	1389: OPTIMAL	0	0: OPTIMAL	0: OPTIMAL	-1	0	#R_4MOPte:Reverse
R_4MOPte (+)	1389: OPTIMAL	1389: OPTIMAL	0	1000: OPTIMAL	1000: OPTIMAL	1	0	#Transport of 4-methyl-2-oxopentanoate: M_4mop_e = M_4mop_c
R_4MPTNLte (-)	0: INFEASIBLE	1389: OPTIMAL	-1389	0: OPTIMAL	0: OPTIMAL	-1	0	#R_4MPTNLte:Reverse
R_4MPTNLte (+)	1389: OPTIMAL	1389: OPTIMAL	0	0: OPTIMAL	0: OPTIMAL	-1	0	#4-methylpentanal transport: M_4mptnl_c = M_4mptnl_e
R_4MPTNLtm (-)	1389: OPTIMAL	1389: OPTIMAL	0	0: OPTIMAL	0: OPTIMAL	-1	0	#R_4MPTNLtm:Reverse
R_4MPTNLtm (+)	0: INFEASIBLE	1389: OPTIMAL	-1389	0: OPTIMAL	0: OPTIMAL	-1	0	#4-methylpentanal transport (mitochondria): M_4mptnl_c = M_4mptnl_m
R_4MPTNLtr (-)	0: INFEASIBLE	1389: OPTIMAL	-1389	0: OPTIMAL	0: OPTIMAL	-1	0	#R_4MPTNLtr:Reverse
R_4MPTNLtr (+)	0: INFEASIBLE	1389: OPTIMAL	-1389	0: OPTIMAL	0: OPTIMAL	-1	0	#4-methylpentanal transport (ER): M_4mptnl_c = M_4mptnl_r
R_4MTOLBUTAMIDEte (-)	1389: OPTIMAL	1389: OPTIMAL	0	0: OPTIMAL	0: OPTIMAL	-1	0	#R_4MTOLBUTAMIDEte:Reverse
R_4MTOLBUTAMIDEte (+)	0: INFEASIBLE	1389: OPTIMAL	-1389	0: OPTIMAL	0: OPTIMAL	-1	0	#xenobiotic transport: M_4mtolbutamide_e = M_4mtolbutamide_c
R_4NPHSFte (-)	1389: OPTIMAL	1389: OPTIMAL	0	0: OPTIMAL	0: OPTIMAL	-1	0	#R_4NPHSFte:Reverse
R_4NPHSFte (+)	0: INFEASIBLE	1388: OPTIMAL	-1388	0: OPTIMAL	0: OPTIMAL	-1	0	#xenobiotic transport: M_4nphsf_e = M_4nphsf_c
R_4NPHSULT (+)	1389: OPTIMAL	1389: OPTIMAL	0	0: OPTIMAL	0: OPTIMAL	-1	1	#4-Nitrophenol Sulfotransferase: M_paps_c + M_4nph_c = M_h_c + M_pap_c + M_4nphsf_c
R_4NPHte (-)	0: INFEASIBLE	1388: OPTIMAL	-1388	0: OPTIMAL	0: OPTIMAL	-1	0	#R_4NPHte:Reverse
R_4NPHte (+)	1389: OPTIMAL	1389: OPTIMAL	0	0: OPTIMAL	0: OPTIMAL	-1	0	#xenobiotic transport: M_4nph_e = M_4nph_c
R_4OHPROIMINOtc (+)	1389: OPTIMAL	1389: OPTIMAL	0	0: OPTIMAL	0: OPTIMAL	-1	0	#transport of L-OH-Proline by the apical IMINO amino acid transporters in kidney and intestine: 2.0 M_na1_e + M_cl_e + M_4hpro_LT_e = 2.0 M_na1_c + M_cl_c + M_4hpro_LT_c
R_4PYRDX (+)	1388: OPTIMAL	1389: OPTIMAL	-1	0: OPTIMAL	0: OPTIMAL	-1	0	#4-Pyridoxal secretion: M_h2o_c + M_atp_c + M_4pyrdx_c + 3.0 M_h_c = M_adp_c + M_h_c + M_pi_c + M_4pyrdx_e
R_5ADTSTSTERONEGLCte (+)	1389: OPTIMAL	1389: OPTIMAL	0	0: OPTIMAL	0: OPTIMAL	-1	1	#glucuronidated compound transport: M_h2o_c + M_atp_c + M_5adtststeroneglc_c + 3.0 M_h_c = M_adp_c + M_h_c + M_pi_c + M_5adtststeroneglc_e
R_5ADTSTSTERONEGLCtr (-)	1389: OPTIMAL	1389: OPTIMAL	0	0: OPTIMAL	0: OPTIMAL	-1	0	#R_5ADTSTSTERONEGLCtr:Reverse
R_5ADTSTSTERONEGLCtr (+)	0: INFEASIBLE	1389: OPTIMAL	-1389	0: OPTIMAL	0: OPTIMAL	-1	0	#glucuronidated compound transport: M_5adtststeroneglc_c = M_5adtststeroneglc_r
R_5ADTSTSTERONESte (-)	1389: OPTIMAL	1389: OPTIMAL	0	0: OPTIMAL	0: OPTIMAL	-1	0	#R_5ADTSTSTERONESte:Reverse
R_5ADTSTSTERONESte (+)	1389: OPTIMAL	1389: OPTIMAL	0	1000: OPTIMAL	1000: OPTIMAL	1	0	#sulfonated testosterone transport: M_5adtststerones_c = M_5adtststerones_e
R_5ADTSTSTERONESULT (+)	1388: OPTIMAL	1389: OPTIMAL	-1	0: OPTIMAL	0: OPTIMAL	-1	-1	#5alpha-Dihydrotestosterone sulfotransferase: M_paps_c + M_5adtststerone_c = M_h_c + M_pap_c + M_5adtststerones_c
R_5ADTSTSTERONEte (-)	1389: OPTIMAL	1389: OPTIMAL	0	0: OPTIMAL	0: OPTIMAL	-1	0	#R_5ADTSTSTERONEte:Reverse
R_5ADTSTSTERONEte (+)	1389: OPTIMAL	1389: OPTIMAL	0	0: OPTIMAL	0: OPTIMAL	-1	0	#5 alpha dihydrotesterone transport: M_5adtststerone_e = M_5adtststerone_c
R_5ADTSTSTERONEtr (-)	1389: OPTIMAL	1389: OPTIMAL	0	0: OPTIMAL	0: OPTIMAL	-1	0	#R_5ADTSTSTERONEtr:Reverse
R_5ADTSTSTERONEtr (+)	1389: OPTIMAL	1389: OPTIMAL	0	1000: OPTIMAL	1000: OPTIMAL	1	0	#5 alpha dihydrotesterone intracellular transport: M_5adtststerone_r = M_5adtststerone_c
R_5AOPtm (-)	1389: OPTIMAL	1389: OPTIMAL	0	0: OPTIMAL	0: OPTIMAL	-1	0	#R_5AOPtm:Reverse
R_5AOPtm (+)	0: INFEASIBLE	1389: OPTIMAL	-1389	0: OPTIMAL	0: OPTIMAL	-1	0	#5-Aminolevulinate mitochondrial transport: M_5aop_c = M_5aop_m
R_5DHFtl (+)	1389: OPTIMAL	1389: OPTIMAL	0	0: OPTIMAL	0: OPTIMAL	-1	0	#5-glutamyl-DHF transport, lysosomal: M_5dhf_c = M_5dhf_l
R_5FTHFt2 (-)	0: INFEASIBLE	1389: OPTIMAL	-1389	0: OPTIMAL	0: OPTIMAL	-1	0	#R_5FTHFt2:Reverse
R_5FTHFt2 (+)	1389: OPTIMAL	1389: OPTIMAL	0	0: OPTIMAL	0: OPTIMAL	-1	0	#5-formyltetrahydrofolate transport via anion exchange: M_h2o_c + M_5fthf_e = M_5fthf_c + M_h2o_e
R_5HLTDL (+)	1388: OPTIMAL	1389: OPTIMAL	-1	0: OPTIMAL	0: OPTIMAL	-1	-1	#5-Hydroxy-L-tryptophan decarboxy-lyase: M_h_c + M_5htrp_c = M_co2_c + M_srtn_c
R_5HOMEPRAZOLEte (-)	1389: OPTIMAL	1389: OPTIMAL	0	0: OPTIMAL	0: OPTIMAL	-1	0	#R_5HOMEPRAZOLEte:Reverse
R_5HOMEPRAZOLEte (+)	0: INFEASIBLE	1389: OPTIMAL	-1389	0: OPTIMAL	0: OPTIMAL	-1	0	#xenobiotic transport: M_5homeprazole_e = M_5homeprazole_c
R_5HOXINDACTO2OX (+)	1388: OPTIMAL	1389: OPTIMAL	-1	0: OPTIMAL	0: OPTIMAL	-1	-1	#5-Hydroxyindoleacetaldehyde:oxygen oxidoreductase: M_h2o_c + M_o2_c + M_5hoxindact_c = M_h2o2_c + M_h_c + M_5hoxindoa_c
R_5HOXINDACTOXm (+)	0: INFEASIBLE	1389: OPTIMAL	-1389	0: OPTIMAL	0: OPTIMAL	-1	1	#5-Hydroxyindoleacetaldehyde:NAD+ oxidoreductase (mito): M_h2o_m + M_nad_m + M_5hoxindact_m = 2.0 M_h_m + M_nadh_m + M_5hoxindoa_m
R_5HOXINOXDA (+)	0: INFEASIBLE	1389: OPTIMAL	-1389	0: OPTIMAL	0: OPTIMAL	-1	0	#5-Hydroxytryptamine:oxygen oxidoreductase(deaminating)(flavin-containing): M_h2o_c + M_o2_c + M_srtn_c = M_h2o2_c + M_nh4_c + M_5hoxindact_c
R_5HTRPDOX (+)	0: INFEASIBLE	1389: OPTIMAL	-1389	0: OPTIMAL	0: OPTIMAL	-1	0	#5-Hydroxy-L-tryptophan:oxygen 2,3-dioxygenase (indole-decyclizing): M_o2_c + M_5htrp_c = M_5hoxnfkyn_c
R_5HTRPVESSEC (+)	1389: OPTIMAL	1389: OPTIMAL	0	0: OPTIMAL	0: OPTIMAL	-1	0	#5-hydroxy-L-tryptophan secretion via secretory vesicle (ATP driven): M_h2o_c + M_atp_c + M_5htrp_c + 3.0 M_h_c = M_adp_c + M_h_c + M_pi_c + M_5htrp_e
R_5HXKYNDCL (+)	0: INFEASIBLE	1389: OPTIMAL	-1389	0: OPTIMAL	0: OPTIMAL	-1	-1	#5-Hydroxykynurenamine decarboxy-lyase: M_h_c + M_5hxkyn_c = M_co2_c + M_5hxkynam_c
R_5HXKYNOXDA (+)	0: INFEASIBLE	1389: OPTIMAL	-1389	0: OPTIMAL	0: OPTIMAL	-1	0	#5-Hydroxykynurenamine:oxygen oxidoreductase(deaminating)(flavin-containing): M_o2_c + M_5hxkynam_c = M_h2o2_c + M_nh4_c + M_46dhoxquin_c
R_5MTAte (-)	1389: OPTIMAL	1389: OPTIMAL	0	0: OPTIMAL	0: OPTIMAL	-1	0	#R_5MTAte:Reverse
R_5MTAte (+)	1389: OPTIMAL	1389: OPTIMAL	0	0: OPTIMAL	0: OPTIMAL	-1	0	#Transport of 5-S-methyl-5-thioadenosine: M_5mta_e = M_5mta_c
R_5MTHFt (-)	1389: OPTIMAL	1389: OPTIMAL	0	0: OPTIMAL	0: OPTIMAL	-1	1	#R_5MTHFt:Reverse
R_5MTHFt (+)	1389: OPTIMAL	1389: OPTIMAL	0	1000: OPTIMAL	1000: OPTIMAL	1	1	#5-Methyltetrahydrofolate transport via receptor binding and protolysis: M_5mthf_e = M_5mthf_c
R_5MTHFt2 (-)	1389: OPTIMAL	1389: OPTIMAL	0	1000: OPTIMAL	1000: OPTIMAL	1	0	#R_5MTHFt2:Reverse
R_5MTHFt2 (+)	1389: OPTIMAL	1389: OPTIMAL	0	0: OPTIMAL	0: OPTIMAL	-1	0	#5-methyltetrahydrofolate transport via anion exchange: M_h2o_c + M_5mthf_e = M_h2o_e + M_5mthf_c
R_5MTHFt2le (-)	1389: OPTIMAL	1389: OPTIMAL	0	0: OPTIMAL	0: OPTIMAL	-1	0	#R_5MTHFt2le:Reverse
R_5MTHFt2le (+)	1389: OPTIMAL	1389: OPTIMAL	0	667.832: OPTIMAL	667.832: OPTIMAL	1	0	#5-methyltetrahydrofolate transport via anion exchange: M_5mthf_e + M_oh1_c = M_5mthf_c + M_oh1_e
R_5OXPROt (-)	1389: OPTIMAL	1389: OPTIMAL	0	1000: OPTIMAL	1000: OPTIMAL	1	0	#R_5OXPROt:Reverse
R_5OXPROt (+)	1389: OPTIMAL	1389: OPTIMAL	0	0: OPTIMAL	0: OPTIMAL	-1	0	#Transport of 5-oxoprolinate: 2.0 M_na1_e + M_5oxpro_e = 2.0 M_na1_c + M_5oxpro_c
R_5THFtl (+)	1389: OPTIMAL	1389: OPTIMAL	0	0: OPTIMAL	0: OPTIMAL	-1	0	#5-glutamyl-THF transport, lysosomal: M_5thf_c = M_5thf_l
R_5THFtm (+)	1389: OPTIMAL	1389: OPTIMAL	0	0: OPTIMAL	0: OPTIMAL	-1	0	#5-glutamyl-THF transport,m mitochondrial: M_5thf_m = M_5thf_c
R_6DHFtl (+)	1389: OPTIMAL	1389: OPTIMAL	0	0: OPTIMAL	0: OPTIMAL	-1	0	#6-glutamyl-DHF transport, lysosomal: M_6dhf_c = M_6dhf_l
R_6DHFtm (+)	1389: OPTIMAL	1389: OPTIMAL	0	0: OPTIMAL	0: OPTIMAL	-1	0	#6-glutamyl-DHF transport,m mitochondrial: M_6dhf_m = M_6dhf_c
R_6HTSTSTERONEte (-)	0: INFEASIBLE	1389: OPTIMAL	-1389	0: OPTIMAL	0: OPTIMAL	-1	0	#R_6HTSTSTERONEte:Reverse
R_6HTSTSTERONEte (+)	1389: OPTIMAL	1389: OPTIMAL	0	0: OPTIMAL	0: OPTIMAL	-1	0	#hydroxylated testosterone transport: M_6htststerone_c = M_6htststerone_e
R_6HTSTSTERONEtr (-)	1389: OPTIMAL	1389: OPTIMAL	0	0: OPTIMAL	0: OPTIMAL	-1	0	#R_6HTSTSTERONEtr:Reverse
R_6HTSTSTERONEtr (+)	0: INFEASIBLE	1389: OPTIMAL	-1389	0: OPTIMAL	0: OPTIMAL	-1	0	#hydroxylated testosterone transport: M_6htststerone_c = M_6htststerone_r
R_6THFtl (+)	1389: OPTIMAL	1389: OPTIMAL	0	0: OPTIMAL	0: OPTIMAL	-1	0	#6-glutamyl-THF transport, lysosomal: M_6thf_c = M_6thf_l
R_6THFtm (+)	1389: OPTIMAL	1389: OPTIMAL	0	0: OPTIMAL	0: OPTIMAL	-1	0	#6-glutamyl-THF transport,m mitochondrial: M_6thf_m = M_6thf_c
R_7DHCHSTEROLtr (-)	1389: OPTIMAL	1389: OPTIMAL	0	0.0652424: OPTIMAL	0.0652424: OPTIMAL	1	0	#R_7DHCHSTEROLtr:Reverse
R_7DHCHSTEROLtr (+)	1388: OPTIMAL	1388: OPTIMAL	0	0: OPTIMAL	0: OPTIMAL	-1	0	#cholesterol precursor intracellular transport: M_7dhchsterol_r = M_7dhchsterol_c
R_7DHFtl (+)	1389: OPTIMAL	1388: OPTIMAL	1	0: OPTIMAL	0: OPTIMAL	-1	0	#7-glutamyl-DHF transport, lysosomal: M_7dhf_c = M_7dhf_l
R_7DHFtm (+)	1389: OPTIMAL	1389: OPTIMAL	0	0: OPTIMAL	0: OPTIMAL	-1	0	#7-glutamyl-DHF transport,m mitochondrial: M_7dhf_m = M_7dhf_c
R_7THFtl (+)	1389: OPTIMAL	1388: OPTIMAL	1	0: OPTIMAL	0: OPTIMAL	-1	0	#7-glutamyl-THF transport, lysosomal: M_7thf_c = M_7thf_l
R_7THFtm (+)	1389: OPTIMAL	1389: OPTIMAL	0	0: OPTIMAL	0: OPTIMAL	-1	0	#7-glutamyl-THF transport,m mitochondrial: M_7thf_m = M_7thf_c
R_A_MANASE (+)	0: INFEASIBLE	1389: OPTIMAL	-1389	0: OPTIMAL	0: OPTIMAL	-1	-1	#alpha-mannosidase: 2.0 M_h2o_c + M_m2mn_c = 2.0 M_man_c + M_mn_c
R_A_MANASEly (+)	1389: OPTIMAL	1365: OPTIMAL	24	0: OPTIMAL	0: OPTIMAL	-1	0	#alpha-mannosidase, lysosomal: 2.0 M_h2o_l + M_m2mn_l = 2.0 M_man_l + M_mn_l
R_A4GALTc (+)	0: INFEASIBLE	1389: OPTIMAL	-1389	0: OPTIMAL	0: OPTIMAL	-1	0	#Lactosylceramide 4-alpha-galactosyltransferase: M_galgluside_hs_c + M_udpgal_c = M_h_c + M_thcrm_hs_c + M_udp_c
R_A4GALTg (+)	1389: OPTIMAL	1389: OPTIMAL	0	0: OPTIMAL	0: OPTIMAL	-1	0	#Lactosylceramide 4-alpha-galactosyltransferase: M_galgluside_hs_g + M_udpgal_g = M_h_g + M_thcrm_hs_g + M_udp_g
R_A4GNT1g (+)	0: INFEASIBLE	1389: OPTIMAL	-1389	0: OPTIMAL	0: OPTIMAL	-1	0	#alpha 1,4-N-acetylglucosaminyltransferase, Golgi apparatus: M_T_antigen_g + M_uacgam_g = M_h_g + M_udp_g + M_gncore1_g
R_A4GNT2g (+)	1389: OPTIMAL	1389: OPTIMAL	0	0: OPTIMAL	0: OPTIMAL	-1	0	#alpha 1,4-N-acetylglucosaminyltransferase, Golgi apparatus: M_uacgam_g + M_core2_g = M_h_g + M_udp_g + M_gncore2_g
R_AACOAT (+)	1389: OPTIMAL	1389: OPTIMAL	0	530.273: OPTIMAL	530.273: OPTIMAL	1	1	#Acetoacetyl-CoA:acetate CoA-transferase: M_atp_c + M_coa_c + M_acac_c = M_aacoa_c + M_amp_c + M_ppi_c
R_AACTOOR (+)	1388: OPTIMAL	1389: OPTIMAL	-1	0: OPTIMAL	0: OPTIMAL	-1	0	#Aminoacetone:oxygen oxidoreductase(deaminating)(flavin-containing): M_h2o_c + M_o2_c + M_aact_c = M_h2o2_c + M_nh4_c + M_mthgxl_c
R_AACTtm (+)	1388: OPTIMAL	1389: OPTIMAL	-1	0: OPTIMAL	0: OPTIMAL	-1	0	#Aminoacetone transport (mitochondrial): M_aact_m = M_aact_c
R_AASAD3m (+)	1389: OPTIMAL	1389: OPTIMAL	0	0: OPTIMAL	0: OPTIMAL	-1	0	#L-aminoadipate-semialdehyde dehydrogenase (NADH), mitochondrial: M_h2o_m + M_nad_m + M_L2aadp6sa_m = 2.0 M_h_m + M_L2aadp_m + M_nadh_m
R_AATAi (-)	1389: OPTIMAL	1389: OPTIMAL	0	913: OPTIMAL	913: OPTIMAL	1	0	#R_AATAi:Reverse
R_AATAi (+)	1389: OPTIMAL	1389: OPTIMAL	0	0: OPTIMAL	0: OPTIMAL	-1	0	#2-aminoadipate transaminase, irreversible: M_L2aadp_c + M_akg_c = M_2oxoadp_c + M_glu_L_c
R_ABO1g (+)	1388: OPTIMAL	1389: OPTIMAL	-1	0: OPTIMAL	0: OPTIMAL	-1	-1	#ABO blood group (transferase A, alpha 1-3-N-acetylgalactosaminyltransferase; transferase B, alpha 1-3-galactosyltransferase): M_fucgalacglcgalgluside_hs_g + M_udpacgal_g = M_h_g + M_udp_g + M_acgalfucgalacglcgalgluside_hs_g
R_ABO2g (+)	1388: OPTIMAL	1389: OPTIMAL	-1	0: OPTIMAL	0: OPTIMAL	-1	-1	#ABO blood group (transferase A, alpha 1-3-N-acetylgalactosaminyltransferase; transferase B, alpha 1-3-galactosyltransferase): M_udpgal_g + M_fucgalacglcgalgluside_hs_g = M_h_g + M_udp_g + M_galfucgalacglcgalgluside_hs_g
R_ABO3g (+)	1388: OPTIMAL	1389: OPTIMAL	-1	0: OPTIMAL	0: OPTIMAL	-1	-1	#ABO blood group (transferase A, alpha 1-3-N-acetylgalactosaminyltransferase; transferase B, alpha 1-3-galactosyltransferase): M_udpgal_g + M_fuc12gal14acglcgalgluside_hs_g = M_h_g + M_udp_g + M_galfuc12gal14acglcgalgluside_hs_g
R_ABO4g (+)	1387: OPTIMAL	1389: OPTIMAL	-2	0: OPTIMAL	0: OPTIMAL	-1	-1	#ABO blood group (transferase A, alpha 1-3-N-acetylgalactosaminyltransferase; transferase B, alpha 1-3-galactosyltransferase): M_udpacgal_g + M_fuc12gal14acglcgalgluside_hs_g = M_h_g + M_udp_g + M_acgalfuc12gal14acglcgalgluside_hs_g
R_ABO5g (+)	1387: OPTIMAL	1389: OPTIMAL	-2	0: OPTIMAL	0: OPTIMAL	-1	-1	#ABO blood group (transferase A, alpha 1-3-N-acetylgalactosaminyltransferase; transferase B, alpha 1-3-galactosyltransferase): M_udpacgal_g + M_fucgalacgalfuc12gal14acglcgalgluside_hs_g = M_h_g + M_udp_g + M_acgalfucgalacgalfuc12gal14acglcgalgluside_hs_g
R_ABO6g (+)	1387: OPTIMAL	1389: OPTIMAL	-2	0: OPTIMAL	0: OPTIMAL	-1	-1	#ABO blood group (transferase A, alpha 1-3-N-acetylgalactosaminyltransferase; transferase B, alpha 1-3-galactosyltransferase): M_udpacgal_g + M_fucgalacglcgal14acglcgalgluside_hs_g = M_h_g + M_udp_g + M_acgalfucgalacglcgal14acglcgalgluside_hs_g
R_ABO7g (+)	1387: OPTIMAL	1389: OPTIMAL	-2	0: OPTIMAL	0: OPTIMAL	-1	-1	#ABO blood group (transferase A, alpha 1-3-N-acetylgalactosaminyltransferase; transferase B, alpha 1-3-galactosyltransferase): M_udpacgal_g + M_fucgalacgalfucgalacglcgal14acglcgalgluside_hs_g = M_h_g + M_udp_g + M_acgalfucgalacgalfucgalacglcgal14acglcgalgluside_hs_g
R_ABO8g (+)	1388: OPTIMAL	1389: OPTIMAL	-1	0: OPTIMAL	0: OPTIMAL	-1	-1	#ABO blood group (transferase A, alpha 1-3-N-acetylgalactosaminyltransferase; transferase B, alpha 1-3-galactosyltransferase): M_udpgal_g + M_fucgalacglcgal14acglcgalgluside_hs_g = M_h_g + M_udp_g + M_galfucgalacglcgal14acglcgalgluside_hs_g
R_ABO9g (+)	1387: OPTIMAL	1389: OPTIMAL	-2	0: OPTIMAL	0: OPTIMAL	-1	-1	#ABO blood group (transferase A, alpha 1-3-N-acetylgalactosaminyltransferase; transferase B, alpha 1-3-galactosyltransferase): 2.0 M_udpgal_g + M_fucfucgalacglcgalacglcgal14acglcgalgluside_hs_g = 2.0 M_h_g + 2.0 M_udp_g + M_galgalfucfucgalacglcgalacglcgal14acglcgalgluside_hs_g
R_ABTArm (-)	1389: OPTIMAL	1389: OPTIMAL	0	1000: OPTIMAL	1000: OPTIMAL	1	0	#R_ABTArm:Reverse
R_ABTArm (+)	1389: OPTIMAL	1389: OPTIMAL	0	0: OPTIMAL	0: OPTIMAL	-1	0	#4-aminobutyrate transaminase, reversible (mitochondrial): M_akg_m + M_4abut_m = M_glu_L_m + M_sucsal_m
R_ABTD (-)	1389: OPTIMAL	1389: OPTIMAL	0	0: OPTIMAL	0: OPTIMAL	-1	0	#R_ABTD:Reverse
R_ABTD (+)	1389: OPTIMAL	1389: OPTIMAL	0	0: OPTIMAL	0: OPTIMAL	-1	0	#L-arabinitol 4-dehydrogenase: M_nad_c + M_abt_c = M_h_c + M_nadh_c + M_xylu_L_c
R_ABTti (+)	1389: OPTIMAL	1389: OPTIMAL	0	1000: OPTIMAL	1000: OPTIMAL	1	0	#L-arabinitol transport via passive diffusion: M_abt_c = M_abt_e
R_ABUTD (+)	1389: OPTIMAL	1389: OPTIMAL	0	0: OPTIMAL	0: OPTIMAL	-1	1	#Aminobutyraldehyde dehydrogenase: M_h2o_c + M_nad_c + M_4abutn_c = 2.0 M_h_c + M_nadh_c + M_4abut_c
R_ABUTt2r (-)	1389: OPTIMAL	1389: OPTIMAL	0	0: OPTIMAL	0: OPTIMAL	-1	0	#R_ABUTt2r:Reverse
R_ABUTt2r (+)	1389: OPTIMAL	1389: OPTIMAL	0	0: OPTIMAL	0: OPTIMAL	-1	0	#4-aminobutyrate reversible transport in via proton symport: M_h_e + M_4abut_e = M_h_c + M_4abut_c
R_ABUTt2rL (-)	0: INFEASIBLE	1389: OPTIMAL	-1389	0: OPTIMAL	0: OPTIMAL	-1	0	#R_ABUTt2rL:Reverse
R_ABUTt2rL (+)	0: INFEASIBLE	1389: OPTIMAL	-1389	0: OPTIMAL	0: OPTIMAL	-1	0	#4-aminobutyrate reversible transport in via proton symport (lysosome): M_4abut_l + M_h_l = M_h_c + M_4abut_c
R_ABUTt4_2_r (-)	1389: OPTIMAL	1389: OPTIMAL	0	1000: OPTIMAL	1000: OPTIMAL	1	0	#R_ABUTt4_2_r:Reverse
R_ABUTt4_2_r (+)	1389: OPTIMAL	1389: OPTIMAL	0	0: OPTIMAL	0: OPTIMAL	-1	0	#4-aminobutyrate reversible transport in via sodium symport (1:2): 2.0 M_na1_e + M_4abut_e = 2.0 M_na1_c + M_4abut_c
R_ACACT10m (-)	1389: OPTIMAL	1389: OPTIMAL	0	0: OPTIMAL	0: OPTIMAL	-1	1	#R_ACACT10m:Reverse
R_ACACT10m (+)	1389: OPTIMAL	1389: OPTIMAL	0	0: OPTIMAL	0: OPTIMAL	-1	1	#acetyl-CoA C-acetyltransferase, mitochondrial: M_coa_m + M_2maacoa_m = M_accoa_m + M_ppcoa_m
R_ACACT1r (-)	1389: OPTIMAL	1389: OPTIMAL	0	0: OPTIMAL	0: OPTIMAL	-1	1	#R_ACACT1r:Reverse
R_ACACT1r (+)	1389: OPTIMAL	1389: OPTIMAL	0	0: OPTIMAL	0: OPTIMAL	-1	1	#acetyl-CoA C-acetyltransferase: 2.0 M_accoa_c = M_coa_c + M_aacoa_c
R_ACACT1rm (+)	1389: OPTIMAL	1389: OPTIMAL	0	72.5919: OPTIMAL	72.5919: OPTIMAL	1	1	#acetyl-CoA C-acetyltransferase, mitochondrial: 2.0 M_accoa_m = M_coa_m + M_aacoa_m
R_ACACT1x (+)	1389: OPTIMAL	1389: OPTIMAL	0	1000: OPTIMAL	1000: OPTIMAL	1	1	#acetyl-CoA C-acetyltransferase, mitochondrial: 2.0 M_accoa_x = M_aacoa_x + M_coa_x
R_ACACt2 (-)	1389: OPTIMAL	1389: OPTIMAL	0	0: OPTIMAL	1000: OPTIMAL	0	0	#R_ACACt2:Reverse
R_ACACt2 (+)	1389: OPTIMAL	1389: OPTIMAL	0	0: OPTIMAL	1000: OPTIMAL	0	0	#acetoacetate transport via proton symport: M_h_e + M_acac_e = M_h_c + M_acac_c
R_ACACt2m (-)	1389: OPTIMAL	1389: OPTIMAL	0	0: OPTIMAL	1000: OPTIMAL	0	0	#R_ACACt2m:Reverse
R_ACACt2m (+)	1389: OPTIMAL	1389: OPTIMAL	0	0: OPTIMAL	16.8685: OPTIMAL	0	0	#Acetoacetate mitochondrial transport via H+ symport: M_h_c + M_acac_c = M_h_m + M_acac_m
R_ACACT4p (+)	1389: OPTIMAL	1389: OPTIMAL	0	0: OPTIMAL	0: OPTIMAL	-1	0	#acetyl-CoA C-acetyltransferase (octanoyl-CoA), peroxisomal: M_coa_x + M_3odcoa_x = M_accoa_x + M_occoa_x
R_ACACT5p (+)	1389: OPTIMAL	1389: OPTIMAL	0	0: OPTIMAL	0: OPTIMAL	-1	0	#acetyl-CoA C-acyltransferase (decanoyl-CoA), peroxisomal: M_coa_x + M_3oddcoa_x = M_accoa_x + M_dcacoa_x
R_ACACT6p (+)	1389: OPTIMAL	1389: OPTIMAL	0	0: OPTIMAL	0: OPTIMAL	-1	0	#acetyl-CoA C-acetyltransferase (dodecanoyl), peroxisomal: M_coa_x + M_3otdcoa_x = M_accoa_x + M_ddcacoa_x
R_ACACT7p (+)	1389: OPTIMAL	1389: OPTIMAL	0	0: OPTIMAL	0: OPTIMAL	-1	0	#acetyl-CoA acyltransferase (tetradecanoyl-CoA), peroxisomal: M_coa_x + M_3ohdcoa_x = M_accoa_x + M_tdcoa_x
R_ACACT8p (+)	0: INFEASIBLE	1389: OPTIMAL	-1389	0: OPTIMAL	0: OPTIMAL	-1	0	#acetyl-CoA acyltransferase (hexadecanoyl-CoA), peroxisomal: M_coa_x + M_3ohodcoa_x = M_accoa_x + M_pmtcoa_x
R_ACACT9p (+)	0: INFEASIBLE	1389: OPTIMAL	-1389	0: OPTIMAL	0: OPTIMAL	-1	0	#acetyl-CoA acyltransferase (tetracosanoyl-CoA), peroxisomal: M_coa_x + M_3ohxccoa_x = M_accoa_x + M_ttccoa_x
R_ACACtx (-)	1389: OPTIMAL	1389: OPTIMAL	0	770.177: OPTIMAL	770.177: OPTIMAL	1	0	#R_ACACtx:Reverse
R_ACACtx (+)	0: INFEASIBLE	1388: OPTIMAL	-1388	0: OPTIMAL	0: OPTIMAL	-1	0	#acetoacetate intracellular transport unknown mechanism: M_acac_c = M_acac_x
R_ACALDt (-)	1389: OPTIMAL	1389: OPTIMAL	0	1000: OPTIMAL	1000: OPTIMAL	1	0	#R_ACALDt:Reverse
R_ACALDt (+)	1389: OPTIMAL	1389: OPTIMAL	0	0: OPTIMAL	0: OPTIMAL	-1	0	#acetaldehyde reversible transport: M_acald_e = M_acald_c
R_ACALDtm (-)	1389: OPTIMAL	1389: OPTIMAL	0	1000: OPTIMAL	1000: OPTIMAL	1	0	#R_ACALDtm:Reverse
R_ACALDtm (+)	0: INFEASIBLE	1388: OPTIMAL	-1388	0: OPTIMAL	0: OPTIMAL	-1	0	#acetaldehyde mitochondrial diffusion: M_acald_m = M_acald_c
R_ACALDtr (-)	0: INFEASIBLE	1389: OPTIMAL	-1389	0: OPTIMAL	0: OPTIMAL	-1	0	#R_ACALDtr:Reverse
R_ACALDtr (+)	1389: OPTIMAL	1389: OPTIMAL	0	0: OPTIMAL	0: OPTIMAL	-1	0	#acetaldehyde reversible transport (ER): M_acald_r = M_acald_c
R_ACALDtx (-)	0: INFEASIBLE	1389: OPTIMAL	-1389	0: OPTIMAL	0: OPTIMAL	-1	0	#R_ACALDtx:Reverse
R_ACALDtx (+)	1388: OPTIMAL	1389: OPTIMAL	-1	0: OPTIMAL	0: OPTIMAL	-1	0	#acetaldehyde peroxisomal diffusion: M_acald_x = M_acald_c
R_ACCOAC (+)	1389: OPTIMAL	1389: OPTIMAL	0	0: OPTIMAL	0: OPTIMAL	-1	0	#acetyl-CoA carboxylase: M_atp_c + M_hco3_c + M_accoa_c + 2.0 M_h_c = M_adp_c + M_pi_c + M_malcoa_c
R_ACCOACm (+)	1389: OPTIMAL	1389: OPTIMAL	0	0: OPTIMAL	0: OPTIMAL	-1	0	#Acetyl-Coa carboxylase, beta isoform: M_accoa_m + M_atp_m + M_hco3_m = 2.0 M_h_m + M_adp_m + M_malcoa_m + M_pi_m
R_ACCOAgt (-)	0: INFEASIBLE	1389: OPTIMAL	-1389	0: OPTIMAL	0: OPTIMAL	-1	0	#R_ACCOAgt:Reverse
R_ACCOAgt (+)	1389: OPTIMAL	1389: OPTIMAL	0	0: OPTIMAL	0: OPTIMAL	-1	0	#acetyl-coa transport: M_accoa_c = M_accoa_g
R_ACCOAL (+)	1389: OPTIMAL	1389: OPTIMAL	0	0: OPTIMAL	0: OPTIMAL	-1	1	#acetate-CoA ligase (ADP-forming): M_atp_c + M_coa_c + M_ppa_c + 3.0 M_h_c = M_adp_c + M_pi_c + M_ppcoa_c
R_ACCOALm (+)	1389: OPTIMAL	1389: OPTIMAL	0	0: OPTIMAL	0: OPTIMAL	-1	0	#acetate-CoA ligase (AMP-forming): M_coa_m + M_atp_m + M_ppa_m = M_ppcoa_m + M_amp_m + M_ppi_m + M_h_m
R_ACCOAtn (-)	1389: OPTIMAL	1389: OPTIMAL	0	0: OPTIMAL	1000: OPTIMAL	0	0	#R_ACCOAtn:Reverse
R_ACCOAtn (+)	1389: OPTIMAL	1389: OPTIMAL	0	0: OPTIMAL	0: OPTIMAL	-1	0	#acetyl-CoA transport, nuclear: M_accoa_c = M_accoa_n
R_ACCOAtr (-)	1389: OPTIMAL	1389: OPTIMAL	0	0: OPTIMAL	0: OPTIMAL	-1	0	#R_ACCOAtr:Reverse
R_ACCOAtr (+)	1389: OPTIMAL	1389: OPTIMAL	0	60.545: OPTIMAL	375.562: OPTIMAL	1	0	#acetyl-coa transport: M_accoa_c = M_accoa_r
R_ACETONEt2 (-)	1389: OPTIMAL	1389: OPTIMAL	0	0: OPTIMAL	0: OPTIMAL	-1	0	#R_ACETONEt2:Reverse
R_ACETONEt2 (+)	1389: OPTIMAL	1389: OPTIMAL	0	0: OPTIMAL	0: OPTIMAL	-1	0	#acetone transport via proton symport: M_h_e + M_acetone_e = M_h_c + M_acetone_c
R_ACETONEt2m (-)	1389: OPTIMAL	1389: OPTIMAL	0	0: OPTIMAL	0: OPTIMAL	-1	0	#R_ACETONEt2m:Reverse
R_ACETONEt2m (+)	0: INFEASIBLE	1389: OPTIMAL	-1389	0: OPTIMAL	0: OPTIMAL	-1	0	#acetone mitochondrial transport via proton symport: M_h_c + M_acetone_c = M_h_m + M_acetone_m
R_ACGAGBSIDEtg (-)	1389: OPTIMAL	1389: OPTIMAL	0	0: OPTIMAL	0: OPTIMAL	-1	0	#R_ACGAGBSIDEtg:Reverse
R_ACGAGBSIDEtg (+)	0: INFEASIBLE	1388: OPTIMAL	-1388	0: OPTIMAL	0: OPTIMAL	-1	0	#acgagbside hs intracellular transport: M_acgagbside_hs_c = M_acgagbside_hs_g
R_ACGAGBSIDEtl (-)	0: INFEASIBLE	1388: OPTIMAL	-1388	0: OPTIMAL	0: OPTIMAL	-1	0	#R_ACGAGBSIDEtl:Reverse
R_ACGAGBSIDEtl (+)	1389: OPTIMAL	1389: OPTIMAL	0	0: OPTIMAL	0: OPTIMAL	-1	0	#acgagbside hs intracellular transport: M_acgagbside_hs_c = M_acgagbside_hs_l
R_ACGALFUCGALACGALFUC12GAL14ACGLCGALGLUSIDEte (-)	1387: OPTIMAL	1389: OPTIMAL	-2	0: OPTIMAL	0: OPTIMAL	-1	0	#R_ACGALFUCGALACGALFUC12GAL14ACGLCGALGLUSIDEte:Reverse
R_ACGALFUCGALACGALFUC12GAL14ACGLCGALGLUSIDEte (+)	0: INFEASIBLE	1389: OPTIMAL	-1389	0: OPTIMAL	0: OPTIMAL	-1	0	#blood group intracellular transport: M_acgalfucgalacgalfuc12gal14acglcgalgluside_hs_e = M_acgalfucgalacgalfuc12gal14acglcgalgluside_hs_c
R_ACGALFUCGALACGALFUC12GAL14ACGLCGALGLUSIDEtg (-)	0: INFEASIBLE	1389: OPTIMAL	-1389	0: OPTIMAL	0: OPTIMAL	-1	0	#R_ACGALFUCGALACGALFUC12GAL14ACGLCGALGLUSIDEtg:Reverse
R_ACGALFUCGALACGALFUC12GAL14ACGLCGALGLUSIDEtg (+)	1387: OPTIMAL	1389: OPTIMAL	-2	0: OPTIMAL	0: OPTIMAL	-1	0	#blood group intracellular transport: M_acgalfucgalacgalfuc12gal14acglcgalgluside_hs_g = M_acgalfucgalacgalfuc12gal14acglcgalgluside_hs_c
R_ACGALFUCGALACGALFUCGALACGLCGAL14ACGLCGALGLUSIDEte (-)	1387: OPTIMAL	1389: OPTIMAL	-2	0: OPTIMAL	0: OPTIMAL	-1	0	#R_ACGALFUCGALACGALFUCGALACGLCGAL14ACGLCGALGLUSIDEte:Reverse
R_ACGALFUCGALACGALFUCGALACGLCGAL14ACGLCGALGLUSIDEte (+)	0: INFEASIBLE	1389: OPTIMAL	-1389	0: OPTIMAL	0: OPTIMAL	-1	0	#blood group intracellular transport: M_acgalfucgalacgalfucgalacglcgal14acglcgalgluside_hs_e = M_acgalfucgalacgalfucgalacglcgal14acglcgalgluside_hs_c
R_ACGALFUCGALACGALFUCGALACGLCGAL14ACGLCGALGLUSIDEtg (-)	0: INFEASIBLE	1389: OPTIMAL	-1389	0: OPTIMAL	0: OPTIMAL	-1	0	#R_ACGALFUCGALACGALFUCGALACGLCGAL14ACGLCGALGLUSIDEtg:Reverse
R_ACGALFUCGALACGALFUCGALACGLCGAL14ACGLCGALGLUSIDEtg (+)	1387: OPTIMAL	1389: OPTIMAL	-2	0: OPTIMAL	0: OPTIMAL	-1	0	#blood group intracellular transport: M_acgalfucgalacgalfucgalacglcgal14acglcgalgluside_hs_g = M_acgalfucgalacgalfucgalacglcgal14acglcgalgluside_hs_c
R_ACGALK (+)	1389: OPTIMAL	1389: OPTIMAL	0	0: OPTIMAL	0: OPTIMAL	-1	0	#N-acetylgalactosamine kinase: M_atp_c + M_acgal_c + 2.0 M_h_c = M_adp_c + M_acgal1p_c
R_ACGALK2 (+)	1389: OPTIMAL	1389: OPTIMAL	0	0: OPTIMAL	0: OPTIMAL	-1	0	#N-acetylgalactosamine kinase (ITP): M_acgal_c + M_itp_c = M_h_c + M_acgal1p_c + M_idp_c
R_ACGALtlg (-)	1389: OPTIMAL	1389: OPTIMAL	0	0: OPTIMAL	0: OPTIMAL	-1	0	#R_ACGALtlg:Reverse
R_ACGALtlg (+)	0: INFEASIBLE	1389: OPTIMAL	-1389	0: OPTIMAL	0: OPTIMAL	-1	0	#N-acetyl-galactosamine intracellular transport: M_acgal_g = M_acgal_c
R_ACGALtly (+)	1389: OPTIMAL	1363: OPTIMAL	26	0: OPTIMAL	0: OPTIMAL	-1	0	#N-acetyl-galactosamine lysosomal efflux: M_acgal_l = M_acgal_c
R_ACGAM2E (-)	1388: OPTIMAL	1389: OPTIMAL	-1	0: OPTIMAL	0: OPTIMAL	-1	-1	#R_ACGAM2E:Reverse
R_ACGAM2E (+)	1388: OPTIMAL	1389: OPTIMAL	-1	0: OPTIMAL	0: OPTIMAL	-1	-1	#N-acetylglucosamine 2-epimerase: M_acgam_c = M_acmana_c
R_ACGAM6PSi (+)	1389: OPTIMAL	1389: OPTIMAL	0	1000: OPTIMAL	1000: OPTIMAL	1	1	#N-acetylglucosamine-6-phosphate synthase: M_accoa_c + M_gam6p_c = M_h_c + M_coa_c + M_acgam6p_c
R_ACGAMK (+)	1389: OPTIMAL	1388: OPTIMAL	1	0: OPTIMAL	0: OPTIMAL	-1	1	#N-acetylglucosamine kinase: M_atp_c + M_acgam_c + 2.0 M_h_c = M_adp_c + M_acgam6p_c
R_ACGAMPM (-)	0: INFEASIBLE	1388: OPTIMAL	-1388	0: OPTIMAL	0: OPTIMAL	-1	0	#R_ACGAMPM:Reverse
R_ACGAMPM (+)	1389: OPTIMAL	1389: OPTIMAL	0	1000: OPTIMAL	1000: OPTIMAL	1	0	#phosphoacetylglucosamine mutase: M_acgam6p_c = M_acgam1p_c
R_ACGAMtly (+)	1389: OPTIMAL	1389: OPTIMAL	0	0: OPTIMAL	1000: OPTIMAL	0	0	#N-acetyl-glucosamine lysosomal efflux: M_acgam_l = M_acgam_c
R_ACGBGBSIDEtg (-)	1389: OPTIMAL	1389: OPTIMAL	0	0: OPTIMAL	0: OPTIMAL	-1	0	#R_ACGBGBSIDEtg:Reverse
R_ACGBGBSIDEtg (+)	0: INFEASIBLE	1389: OPTIMAL	-1389	0: OPTIMAL	0: OPTIMAL	-1	0	#acgbgbside hs intracellular transport: M_acgbgbside_hs_c = M_acgbgbside_hs_g
R_ACGBGBSIDEtl (-)	0: INFEASIBLE	1389: OPTIMAL	-1389	0: OPTIMAL	0: OPTIMAL	-1	0	#R_ACGBGBSIDEtl:Reverse
R_ACGBGBSIDEtl (+)	1389: OPTIMAL	1389: OPTIMAL	0	0: OPTIMAL	0: OPTIMAL	-1	0	#acgbgbside hs intracellular transport: M_acgbgbside_hs_c = M_acgbgbside_hs_l
R_ACGPID (+)	1389: OPTIMAL	1389: OPTIMAL	0	0: OPTIMAL	0: OPTIMAL	-1	0	#N-acetylglucosaminylphosphatidylinositol deacetylase: M_h2o_c + M_acgpail_hs_c = M_ac_c + M_gpail_hs_c
R_ACGSm (+)	0: INFEASIBLE	1389: OPTIMAL	-1389	0: OPTIMAL	0: OPTIMAL	-1	0	#N-acteylglutamate synthase, mitochondrial: M_glu_L_m + M_accoa_m = M_h_m + M_coa_m + M_acglu_m
R_ACHEe (+)	1388: OPTIMAL	1389: OPTIMAL	-1	0: OPTIMAL	0: OPTIMAL	-1	-1	#Acetylcholinesterase: M_h2o_e + M_ach_e = M_h_e + M_ac_e + M_chol_e
R_ACHtn (-)	1389: OPTIMAL	1389: OPTIMAL	0	0: OPTIMAL	1000: OPTIMAL	0	0	#R_ACHtn:Reverse
R_ACHtn (+)	1389: OPTIMAL	1389: OPTIMAL	0	0: OPTIMAL	0: OPTIMAL	-1	0	#Acetylcholin transport, nuclear trhough pores: M_ach_n = M_ach_c
R_ACHVESSEC (+)	1389: OPTIMAL	1389: OPTIMAL	0	0: OPTIMAL	0: OPTIMAL	-1	0	#Acetylcholine secretion via secretory vesicle (ATP driven): M_h2o_c + M_atp_c + M_ach_c + 3.0 M_h_c = M_adp_c + M_h_c + M_pi_c + M_ach_e
R_ACITL (+)	1389: OPTIMAL	1389: OPTIMAL	0	0: OPTIMAL	0: OPTIMAL	-1	1	#ATP-Citrate lyase: M_atp_c + M_coa_c + M_cit_c + 3.0 M_h_c = M_adp_c + M_pi_c + M_accoa_c + M_oaa_c
R_ACN13ACNGALGBSIDEte (-)	0: INFEASIBLE	1389: OPTIMAL	-1389	0: OPTIMAL	0: OPTIMAL	-1	0	#R_ACN13ACNGALGBSIDEte:Reverse
R_ACN13ACNGALGBSIDEte (+)	1389: OPTIMAL	1389: OPTIMAL	0	0: OPTIMAL	0: OPTIMAL	-1	0	#acn13acngalgbside hs transport: M_acn13acngalgbside_hs_c = M_acn13acngalgbside_hs_e
R_ACN13ACNGALGBSIDEtg (-)	1389: OPTIMAL	1389: OPTIMAL	0	0: OPTIMAL	0: OPTIMAL	-1	0	#R_ACN13ACNGALGBSIDEtg:Reverse
R_ACN13ACNGALGBSIDEtg (+)	0: INFEASIBLE	1389: OPTIMAL	-1389	0: OPTIMAL	0: OPTIMAL	-1	0	#acn13acngalgbside hs intracellular transport: M_acn13acngalgbside_hs_c = M_acn13acngalgbside_hs_g
R_ACN23ACNGALGBSIDEte (-)	0: INFEASIBLE	1389: OPTIMAL	-1389	0: OPTIMAL	0: OPTIMAL	-1	0	#R_ACN23ACNGALGBSIDEte:Reverse
R_ACN23ACNGALGBSIDEte (+)	1389: OPTIMAL	1389: OPTIMAL	0	0: OPTIMAL	0: OPTIMAL	-1	0	#acn23acngalgbside transport: M_acn23acngalgbside_hs_c = M_acn23acngalgbside_hs_e
R_ACN23ACNGALGBSIDEtg (-)	1389: OPTIMAL	1389: OPTIMAL	0	0: OPTIMAL	0: OPTIMAL	-1	0	#R_ACN23ACNGALGBSIDEtg:Reverse
R_ACN23ACNGALGBSIDEtg (+)	0: INFEASIBLE	1389: OPTIMAL	-1389	0: OPTIMAL	0: OPTIMAL	-1	0	#acn23acngalgbside intracellular transport: M_acn23acngalgbside_hs_c = M_acn23acngalgbside_hs_g
R_ACNACNGAL14ACGLCGALGLUSIDEte (-)	1388: OPTIMAL	1389: OPTIMAL	-1	0: OPTIMAL	0: OPTIMAL	-1	0	#R_ACNACNGAL14ACGLCGALGLUSIDEte:Reverse
R_ACNACNGAL14ACGLCGALGLUSIDEte (+)	0: INFEASIBLE	1389: OPTIMAL	-1389	0: OPTIMAL	0: OPTIMAL	-1	0	#blood group intracellular transport: M_acnacngal14acglcgalgluside_hs_e = M_acnacngal14acglcgalgluside_hs_c
R_ACNACNGAL14ACGLCGALGLUSIDEtg (-)	0: INFEASIBLE	1389: OPTIMAL	-1389	0: OPTIMAL	0: OPTIMAL	-1	0	#R_ACNACNGAL14ACGLCGALGLUSIDEtg:Reverse
R_ACNACNGAL14ACGLCGALGLUSIDEtg (+)	1388: OPTIMAL	1389: OPTIMAL	-1	0: OPTIMAL	0: OPTIMAL	-1	0	#blood group intracellular transport: M_acnacngal14acglcgalgluside_hs_g = M_acnacngal14acglcgalgluside_hs_c
R_ACNACNGALGBSIDEte (-)	0: INFEASIBLE	1389: OPTIMAL	-1389	0: OPTIMAL	0: OPTIMAL	-1	0	#R_ACNACNGALGBSIDEte:Reverse
R_ACNACNGALGBSIDEte (+)	1388: OPTIMAL	1389: OPTIMAL	-1	0: OPTIMAL	0: OPTIMAL	-1	0	#acnacngalgbside hs transport: M_acnacngalgbside_hs_c = M_acnacngalgbside_hs_e
R_ACNACNGALGBSIDEtg (-)	1388: OPTIMAL	1389: OPTIMAL	-1	0: OPTIMAL	0: OPTIMAL	-1	0	#R_ACNACNGALGBSIDEtg:Reverse
R_ACNACNGALGBSIDEtg (+)	0: INFEASIBLE	1389: OPTIMAL	-1389	0: OPTIMAL	0: OPTIMAL	-1	0	#acnacngalgbside hs intracellular transport: M_acnacngalgbside_hs_c = M_acnacngalgbside_hs_g
R_ACNAM9PL (+)	1389: OPTIMAL	1389: OPTIMAL	0	0: OPTIMAL	0: OPTIMAL	-1	0	#N-Acetylneuraminate 9-phosphate pyruvate-lyase (pyruvate-phosphorylating): M_h2o_c + M_acmanap_c + M_pep_c = M_pi_c + M_acnamp_c
R_ACNAM9PL2 (+)	1389: OPTIMAL	1389: OPTIMAL	0	0: OPTIMAL	0: OPTIMAL	-1	0	#N-Acetylneuraminate 9-phosphate pyruvate-lyase (pyruvate-phosphorylating): M_h2o_c + M_pep_c + M_man6p_c = M_pi_c + M_kdnp_c
R_ACNAMlt (-)	1389: OPTIMAL	1351: OPTIMAL	38	0: OPTIMAL	0: OPTIMAL	-1	1	#R_ACNAMlt:Reverse
R_ACNAMlt (+)	0: INFEASIBLE	1309: OPTIMAL	-1309	0: OPTIMAL	0: OPTIMAL	-1	1	#N-acetylneuraminate transport into lysososme: M_h_c + M_acnam_c = M_h_l + M_acnam_l
R_ACNAMPH (+)	1389: OPTIMAL	1389: OPTIMAL	0	0: OPTIMAL	0: OPTIMAL	-1	0	#N-Acetylneuraminate 9-phosphate phosphohydrolase: M_h2o_c + M_acnamp_c = M_pi_c + M_acnam_c
R_ACNAMtn (+)	1389: OPTIMAL	1389: OPTIMAL	0	0: OPTIMAL	1000: OPTIMAL	0	0	#N-acetylneuraminate nuclear import: M_acnam_c = M_acnam_n
R_ACNGALACGLCGAL14ACGLCGALGLUSIDEte (-)	1389: OPTIMAL	1389: OPTIMAL	0	0: OPTIMAL	0: OPTIMAL	-1	0	#R_ACNGALACGLCGAL14ACGLCGALGLUSIDEte:Reverse
R_ACNGALACGLCGAL14ACGLCGALGLUSIDEte (+)	0: INFEASIBLE	1389: OPTIMAL	-1389	0: OPTIMAL	0: OPTIMAL	-1	0	#blood group intracellular transport: M_acngalacglcgal14acglcgalgluside_hs_e = M_acngalacglcgal14acglcgalgluside_hs_c
R_ACNGALACGLCGAL14ACGLCGALGLUSIDEtg (-)	0: INFEASIBLE	1389: OPTIMAL	-1389	0: OPTIMAL	0: OPTIMAL	-1	0	#R_ACNGALACGLCGAL14ACGLCGALGLUSIDEtg:Reverse
R_ACNGALACGLCGAL14ACGLCGALGLUSIDEtg (+)	1389: OPTIMAL	1389: OPTIMAL	0	0: OPTIMAL	0: OPTIMAL	-1	0	#blood group intracellular transport: M_acngalacglcgal14acglcgalgluside_hs_g = M_acngalacglcgal14acglcgalgluside_hs_c
R_ACNMLr (-)	1389: OPTIMAL	1389: OPTIMAL	0	0: OPTIMAL	0: OPTIMAL	-1	0	#R_ACNMLr:Reverse
R_ACNMLr (+)	1389: OPTIMAL	1389: OPTIMAL	0	0: OPTIMAL	0: OPTIMAL	-1	0	#N-Acetylneuraminate lyase (reversible): M_acnam_c = M_pyr_c + M_acmana_c
R_ACOAD10m (+)	1389: OPTIMAL	1389: OPTIMAL	0	1000: OPTIMAL	1000: OPTIMAL	1	1	#acyl-CoA dehydrogenase (2-methylbutanoyl-CoA), mitochondrial: M_2mbcoa_m + M_fad_m = M_2mb2coa_m + M_fadh2_m
R_ACOAD1fm (+)	1389: OPTIMAL	1389: OPTIMAL	0	927.408: OPTIMAL	927.408: OPTIMAL	1	1	#acyl-CoA dehydrogenase (butanoyl-CoA), mitochondrial: M_fad_m + M_btcoa_m = M_b2coa_m + M_fadh2_m
R_ACOAD8m (+)	1389: OPTIMAL	1389: OPTIMAL	0	0: OPTIMAL	0: OPTIMAL	-1	0	#acyl-CoA dehydrogenase (isovaleryl-CoA), mitochondrial: M_fad_m + M_ivcoa_m = M_fadh2_m + M_3mb2coa_m
R_ACOAD9m (+)	1389: OPTIMAL	1389: OPTIMAL	0	868.006: OPTIMAL	868.006: OPTIMAL	1	1	#acyl-CoA dehydrogenase (isobutyryl-CoA), mitochondrial: M_fad_m + M_ibcoa_m = M_fadh2_m + M_2mp2coa_m
R_ACOAHi (+)	1388: OPTIMAL	1389: OPTIMAL	-1	0: OPTIMAL	0: OPTIMAL	-1	-1	#acetyl-CoA hydrolase: M_h2o_c + M_accoa_c = M_h_c + M_coa_c + M_ac_c
R_ACOAO7p (+)	1389: OPTIMAL	1389: OPTIMAL	0	0: OPTIMAL	0: OPTIMAL	-1	0	#acyl-CoA oxidase (hexadecanoyl-CoA), peroxisomal: M_pmtcoa_x + M_o2_x = M_h2o2_x + M_hdd2coa_x
R_ACOATA (-)	0: INFEASIBLE	1389: OPTIMAL	-1389	0: OPTIMAL	0: OPTIMAL	-1	0	#R_ACOATA:Reverse
R_ACOATA (+)	0: INFEASIBLE	1389: OPTIMAL	-1389	0: OPTIMAL	0: OPTIMAL	-1	0	#Acetyl-CoA ACP transacylase: M_accoa_c + M_ACP_c = M_coa_c + M_acACP_c
R_ACODA (+)	0: INFEASIBLE	1389: OPTIMAL	-1389	0: OPTIMAL	0: OPTIMAL	-1	-1	#acetylornithine deacetylase: M_h2o_c + M_acorn_c = M_ac_c + M_orn_c
R_ACONT (-)	1389: OPTIMAL	1389: OPTIMAL	0	0: OPTIMAL	0: OPTIMAL	-1	1	#R_ACONT:Reverse
R_ACONT (+)	1389: OPTIMAL	1389: OPTIMAL	0	0: OPTIMAL	0: OPTIMAL	-1	1	#aconitase: M_cit_c = M_icit_c
R_ACONTm (-)	1389: OPTIMAL	1389: OPTIMAL	0	0: OPTIMAL	0: OPTIMAL	-1	1	#R_ACONTm:Reverse
R_ACONTm (+)	1389: OPTIMAL	1389: OPTIMAL	0	1000: OPTIMAL	1000: OPTIMAL	1	1	#Aconitate hydratase: M_cit_m = M_icit_m
R_ACOX22x (+)	1389: OPTIMAL	1389: OPTIMAL	0	0: OPTIMAL	0: OPTIMAL	-1	-1	#acyl-Coenzyme A oxidase 2, branched chain: 0.5 M_o2_x + M_dhcholoylcoa_x + M_fadh2_x = M_fad_x + M_thcholoylcoa_x
R_ACOX2x (+)	1388: OPTIMAL	1389: OPTIMAL	-1	0: OPTIMAL	0: OPTIMAL	-1	-1	#acyl-Coenzyme A oxidase 2, branched chain: M_o2_x + M_fadh2_x + M_cholcoas_x = M_fad_x + 2.0 M_h2o_x + M_cholcoads_x
R_ACP1_FMN_ (+)	1389: OPTIMAL	1389: OPTIMAL	0	800.147: OPTIMAL	800.147: OPTIMAL	1	1	#acid phosphatase (FMN): M_h2o_c + M_fmn_c = M_pi_c + M_ribflv_c
R_ACRNtm (+)	1389: OPTIMAL	1389: OPTIMAL	0	60.545: OPTIMAL	60.545: OPTIMAL	1	1	#O-acetylcarnintine transport into mitochondria via diffusion: M_acrn_c = M_acrn_m
R_ACS (+)	1389: OPTIMAL	1389: OPTIMAL	0	0: OPTIMAL	0: OPTIMAL	-1	1	#acetyl-CoA synthetase: M_atp_c + M_coa_c + M_ac_c = M_amp_c + M_ppi_c + M_accoa_c
R_ACS2 (+)	1389: OPTIMAL	1389: OPTIMAL	0	0: OPTIMAL	0: OPTIMAL	-1	1	#acetyl-CoA synthase (propionate): M_atp_c + M_coa_c + M_ppa_c = M_amp_c + M_ppi_c + M_ppcoa_c
R_ACSm (+)	1389: OPTIMAL	1389: OPTIMAL	0	0: OPTIMAL	0: OPTIMAL	-1	0	#acetyl-CoA synthetase: M_coa_m + M_atp_m + M_ac_m = M_accoa_m + M_amp_m + M_ppi_m + M_h_m
R_ACSOMT (+)	0: INFEASIBLE	1389: OPTIMAL	-1389	0: OPTIMAL	0: OPTIMAL	-1	0	#S-Adenosyl-L-methionine:N-acetylserotonin O-methyltransferase: M_amet_c + M_5hoxindoa_c = M_h_c + M_ahcys_c + M_5moxact_c
R_ACSRTNMT (+)	0: INFEASIBLE	1389: OPTIMAL	-1389	0: OPTIMAL	0: OPTIMAL	-1	0	#S-Adenosyl-L-homocysteine:N-acetylserotonin O-methyltransferase: M_amet_c + M_Nacsertn_c = M_h_c + M_ahcys_c + M_melatn_c
R_ACt2m (-)	1389: OPTIMAL	1389: OPTIMAL	0	1000: OPTIMAL	1000: OPTIMAL	1	0	#R_ACt2m:Reverse
R_ACt2m (+)	1389: OPTIMAL	1389: OPTIMAL	0	0: OPTIMAL	0: OPTIMAL	-1	0	#acetate mitochondrial transport via proton symport: M_h_c + M_ac_c = M_h_m + M_ac_m
R_ACt2r (-)	1389: OPTIMAL	1389: OPTIMAL	0	0: OPTIMAL	1000: OPTIMAL	0	0	#R_ACt2r:Reverse
R_ACt2r (+)	1389: OPTIMAL	1389: OPTIMAL	0	0: OPTIMAL	1000: OPTIMAL	0	0	#acetate reversible transport via proton symport: M_h_e + M_ac_e = M_h_c + M_ac_c
R_ACtg (-)	0: INFEASIBLE	1389: OPTIMAL	-1389	0: OPTIMAL	0: OPTIMAL	-1	0	#R_ACtg:Reverse
R_ACtg (+)	0: INFEASIBLE	1389: OPTIMAL	-1389	0: OPTIMAL	0: OPTIMAL	-1	0	#acetate transport, Golgi apparatus: M_ac_c = M_ac_g
R_ACTLMO (+)	1389: OPTIMAL	1389: OPTIMAL	0	0: OPTIMAL	0: OPTIMAL	-1	0	#acetol monooxygenase: M_o2_c + M_h_c + M_nadph_c + M_acetol_c = 2.0 M_h2o_c + M_nadp_c + M_mthgxl_c
R_ACTNMO (+)	1389: OPTIMAL	1389: OPTIMAL	0	0: OPTIMAL	0: OPTIMAL	-1	0	#acetone monooxygenase: M_o2_c + M_h_c + M_nadph_c + M_acetone_c = M_h2o_c + M_nadp_c + M_acetol_c
R_ACYP (+)	1389: OPTIMAL	1389: OPTIMAL	0	0: OPTIMAL	0: OPTIMAL	-1	0	#acylphosphatase: M_h2o_c + M_13dpg_c = M_h_c + M_pi_c + M_3pg_c
R_ADA (+)	1389: OPTIMAL	1389: OPTIMAL	0	1000: OPTIMAL	1000: OPTIMAL	1	1	#Adenosine deaminase: M_h2o_c + M_h_c + M_adn_c = M_nh4_c + M_ins_c
R_ADAe (+)	1389: OPTIMAL	1389: OPTIMAL	0	1000: OPTIMAL	1000: OPTIMAL	1	1	#Adenosine deaminase, extracellular: M_h_e + M_h2o_e + M_adn_e = M_ins_e + M_nh4_e
R_ADCim (+)	1389: OPTIMAL	1389: OPTIMAL	0	0: OPTIMAL	0: OPTIMAL	-1	0	#Acetoacetate decarboxylation (irreversible), mitochondrial: M_h_m + M_acac_m = M_co2_m + M_acetone_m
R_ADEt (-)	1389: OPTIMAL	1389: OPTIMAL	0	0: OPTIMAL	0: OPTIMAL	-1	0	#R_ADEt:Reverse
R_ADEt (+)	1389: OPTIMAL	1389: OPTIMAL	0	0: OPTIMAL	0: OPTIMAL	-1	0	#adenine reversible transport, cytosol: M_ade_e = M_ade_c
R_ADEtl (-)	0: INFEASIBLE	1389: OPTIMAL	-1389	0: OPTIMAL	0: OPTIMAL	-1	0	#R_ADEtl:Reverse
R_ADEtl (+)	0: INFEASIBLE	1389: OPTIMAL	-1389	0: OPTIMAL	0: OPTIMAL	-1	0	#adenine facilated transport from lysosome: M_ade_l = M_ade_c
R_ADHAPtx (-)	0: INFEASIBLE	1389: OPTIMAL	-1389	0: OPTIMAL	0: OPTIMAL	-1	0	#R_ADHAPtx:Reverse
R_ADHAPtx (+)	0: INFEASIBLE	1389: OPTIMAL	-1389	0: OPTIMAL	0: OPTIMAL	-1	0	#intracellular transport (peroxisome): M_adhap_hs_c = M_adhap_hs_x
R_ADK1 (-)	1389: OPTIMAL	1389: OPTIMAL	0	1000: OPTIMAL	1000: OPTIMAL	1	0	#R_ADK1:Reverse
R_ADK1 (+)	1389: OPTIMAL	1389: OPTIMAL	0	0: OPTIMAL	0: OPTIMAL	-1	0	#adenylate kinase: M_atp_c + M_amp_c + 6.0 M_h_c = 2.0 M_adp_c
R_ADK1m (-)	1389: OPTIMAL	1389: OPTIMAL	0	0: OPTIMAL	0: OPTIMAL	-1	1	#R_ADK1m:Reverse
R_ADK1m (+)	1389: OPTIMAL	1389: OPTIMAL	0	0: OPTIMAL	0: OPTIMAL	-1	1	#adenylate kinase, mitochondrial: M_atp_m + M_amp_m = 2.0 M_adp_m + M_h_m
R_ADK3 (-)	1389: OPTIMAL	1389: OPTIMAL	0	0: OPTIMAL	0: OPTIMAL	-1	0	#R_ADK3:Reverse
R_ADK3 (+)	1389: OPTIMAL	1389: OPTIMAL	0	2.75116: OPTIMAL	2.75116: OPTIMAL	1	0	#adentylate kinase (GTP): M_amp_c + M_gtp_c + 3.0 M_h_c = M_adp_c + M_gdp_c
R_ADK3m (-)	1389: OPTIMAL	1389: OPTIMAL	0	0: OPTIMAL	0: OPTIMAL	-1	0	#R_ADK3m:Reverse
R_ADK3m (+)	1389: OPTIMAL	1389: OPTIMAL	0	0: OPTIMAL	0: OPTIMAL	-1	0	#adentylate kinase (GTP): M_amp_m + M_gtp_m = M_adp_m + M_gdp_m
R_ADKd (-)	1389: OPTIMAL	1389: OPTIMAL	0	1000: OPTIMAL	1000: OPTIMAL	1	0	#R_ADKd:Reverse
R_ADKd (+)	1389: OPTIMAL	1389: OPTIMAL	0	0: OPTIMAL	0: OPTIMAL	-1	0	#adenylate kinase (d form): M_damp_c + M_datp_c = 2.0 M_dadp_c
R_ADMDC (+)	1389: OPTIMAL	1388: OPTIMAL	1	0: OPTIMAL	0: OPTIMAL	-1	1	#adenosylmethionine decarboxylase: M_h_c + M_amet_c = M_co2_c + M_ametam_c
R_ADNCYC (+)	1389: OPTIMAL	1389: OPTIMAL	0	0: OPTIMAL	0: OPTIMAL	-1	1	#adenylate cyclase: M_atp_c = M_ppi_c + M_camp_c
R_ADNK1 (+)	1389: OPTIMAL	1389: OPTIMAL	0	0: OPTIMAL	0: OPTIMAL	-1	1	#adenosine kinase: M_atp_c + M_adn_c + 2.0 M_h_c = M_adp_c + M_amp_c
R_ADNK1m (+)	1389: OPTIMAL	1389: OPTIMAL	0	0: OPTIMAL	0: OPTIMAL	-1	0	#adenosine kinase, mitochondrial: M_atp_m + M_adn_m = 2.0 M_h_m + M_adp_m + M_amp_m
R_ADNK3 (+)	1389: OPTIMAL	1389: OPTIMAL	0	0: OPTIMAL	0: OPTIMAL	-1	0	#adenosine kinase: M_adn_c + M_gtp_c = M_h_c + M_amp_c + M_gdp_c
R_ADNK4 (+)	1389: OPTIMAL	1389: OPTIMAL	0	0: OPTIMAL	0: OPTIMAL	-1	0	#adenosine kinase: M_adn_c + M_dgtp_c = M_h_c + M_amp_c + M_dgdp_c
R_ADNt (-)	1389: OPTIMAL	1389: OPTIMAL	0	0: OPTIMAL	0: OPTIMAL	-1	1	#R_ADNt:Reverse
R_ADNt (+)	1389: OPTIMAL	1389: OPTIMAL	0	0: OPTIMAL	0: OPTIMAL	-1	1	#adenosine facilated transport in cytosol: M_adn_e = M_adn_c
R_ADNt4 (+)	1389: OPTIMAL	1389: OPTIMAL	0	0: OPTIMAL	0: OPTIMAL	-1	0	#adenosine transport (Na/Adn cotransport): M_na1_e + M_adn_e = M_na1_c + M_adn_c
R_ADNt5le (+)	1389: OPTIMAL	1389: OPTIMAL	0	0: OPTIMAL	0: OPTIMAL	-1	0	#adenosine transport (1:2 Na/Adn cotransport): 2.0 M_na1_e + M_adn_e = 2.0 M_na1_c + M_adn_c
R_ADNtl (-)	0: INFEASIBLE	1389: OPTIMAL	-1389	0: OPTIMAL	0: OPTIMAL	-1	0	#R_ADNtl:Reverse
R_ADNtl (+)	0: INFEASIBLE	1389: OPTIMAL	-1389	0: OPTIMAL	0: OPTIMAL	-1	0	#adenosine facilated transport from lysosome: M_adn_l = M_adn_c
R_ADNtm (-)	1389: OPTIMAL	1389: OPTIMAL	0	0: OPTIMAL	0: OPTIMAL	-1	1	#R_ADNtm:Reverse
R_ADNtm (+)	1389: OPTIMAL	1389: OPTIMAL	0	0: OPTIMAL	0: OPTIMAL	-1	1	#adenosine facilated transport in mitochondria: M_adn_c = M_adn_m
R_ADPACDAc (+)	1389: OPTIMAL	1389: OPTIMAL	0	0: OPTIMAL	0: OPTIMAL	-1	0	#activation of adipic acid for formation of adipoyl carnitine: M_atp_c + M_coa_c + M_adpac_c = M_amp_c + M_ppi_c + M_adpcoa_c
R_ADPACTD (-)	0: INFEASIBLE	1389: OPTIMAL	-1389	0: OPTIMAL	0: OPTIMAL	-1	0	#R_ADPACTD:Reverse
R_ADPACTD (+)	1389: OPTIMAL	1389: OPTIMAL	0	0: OPTIMAL	0: OPTIMAL	-1	0	#transport into cytosol (diffusion): M_adpac_x = M_adpac_c
R_ADPCOACROT (-)	1389: OPTIMAL	1389: OPTIMAL	0	0: OPTIMAL	0: OPTIMAL	-1	0	#R_ADPCOACROT:Reverse
R_ADPCOACROT (+)	1389: OPTIMAL	1389: OPTIMAL	0	0: OPTIMAL	0: OPTIMAL	-1	0	#production of adipoyl carnitine: M_crn_x + M_adpcoa_x = M_coa_x + M_c6dc_x
R_ADPCOAPTE (+)	1389: OPTIMAL	1389: OPTIMAL	0	0: OPTIMAL	0: OPTIMAL	-1	0	#thioesterification of adipoyl coA for release into cytosol: M_h2o_x + M_adpcoa_x = M_h_x + M_coa_x + M_adpac_x
R_ADPGLC (+)	0: INFEASIBLE	1389: OPTIMAL	-1389	0: OPTIMAL	0: OPTIMAL	-1	1	#ADPglucose diphosphatase: M_h2o_c + M_adpglc_c = 2.0 M_h_c + M_amp_c + M_g1p_c
R_ADPMAN (+)	0: INFEASIBLE	1389: OPTIMAL	-1389	0: OPTIMAL	0: OPTIMAL	-1	1	#ADPmannose diphosphatase: M_h2o_c + M_adpman_c = 2.0 M_h_c + M_amp_c + M_man1p_c
R_ADPRDP (+)	1389: OPTIMAL	1389: OPTIMAL	0	0: OPTIMAL	0: OPTIMAL	-1	1	#ADPribose diphosphatase: M_h2o_c + M_adprib_c = 2.0 M_h_c + M_amp_c + M_r5p_c
R_ADPRDPm (+)	0: INFEASIBLE	1389: OPTIMAL	-1389	0: OPTIMAL	0: OPTIMAL	-1	1	#ADPribose diphosphatase (mitochondrial): M_h2o_m + M_adprib_m = 2.0 M_h_m + M_amp_m + M_r5p_m
R_ADPRIBt (+)	1389: OPTIMAL	1389: OPTIMAL	0	0: OPTIMAL	0: OPTIMAL	-1	0	#ADPribose transport: M_adprib_e = M_adprib_c
R_ADPT (+)	1389: OPTIMAL	1389: OPTIMAL	0	0: OPTIMAL	0: OPTIMAL	-1	1	#adenine phosphoribosyltransferase: M_ade_c + M_prpp_c = M_amp_c + M_ppi_c
R_ADPtx (-)	1389: OPTIMAL	1389: OPTIMAL	0	0: OPTIMAL	0: OPTIMAL	-1	0	#R_ADPtx:Reverse
R_ADPtx (+)	1388: OPTIMAL	1389: OPTIMAL	-1	0: OPTIMAL	0: OPTIMAL	-1	0	#ADP transporter, peroxisomal: M_adp_c = M_adp_x + 3.0 M_h_x
R_ADRNCOAtx (-)	1389: OPTIMAL	1389: OPTIMAL	0	0: OPTIMAL	0: OPTIMAL	-1	0	#R_ADRNCOAtx:Reverse
R_ADRNCOAtx (+)	1389: OPTIMAL	1389: OPTIMAL	0	0: OPTIMAL	0: OPTIMAL	-1	0	#fatty acid intracellular transport: M_adrncoa_c = M_adrncoa_x
R_ADRNCPT1 (+)	1389: OPTIMAL	1389: OPTIMAL	0	0: OPTIMAL	0: OPTIMAL	-1	1	#carnitine O-palmitoyltransferase: M_adrncoa_c + M_crn_c = M_coa_c + M_adrncrn_c
R_ADRNCPT2 (+)	1389: OPTIMAL	1389: OPTIMAL	0	0: OPTIMAL	0: OPTIMAL	-1	0	#carnitine transferase: M_coa_m + M_adrncrn_m = M_adrncoa_m + M_crn_m
R_ADRNCRNt (+)	1389: OPTIMAL	1389: OPTIMAL	0	0: OPTIMAL	0: OPTIMAL	-1	1	#transport into the mitochondria (carnitine): M_adrncrn_c = M_adrncrn_m
R_ADRNLPVESSEC (+)	1389: OPTIMAL	1389: OPTIMAL	0	0: OPTIMAL	0: OPTIMAL	-1	0	#Adrenaline secretion via secretory vesicle (ATP driven): M_h2o_c + M_atp_c + M_adrnl_c + 3.0 M_h_c = M_adp_c + M_h_c + M_pi_c + M_adrnl_e
R_ADRNt (-)	1389: OPTIMAL	1389: OPTIMAL	0	0: OPTIMAL	0: OPTIMAL	-1	0	#R_ADRNt:Reverse
R_ADRNt (+)	1389: OPTIMAL	1389: OPTIMAL	0	1000: OPTIMAL	1000: OPTIMAL	1	0	#fatty acid transport via diffusion: M_adrn_e = M_adrn_c
R_ADSELK (+)	0: INFEASIBLE	1389: OPTIMAL	-1389	0: OPTIMAL	0: OPTIMAL	-1	1	#adenylyl-selenate kinase: M_atp_c + M_adsel_c + 2.0 M_h_c = M_adp_c + M_3padsel_c
R_ADSK (+)	1389: OPTIMAL	1350: OPTIMAL	39	0: OPTIMAL	0: OPTIMAL	-1	1	#adenylyl-sulfate kinase: M_atp_c + M_aps_c + 2.0 M_h_c = M_adp_c + M_paps_c
R_ADSL1 (+)	1389: OPTIMAL	1389: OPTIMAL	0	0: OPTIMAL	0: OPTIMAL	-1	1	#adenylosuccinate lyase: M_dcamp_c = M_amp_c + M_fum_c
R_ADSL2 (+)	1389: OPTIMAL	1389: OPTIMAL	0	0: OPTIMAL	0: OPTIMAL	-1	1	#adenylosuccinate lyase: M_25aics_c = M_fum_c + M_aicar_c
R_ADSS (+)	1389: OPTIMAL	1389: OPTIMAL	0	0: OPTIMAL	0: OPTIMAL	-1	1	#adenylosuccinate synthase: M_asp_L_c + M_gtp_c + M_imp_c = 2.0 M_h_c + M_pi_c + M_gdp_c + M_dcamp_c
R_AFLATOXINte (-)	0: INFEASIBLE	1389: OPTIMAL	-1389	0: OPTIMAL	0: OPTIMAL	-1	0	#R_AFLATOXINte:Reverse
R_AFLATOXINte (+)	1388: OPTIMAL	1389: OPTIMAL	-1	0: OPTIMAL	0: OPTIMAL	-1	0	#xenobiotic transport: M_aflatoxin_e = M_aflatoxin_c
R_AG13T10g (+)	1389: OPTIMAL	1389: OPTIMAL	0	0: OPTIMAL	0: OPTIMAL	-1	0	#N-acetyllactosaminide beta-1,3-N-acetylglucosaminyltransferase, Golgi apparatus: M_uacgam_g + M_ksi_pre18_g = M_h_g + M_udp_g + M_ksi_pre19_g
R_AG13T11g (+)	1389: OPTIMAL	1389: OPTIMAL	0	0: OPTIMAL	0: OPTIMAL	-1	0	#N-acetyllactosaminide beta-1,3-N-acetylglucosaminyltransferase, Golgi apparatus: M_uacgam_g + M_ksi_pre21_g = M_h_g + M_udp_g + M_ksi_pre22_g
R_AG13T12g (+)	1389: OPTIMAL	1389: OPTIMAL	0	0: OPTIMAL	0: OPTIMAL	-1	0	#N-acetyllactosaminide beta-1,3-N-acetylglucosaminyltransferase, Golgi apparatus: M_uacgam_g + M_ksi_pre24_g = M_h_g + M_udp_g + M_ksi_pre25_g
R_AG13T13g (+)	1389: OPTIMAL	1389: OPTIMAL	0	0: OPTIMAL	0: OPTIMAL	-1	0	#N-acetyllactosaminide beta-1,3-N-acetylglucosaminyltransferase, Golgi apparatus: M_uacgam_g + M_ksi_pre27_g = M_h_g + M_udp_g + M_ksi_pre28_g
R_AG13T14g (+)	1389: OPTIMAL	1389: OPTIMAL	0	0: OPTIMAL	0: OPTIMAL	-1	0	#N-acetyllactosaminide beta-1,3-N-acetylglucosaminyltransferase, Golgi apparatus: M_uacgam_g + M_ksi_pre30_g = M_h_g + M_udp_g + M_ksi_pre31_g
R_AG13T15g (+)	1389: OPTIMAL	1389: OPTIMAL	0	0: OPTIMAL	0: OPTIMAL	-1	0	#N-acetyllactosaminide beta-1,3-N-acetylglucosaminyltransferase, Golgi apparatus: M_uacgam_g + M_ksi_pre33_g = M_h_g + M_udp_g + M_ksi_pre34_g
R_AG13T16g (+)	1389: OPTIMAL	1389: OPTIMAL	0	0: OPTIMAL	0: OPTIMAL	-1	0	#N-acetyllactosaminide beta-1,3-N-acetylglucosaminyltransferase, Golgi apparatus: M_uacgam_g + M_ksii_core4_pre2_g = M_h_g + M_udp_g + M_ksii_core4_pre3_g
R_AG13T17g (+)	1389: OPTIMAL	1389: OPTIMAL	0	0: OPTIMAL	0: OPTIMAL	-1	0	#N-acetyllactosaminide beta-1,3-N-acetylglucosaminyltransferase, Golgi apparatus: M_uacgam_g + M_ksii_core4_pre4_g = M_h_g + M_udp_g + M_ksii_core4_pre5_g
R_AG13T18g (+)	1389: OPTIMAL	1389: OPTIMAL	0	0: OPTIMAL	0: OPTIMAL	-1	0	#N-acetyllactosaminide beta-1,3-N-acetylglucosaminyltransferase, Golgi apparatus: M_uacgam_g + M_ksii_core4_pre7_g = M_h_g + M_udp_g + M_ksii_core4_pre8_g
R_AG13T1g (+)	1389: OPTIMAL	1389: OPTIMAL	0	0: OPTIMAL	0: OPTIMAL	-1	0	#N-acetyllactosaminide beta-1,3-N-acetylglucosaminyltransferase, Golgi apparatus: M_uacgam_g + M_ksii_core2_pre2_g = M_h_g + M_udp_g + M_ksii_core2_pre3_g
R_AG13T2g (+)	1389: OPTIMAL	1389: OPTIMAL	0	0: OPTIMAL	0: OPTIMAL	-1	0	#N-acetyllactosaminide beta-1,3-N-acetylglucosaminyltransferase, Golgi apparatus: M_uacgam_g + M_ksii_core2_pre4_g = M_h_g + M_udp_g + M_ksii_core2_pre5_g
R_AG13T3g (+)	1389: OPTIMAL	1389: OPTIMAL	0	0: OPTIMAL	0: OPTIMAL	-1	0	#N-acetyllactosaminide beta-1,3-N-acetylglucosaminyltransferase, Golgi apparatus: M_uacgam_g + M_ksii_core2_pre7_g = M_h_g + M_udp_g + M_ksii_core2_pre8_g
R_AG13T4g (+)	1389: OPTIMAL	1389: OPTIMAL	0	0: OPTIMAL	0: OPTIMAL	-1	0	#N-acetyllactosaminide beta-1,3-N-acetylglucosaminyltransferase, Golgi apparatus: M_uacgam_g + M_ksi_pre1_g = M_h_g + M_udp_g + M_ksi_pre2_g
R_AG13T5g (+)	1389: OPTIMAL	1389: OPTIMAL	0	0: OPTIMAL	0: OPTIMAL	-1	0	#N-acetyllactosaminide beta-1,3-N-acetylglucosaminyltransferase, Golgi apparatus: M_uacgam_g + M_ksi_pre3_g = M_h_g + M_udp_g + M_ksi_pre4_g
R_AG13T6g (+)	1389: OPTIMAL	1389: OPTIMAL	0	0: OPTIMAL	0: OPTIMAL	-1	0	#N-acetyllactosaminide beta-1,3-N-acetylglucosaminyltransferase, Golgi apparatus: M_uacgam_g + M_ksi_pre6_g = M_h_g + M_udp_g + M_ksi_pre7_g
R_AG13T7g (+)	1389: OPTIMAL	1389: OPTIMAL	0	0: OPTIMAL	0: OPTIMAL	-1	0	#N-acetyllactosaminide beta-1,3-N-acetylglucosaminyltransferase, Golgi apparatus: M_uacgam_g + M_ksi_pre9_g = M_h_g + M_udp_g + M_ksi_pre10_g
R_AG13T8g (+)	1389: OPTIMAL	1389: OPTIMAL	0	0: OPTIMAL	0: OPTIMAL	-1	0	#N-acetyllactosaminide beta-1,3-N-acetylglucosaminyltransferase, Golgi apparatus: M_uacgam_g + M_ksi_pre12_g = M_h_g + M_udp_g + M_ksi_pre13_g
R_AG13T9g (+)	1389: OPTIMAL	1389: OPTIMAL	0	0: OPTIMAL	0: OPTIMAL	-1	0	#N-acetyllactosaminide beta-1,3-N-acetylglucosaminyltransferase, Golgi apparatus: M_uacgam_g + M_ksi_pre15_g = M_h_g + M_udp_g + M_ksi_pre16_g
R_AGDC (+)	1389: OPTIMAL	1389: OPTIMAL	0	0: OPTIMAL	0: OPTIMAL	-1	0	#N-acetylglucosamine-6-phosphate deacetylase: M_h2o_c + M_acgam6p_c = M_gam6p_c + M_ac_c
R_AGLPC (+)	0: INFEASIBLE	1389: OPTIMAL	-1389	0: OPTIMAL	0: OPTIMAL	-1	0	#alkyl acylglycerol phosphocholine transferase: M_ak2g_hs_c + M_cdpchol_c = M_h2o_c + M_h_c + M_ak2gchol_hs_c + M_cmp_c
R_AGLPED (+)	0: INFEASIBLE	1389: OPTIMAL	-1389	0: OPTIMAL	0: OPTIMAL	-1	0	#alkyl acyl glycerophosphoethanolamine desaturase: M_o2_c + M_h_c + M_nadph_c + M_ak2gpe_hs_c = 2.0 M_h2o_c + M_nadp_c + M_dak2gpe_hs_c
R_AGLPET (+)	0: INFEASIBLE	1389: OPTIMAL	-1389	0: OPTIMAL	0: OPTIMAL	-1	0	#alkyl acylglycerol phosphoethanolamine transferase: M_h_c + M_ak2g_hs_c + M_cdpea_c = M_h2o_c + M_cmp_c + M_ak2gpe_hs_c
R_AGLPH (+)	0: INFEASIBLE	1389: OPTIMAL	-1389	0: OPTIMAL	0: OPTIMAL	-1	0	#alkyl glycerol phosphate hydrolase: M_h2o_c + M_ak2gp_hs_c = M_pi_c + M_ak2g_hs_c
R_AGLPR (+)	0: INFEASIBLE	1389: OPTIMAL	-1389	0: OPTIMAL	0: OPTIMAL	-1	0	#alkyl glycerol phosphate reductase: M_h_c + M_nadph_c + M_akdhap_hs_c = M_nadp_c + M_akgp_hs_c
R_AGLPT (+)	0: INFEASIBLE	1389: OPTIMAL	-1389	0: OPTIMAL	0: OPTIMAL	-1	0	#alkyl glycerol phosphate acyltransferase: M_h_c + M_akgp_hs_c + M_Rtotal2_c = M_h2o_c + M_ak2gp_hs_c
R_AGMTm (+)	1388: OPTIMAL	1389: OPTIMAL	-1	0: OPTIMAL	0: OPTIMAL	-1	0	#agmatinase (m): M_h2o_m + M_agm_m = M_ptrc_m + M_urea_m
R_AGPAT1 (+)	1389: OPTIMAL	1389: OPTIMAL	0	0: OPTIMAL	0: OPTIMAL	-1	1	#1-acylglycerol-3-phosphate O-acyltransferase 1: M_Rtotal2coa_c + M_alpa_hs_c = M_coa_c + M_pa_hs_c
R_AGPex (-)	0: INFEASIBLE	1389: OPTIMAL	-1389	0: OPTIMAL	0: OPTIMAL	-1	0	#R_AGPex:Reverse
R_AGPex (+)	0: INFEASIBLE	1389: OPTIMAL	-1389	0: OPTIMAL	0: OPTIMAL	-1	0	#alkyl glycerol phosphate transport: M_akdhap_hs_c = M_akdhap_hs_x
R_AGPRim (+)	0: INFEASIBLE	1389: OPTIMAL	-1389	0: OPTIMAL	0: OPTIMAL	-1	1	#N-acetyl-g-glutamyl-phosphate reductase, irreversible, mitochondrial: M_h_m + M_nadph_m + M_acg5p_m = M_nadp_m + M_pi_m + M_acg5sa_m
R_AGPSx (+)	0: INFEASIBLE	1389: OPTIMAL	-1389	0: OPTIMAL	0: OPTIMAL	-1	0	#alkylglycerone phosphate synthase: M_adhap_hs_x + M_alkylR1oh_x = M_h_x + M_akdhap_hs_x + M_Rtotal_x
R_AGTim (+)	1389: OPTIMAL	1389: OPTIMAL	0	2.02124: OPTIMAL	2.02124: OPTIMAL	1	0	#alanine-glyoxylate transaminase (irreversible), mitochondrial: M_ala_L_m + M_glx_m = M_pyr_m + M_gly_m
R_AGTix (+)	1389: OPTIMAL	1389: OPTIMAL	0	0: OPTIMAL	0: OPTIMAL	-1	0	#alanine-glyoxylate transaminase (irreversible), (peroxisomal): M_ala_L_x + M_glx_x = M_gly_x + M_pyr_x
R_AHANDROSTANGLCte (+)	0: INFEASIBLE	1389: OPTIMAL	-1389	0: OPTIMAL	0: OPTIMAL	-1	1	#glucuronidated compound transport: M_h2o_c + M_atp_c + M_ahandrostanglc_c + 3.0 M_h_c = M_adp_c + M_h_c + M_pi_c + M_ahandrostanglc_e
R_AHANDROSTANGLCtr (-)	0: INFEASIBLE	1389: OPTIMAL	-1389	0: OPTIMAL	0: OPTIMAL	-1	0	#R_AHANDROSTANGLCtr:Reverse
R_AHANDROSTANGLCtr (+)	0: INFEASIBLE	1389: OPTIMAL	-1389	0: OPTIMAL	0: OPTIMAL	-1	0	#glucuronidated compound transport: M_ahandrostanglc_c = M_ahandrostanglc_r
R_AHC (-)	0: INFEASIBLE	1387: OPTIMAL	-1387	0: OPTIMAL	0: OPTIMAL	-1	1	#R_AHC:Reverse
R_AHC (+)	1389: OPTIMAL	1389: OPTIMAL	0	1000: OPTIMAL	1000: OPTIMAL	1	1	#adenosylhomocysteinase: M_h2o_c + M_ahcys_c = M_adn_c + M_hcys_L_c
R_AHCYStd (-)	1389: OPTIMAL	1389: OPTIMAL	0	0: OPTIMAL	1000: OPTIMAL	0	0	#R_AHCYStd:Reverse
R_AHCYStd (+)	1389: OPTIMAL	1389: OPTIMAL	0	0: OPTIMAL	1000: OPTIMAL	0	0	#diffusion of S-Adenosyl-L-homocysteine: M_ahcys_m = M_ahcys_c
R_AHCYSte (-)	1389: OPTIMAL	1389: OPTIMAL	0	0: OPTIMAL	0: OPTIMAL	-1	0	#R_AHCYSte:Reverse
R_AHCYSte (+)	1389: OPTIMAL	1389: OPTIMAL	0	1000: OPTIMAL	1000: OPTIMAL	1	0	#Transport of S-adenosyl-L-homocysteine: M_ahcys_e = M_ahcys_c
R_AHCYStn (-)	0: INFEASIBLE	1389: OPTIMAL	-1389	0: OPTIMAL	0: OPTIMAL	-1	0	#R_AHCYStn:Reverse
R_AHCYStn (+)	0: INFEASIBLE	1389: OPTIMAL	-1389	0: OPTIMAL	0: OPTIMAL	-1	0	#S-adenosyl-L-homocysteine nuclear transport: M_ahcys_c = M_ahcys_n
R_AHCYStr (-)	1389: OPTIMAL	1388: OPTIMAL	1	0: OPTIMAL	0: OPTIMAL	-1	0	#R_AHCYStr:Reverse
R_AHCYStr (+)	0: INFEASIBLE	1388: OPTIMAL	-1388	0: OPTIMAL	0: OPTIMAL	-1	0	#S-Adenosyl-L-homocysteine intracellular diffusion: M_ahcys_c = M_ahcys_r
R_AHEXASE2ly (+)	1389: OPTIMAL	1389: OPTIMAL	0	0: OPTIMAL	0: OPTIMAL	-1	1	#beta-N-acetylhexosaminidase, lysosomal: 3.0 M_h2o_l + M_n2m2nmn_l = M_m2mn_l + 3.0 M_acgam_l
R_AHEXASEly (+)	1389: OPTIMAL	1389: OPTIMAL	0	0: OPTIMAL	0: OPTIMAL	-1	1	#beta-N-acetylhexosaminidase, lysosomal: 2.0 M_h2o_l + M_n2m2mn_l = M_m2mn_l + 2.0 M_acgam_l
R_AICART (-)	1389: OPTIMAL	1389: OPTIMAL	0	0: OPTIMAL	0: OPTIMAL	-1	1	#R_AICART:Reverse
R_AICART (+)	1389: OPTIMAL	1389: OPTIMAL	0	0: OPTIMAL	0: OPTIMAL	-1	1	#phosphoribosylaminoimidazolecarboxamide formyltransferase: M_10fthf_c + M_aicar_c = M_fprica_c + M_thf_c
R_AICARte (-)	1389: OPTIMAL	1389: OPTIMAL	0	1000: OPTIMAL	1000: OPTIMAL	1	0	#R_AICARte:Reverse
R_AICARte (+)	1389: OPTIMAL	1389: OPTIMAL	0	0: OPTIMAL	0: OPTIMAL	-1	0	#Transport of 5-amino-1-(5-phospho-D-ribosyl)imidazole-4-carboxamide(2-): M_aicar_e = M_aicar_c
R_AIRCr (-)	0: INFEASIBLE	1385: OPTIMAL	-1385	0: OPTIMAL	0: OPTIMAL	-1	1	#R_AIRCr:Reverse
R_AIRCr (+)	1389: OPTIMAL	1389: OPTIMAL	0	0: OPTIMAL	0: OPTIMAL	-1	1	#phosphoribosylaminoimidazole carboxylase: M_co2_c + M_air_c = M_h_c + M_5aizc_c
R_AK2LGCHOLt (-)	1389: OPTIMAL	1389: OPTIMAL	0	0: OPTIMAL	0: OPTIMAL	-1	0	#R_AK2LGCHOLt:Reverse
R_AK2LGCHOLt (+)	1389: OPTIMAL	1389: OPTIMAL	0	0: OPTIMAL	0: OPTIMAL	-1	0	#1-alkyl 2-acylglycerol 3-phosphocholine transport: M_ak2lgchol_hs_e = M_ak2lgchol_hs_c
R_AKGDm (+)	1389: OPTIMAL	1389: OPTIMAL	0	0: OPTIMAL	0: OPTIMAL	-1	0	#2-oxoglutarate dehydrogenase: M_akg_m + M_coa_m + M_nad_m = M_co2_m + M_nadh_m + M_succoa_m
R_AKGMALtm (-)	1389: OPTIMAL	1389: OPTIMAL	0	0: OPTIMAL	0: OPTIMAL	-1	1	#R_AKGMALtm:Reverse
R_AKGMALtm (+)	1389: OPTIMAL	1389: OPTIMAL	0	1000: OPTIMAL	1000: OPTIMAL	1	1	#alpha-ketoglutarate/malate transporter: M_akg_m + M_mal_L_c = M_akg_c + M_mal_L_m
R_AKGt4_3 (-)	1388: OPTIMAL	1389: OPTIMAL	-1	0: OPTIMAL	0: OPTIMAL	-1	-1	#R_AKGt4_3:Reverse
R_AKGt4_3 (+)	1388: OPTIMAL	1389: OPTIMAL	-1	0: OPTIMAL	0: OPTIMAL	-1	-1	#AKG transport via sodium symport: 3.0 M_na1_e + M_akg_e = M_akg_c + 3.0 M_na1_c
R_AKGtp (-)	0: INFEASIBLE	1387: OPTIMAL	-1387	0: OPTIMAL	0: OPTIMAL	-1	0	#R_AKGtp:Reverse
R_AKGtp (+)	1389: OPTIMAL	1389: OPTIMAL	0	0: OPTIMAL	0: OPTIMAL	-1	0	#AKG transporter, peroxisome: M_akg_c = M_akg_x
R_AKR1C1 (+)	1389: OPTIMAL	1389: OPTIMAL	0	1000: OPTIMAL	1000: OPTIMAL	1	1	#aldo-keto reductase family 1, member C1 (chlordecone reductase; 3-alpha hydroxysteroid dehydrogenase, type I; dihydrodiol dehydrogenase 4): M_h_c + M_nadph_c + M_prgstrn_c = M_nadp_c + M_aprgstrn_c
R_AKR1C41 (+)	1388: OPTIMAL	1389: OPTIMAL	-1	0: OPTIMAL	0: OPTIMAL	-1	-1	#aldo-keto reductase family 1, member C4 (chlordecone reductase; 3-alpha hydroxysteroid dehydrogenase, type I; dihydrodiol dehydrogenase 4): M_h_c + M_nadh_c + M_xol7ah_c = M_nad_c + M_xol7ah2_c
R_AKR1C42 (+)	1388: OPTIMAL	1389: OPTIMAL	-1	0: OPTIMAL	0: OPTIMAL	-1	-1	#aldo-keto reductase family 1, member C4 (chlordecone reductase; 3-alpha hydroxysteroid dehydrogenase, type I; dihydrodiol dehydrogenase 4): M_h_c + M_nadh_c + M_xoldioloneh_c = M_nad_c + M_xoltriol_c
R_AKR1D (+)	1388: OPTIMAL	1389: OPTIMAL	-1	0: OPTIMAL	0: OPTIMAL	-1	-1	#aldo-keto reductase family 1, member D1 (delta 4-3-ketosteroid-5-beta-reductase): M_h_c + M_nadph_c + M_xol7aone_c = M_nadp_c + M_xol7ah_c
R_AKR1D2 (+)	1389: OPTIMAL	1389: OPTIMAL	0	0: OPTIMAL	0: OPTIMAL	-1	-1	#aldo-keto reductase family 1, member D1 (delta 4-3-ketosteroid-5-beta-reductase): M_h_c + M_nadph_c + M_xoldiolone_c = M_nadp_c + M_xoldioloneh_c
R_ALA_DASH_DTDe (+)	1389: OPTIMAL	1389: OPTIMAL	0	0: OPTIMAL	1000: OPTIMAL	0	0	#exit of D-alanine from the enterocytes: M_ala_D_c = M_ala_D_e
R_ALAALACNc (-)	0: INFEASIBLE	1389: OPTIMAL	-1389	0: OPTIMAL	0: OPTIMAL	-1	0	#R_ALAALACNc:Reverse
R_ALAALACNc (+)	1389: OPTIMAL	1389: OPTIMAL	0	0: OPTIMAL	0: OPTIMAL	-1	0	#ALAALACNc: M_h2o_c + M_alaala_c = 2.0 M_ala_L_c
R_ALAALAPEPT1tc (+)	1389: OPTIMAL	1389: OPTIMAL	0	0: OPTIMAL	0: OPTIMAL	-1	0	#transport of Alanylalanine by the apical PEPT1 amino acid transporters across the brush border cells of the enterocytes of the intestine and renal cells: M_h_e + M_alaala_e = M_h_c + M_alaala_c
R_ALAASNNaEx (+)	1389: OPTIMAL	1389: OPTIMAL	0	0: OPTIMAL	0: OPTIMAL	-1	1	#L-alanine/L-asparagine Na-dependent exchange (Ala-L in): M_na1_e + M_ala_L_e + M_asn_L_c = M_na1_c + M_ala_L_c + M_asn_L_e
R_ALAATB0tc (+)	1389: OPTIMAL	1389: OPTIMAL	0	0: OPTIMAL	0: OPTIMAL	-1	0	#transport of L-Alanine into the intestinal cells by ATB0 transporter: 2.0 M_na1_e + M_ala_L_e + M_cl_e = 2.0 M_na1_c + M_ala_L_c + M_cl_c
R_ALACYSNaEx (+)	1389: OPTIMAL	1389: OPTIMAL	0	1000: OPTIMAL	1000: OPTIMAL	1	1	#L-alanine/L-cysteine Na-dependent exchange (Ala-L in): M_na1_e + M_ala_L_e + M_cys_L_c = M_na1_c + M_ala_L_c + M_cys_L_e
R_ALADGLNexR (-)	1389: OPTIMAL	1389: OPTIMAL	0	0: OPTIMAL	1000: OPTIMAL	0	0	#R_ALADGLNexR:Reverse
R_ALADGLNexR (+)	1389: OPTIMAL	1389: OPTIMAL	0	0: OPTIMAL	1000: OPTIMAL	0	0	#L-alanine/glutamine reversible exchange: M_ala_D_e + M_gln_L_c = M_ala_D_c + M_gln_L_e
R_ALADGLYexR (-)	1389: OPTIMAL	1389: OPTIMAL	0	0: OPTIMAL	1000: OPTIMAL	0	0	#R_ALADGLYexR:Reverse
R_ALADGLYexR (+)	1389: OPTIMAL	1389: OPTIMAL	0	0: OPTIMAL	1000: OPTIMAL	0	0	#D-alanine/glycine reversible exchange: M_ala_D_e + M_gly_c = M_ala_D_c + M_gly_e
R_ALAGLNexR (-)	1389: OPTIMAL	1389: OPTIMAL	0	0: OPTIMAL	1000: OPTIMAL	0	0	#R_ALAGLNexR:Reverse
R_ALAGLNexR (+)	1389: OPTIMAL	1389: OPTIMAL	0	0: OPTIMAL	1000: OPTIMAL	0	0	#L-alanine/glutamine reversible exchange: M_ala_L_e + M_gln_L_c = M_ala_L_c + M_gln_L_e
R_ALAGLNNaEx (+)	1389: OPTIMAL	1389: OPTIMAL	0	1000: OPTIMAL	1000: OPTIMAL	1	1	#L-alanine/L-glutamine Na-dependent exchange (Ala-L in): M_na1_e + M_ala_L_e + M_gln_L_c = M_na1_c + M_ala_L_c + M_gln_L_e
R_ALAGLYexR (-)	1389: OPTIMAL	1389: OPTIMAL	0	0: OPTIMAL	1000: OPTIMAL	0	0	#R_ALAGLYexR:Reverse
R_ALAGLYexR (+)	1389: OPTIMAL	1389: OPTIMAL	0	0: OPTIMAL	1000: OPTIMAL	0	0	#L-alanine/glycine reversible exchange: M_ala_L_e + M_gly_c = M_ala_L_c + M_gly_e
R_ALAR (-)	1389: OPTIMAL	1389: OPTIMAL	0	0: OPTIMAL	86.1703: OPTIMAL	0	0	#R_ALAR:Reverse
R_ALAR (+)	1389: OPTIMAL	1389: OPTIMAL	0	0: OPTIMAL	1000: OPTIMAL	0	0	#alanine racemase: M_ala_L_c = M_ala_D_c
R_ALASERNaEx (+)	1389: OPTIMAL	1389: OPTIMAL	0	1000: OPTIMAL	1000: OPTIMAL	1	1	#L-alanine/L-serine Na-dependent exchange (Ala-L in): M_na1_e + M_ala_L_e + M_ser_L_c = M_na1_c + M_ala_L_c + M_ser_L_e
R_ALASm (+)	1389: OPTIMAL	1389: OPTIMAL	0	1000: OPTIMAL	1000: OPTIMAL	1	1	#5-aminolevulinate synthase: M_h_m + M_gly_m + M_succoa_m = M_coa_m + M_co2_m + M_5aop_m
R_ALAt2r (-)	1389: OPTIMAL	1389: OPTIMAL	0	1000: OPTIMAL	1000: OPTIMAL	1	0	#R_ALAt2r:Reverse
R_ALAt2r (+)	1389: OPTIMAL	1389: OPTIMAL	0	0: OPTIMAL	0: OPTIMAL	-1	0	#L-alanine reversible transport via proton symport: M_h_e + M_ala_L_e = M_h_c + M_ala_L_c
R_ALAt2rL (-)	0: INFEASIBLE	1389: OPTIMAL	-1389	0: OPTIMAL	0: OPTIMAL	-1	0	#R_ALAt2rL:Reverse
R_ALAt2rL (+)	0: INFEASIBLE	1389: OPTIMAL	-1389	0: OPTIMAL	0: OPTIMAL	-1	0	#L-alanine reversible transport via proton symport (lysosome): M_h_l + M_ala_L_l = M_h_c + M_ala_L_c
R_ALAt4 (+)	1389: OPTIMAL	1389: OPTIMAL	0	1000: OPTIMAL	1000: OPTIMAL	1	1	#Alanine-Sodium symporter: M_na1_e + M_ala_L_e = M_na1_c + M_ala_L_c
R_ALATA_L (-)	1389: OPTIMAL	1389: OPTIMAL	0	0: OPTIMAL	0: OPTIMAL	-1	0	#R_ALATA_L:Reverse
R_ALATA_L (+)	1389: OPTIMAL	1389: OPTIMAL	0	1000: OPTIMAL	1000: OPTIMAL	1	0	#L-alanine transaminase: M_akg_c + M_ala_L_c = M_pyr_c + M_glu_L_c
R_ALATHRNaEx (+)	1389: OPTIMAL	1389: OPTIMAL	0	1000: OPTIMAL	1000: OPTIMAL	1	1	#L-alanine/L-threonine Na-dependent exchange (Ala-L in): M_na1_e + M_ala_L_e + M_thr_L_c = M_na1_c + M_ala_L_c + M_thr_L_e
R_ALAtN1 (-)	1389: OPTIMAL	1389: OPTIMAL	0	1000: OPTIMAL	1000: OPTIMAL	1	0	#R_ALAtN1:Reverse
R_ALAtN1 (+)	1389: OPTIMAL	1389: OPTIMAL	0	0: OPTIMAL	0: OPTIMAL	-1	0	#Alanine transport (Na, H coupled): M_h_c + 2.0 M_na1_e + M_ala_L_e = M_h_e + 2.0 M_na1_c + M_ala_L_c
R_ALAyLATthc (+)	1389: OPTIMAL	1389: OPTIMAL	0	0: OPTIMAL	998.851: OPTIMAL	0	0	#transport of Alanine by y+LAT1 or y+LAT2 with co-transporter of h in small intestine and kidney: M_h_e + M_ala_L_e + M_arg_L_c = M_h_c + M_ala_L_c + M_arg_L_e
R_ALCD1 (-)	1389: OPTIMAL	1389: OPTIMAL	0	0: OPTIMAL	0: OPTIMAL	-1	1	#R_ALCD1:Reverse
R_ALCD1 (+)	1389: OPTIMAL	1389: OPTIMAL	0	1000: OPTIMAL	1000: OPTIMAL	1	1	#alcohol dehydrogenase (methanol): M_nad_c + M_meoh_c = M_h_c + M_nadh_c + M_fald_c
R_ALCD21_D (+)	1389: OPTIMAL	1388: OPTIMAL	1	1000: OPTIMAL	1000: OPTIMAL	1	1	#alcohol dehydrogenase (D-1,2-propanediol): M_nad_c + M_12ppd_R_c = M_h_c + M_nadh_c + M_lald_D_c
R_ALCD21_L (+)	1389: OPTIMAL	1388: OPTIMAL	1	1000: OPTIMAL	1000: OPTIMAL	1	1	#alcohol dehydrogenase (L-1,2-propanediol): M_nad_c + M_12ppd_S_c = M_h_c + M_nadh_c + M_lald_L_c
R_ALCD22_D (+)	1389: OPTIMAL	1389: OPTIMAL	0	1000: OPTIMAL	1000: OPTIMAL	1	1	#alcohol dehydrogenase (D-lactaldehyde): M_nad_c + M_lald_D_c = M_h_c + M_nadh_c + M_mthgxl_c
R_ALCD22_L (+)	1389: OPTIMAL	1389: OPTIMAL	0	1000: OPTIMAL	1000: OPTIMAL	1	1	#alcohol dehydrogenase (L-lactaldehyde): M_nad_c + M_lald_L_c = M_h_c + M_nadh_c + M_mthgxl_c
R_ALCD2if (+)	1389: OPTIMAL	1389: OPTIMAL	0	1000: OPTIMAL	1000: OPTIMAL	1	1	#alcohol dehydrogenase, forward rxn (ethanol -&gt; acetaldehyde): M_nad_c + M_etoh_c = M_h_c + M_nadh_c + M_acald_c
R_ALCD2yf (+)	1389: OPTIMAL	1389: OPTIMAL	0	0: OPTIMAL	0: OPTIMAL	-1	0	#alcohol dehydrogenase (ethanol, NADP), forward reaction: M_nadp_c + M_etoh_c = M_h_c + M_nadph_c + M_acald_c
R_ALDD20x (+)	0: INFEASIBLE	1389: OPTIMAL	-1389	0: OPTIMAL	0: OPTIMAL	-1	1	#aldehyde dehydrogenase (indole-3-acetaldehyde, NAD): M_h2o_c + M_nad_c + M_id3acald_c = 2.0 M_h_c + M_nadh_c + M_ind3ac_c
R_ALDD20xm (+)	0: INFEASIBLE	1389: OPTIMAL	-1389	0: OPTIMAL	0: OPTIMAL	-1	1	#aldehyde dehydrogenase (indole-3-acetaldehyde, NAD), mitochondrial: M_h2o_m + M_nad_m + M_id3acald_m = 2.0 M_h_m + M_nadh_m + M_ind3ac_m
R_ALDD21 (+)	1389: OPTIMAL	1389: OPTIMAL	0	0: OPTIMAL	0: OPTIMAL	-1	1	#aldehyde dehydrogenase (pristanal, NAD): M_h2o_c + M_nad_c + M_pristanal_c = 2.0 M_h_c + M_nadh_c + M_prist_c
R_ALDD2x (+)	1389: OPTIMAL	1389: OPTIMAL	0	0: OPTIMAL	0: OPTIMAL	-1	1	#aldehyde dehydrogenase (acetaldehyde, NAD): M_h2o_c + M_nad_c + M_acald_c = 2.0 M_h_c + M_nadh_c + M_ac_c
R_ALDD2xm (+)	1389: OPTIMAL	1389: OPTIMAL	0	1000: OPTIMAL	1000: OPTIMAL	1	1	#aldehyde dehydrogenase (acetylaldehyde, NAD), mitochondrial: M_h2o_m + M_nad_m + M_acald_m = 2.0 M_h_m + M_nadh_m + M_ac_m
R_ALDD2y (+)	1389: OPTIMAL	1389: OPTIMAL	0	0: OPTIMAL	0: OPTIMAL	-1	1	#aldehyde dehydrogenase (acetaldehyde, NADP): M_h2o_c + M_nadp_c + M_acald_c = 2.0 M_h_c + M_nadph_c + M_ac_c
R_ALDSTRNte (-)	0: INFEASIBLE	1389: OPTIMAL	-1389	0: OPTIMAL	0: OPTIMAL	-1	0	#R_ALDSTRNte:Reverse
R_ALDSTRNte (+)	1387: OPTIMAL	1389: OPTIMAL	-2	0: OPTIMAL	0: OPTIMAL	-1	0	#aldosterone transport: M_aldstrn_c = M_aldstrn_e
R_ALDSTRNtm (-)	1387: OPTIMAL	1389: OPTIMAL	-2	0: OPTIMAL	0: OPTIMAL	-1	0	#R_ALDSTRNtm:Reverse
R_ALDSTRNtm (+)	0: INFEASIBLE	1389: OPTIMAL	-1389	0: OPTIMAL	0: OPTIMAL	-1	0	#aldosterone intracellular transport: M_aldstrn_c = M_aldstrn_m
R_ALKP (+)	0: INFEASIBLE	1389: OPTIMAL	-1389	0: OPTIMAL	0: OPTIMAL	-1	0	#alkaline phosphatase: M_h2o_c + M_dhap_c = M_pi_c + M_dha_c
R_ALOX12 (+)	0: INFEASIBLE	1389: OPTIMAL	-1389	0: OPTIMAL	0: OPTIMAL	-1	0	#Arachidonate 12-lipoxygenase: M_o2_c + M_arachd_c = M_12HPET_c
R_ALOX12R (+)	0: INFEASIBLE	1389: OPTIMAL	-1389	0: OPTIMAL	0: OPTIMAL	-1	-1	#Arachidonate 12-lipoxygenase R: M_o2_c + M_arachd_c = M_12RHPET_c
R_ALOX15 (+)	0: INFEASIBLE	1389: OPTIMAL	-1389	0: OPTIMAL	0: OPTIMAL	-1	0	#Arachidonate 15-lipoxygenase: M_o2_c + M_arachd_c = M_15HPET_c
R_ALOX5 (+)	1388: OPTIMAL	1389: OPTIMAL	-1	0: OPTIMAL	0: OPTIMAL	-1	-1	#Arachidonate 5-lipoxygenase: M_o2_c + M_arachd_c = M_5HPET_c
R_ALOX52 (+)	1388: OPTIMAL	1389: OPTIMAL	-1	0: OPTIMAL	0: OPTIMAL	-1	-1	#Arachidonate 5-lipoxygenase: M_5HPET_c = M_h2o_c + M_leuktrA4_c
R_ALR2 (+)	1389: OPTIMAL	1389: OPTIMAL	0	1000: OPTIMAL	1000: OPTIMAL	1	1	#aldose reductase (methylglyoxal): M_h_c + M_nadph_c + M_mthgxl_c = M_nadp_c + M_acetol_c
R_ALR3 (+)	1389: OPTIMAL	1388: OPTIMAL	1	1000: OPTIMAL	1000: OPTIMAL	1	1	#aldose reductase (acetol): M_h_c + M_nadph_c + M_acetol_c = M_nadp_c + M_12ppd_S_c
R_AMACR2p (+)	1389: OPTIMAL	1389: OPTIMAL	0	0: OPTIMAL	0: OPTIMAL	-1	0	#alpha-methylacyl-CoA racemase (reductase): 0.5 M_o2_x + M_dhcholestancoa_x = M_dhcholoylcoa_x + M_h2o_x
R_AMACR2r (+)	0: INFEASIBLE	1389: OPTIMAL	-1389	0: OPTIMAL	0: OPTIMAL	-1	0	#alpha-methylacyl-CoA racemase (reductase): M_dhcholestancoa_r + 0.5 M_o2_r = M_dhcholoylcoa_r + M_h2o_r
R_AMACRp (+)	1388: OPTIMAL	1389: OPTIMAL	-1	0: OPTIMAL	0: OPTIMAL	-1	0	#alpha-methylacyl-CoA racemase: M_cholcoar_x = M_cholcoas_x
R_AMACRr (+)	0: INFEASIBLE	1389: OPTIMAL	-1389	0: OPTIMAL	0: OPTIMAL	-1	0	#alpha-methylacyl-CoA racemase: M_cholcoar_r = M_cholcoas_r
R_AMANK (+)	1389: OPTIMAL	1389: OPTIMAL	0	0: OPTIMAL	0: OPTIMAL	-1	1	#N-acetyl-D-mannosamine kinase: M_atp_c + M_acmana_c + 2.0 M_h_c = M_adp_c + M_acmanap_c
R_AMCOXO (+)	1388: OPTIMAL	1389: OPTIMAL	-1	0: OPTIMAL	0: OPTIMAL	-1	0	#2-aminomuconate reductase: M_h2o_c + M_h_c + M_nadph_c + M_amuco_c = M_nh4_c + M_nadp_c + M_2oxoadp_c
R_AMETr (-)	0: INFEASIBLE	1388: OPTIMAL	-1388	0: OPTIMAL	0: OPTIMAL	-1	0	#R_AMETr:Reverse
R_AMETr (+)	1389: OPTIMAL	1388: OPTIMAL	1	0: OPTIMAL	0: OPTIMAL	-1	0	#S-Adenosyl-L-methionine intracellular diffusion: M_amet_c = M_amet_r
R_AMETt2m (-)	1389: OPTIMAL	1389: OPTIMAL	0	0: OPTIMAL	1000: OPTIMAL	0	0	#R_AMETt2m:Reverse
R_AMETt2m (+)	1389: OPTIMAL	1389: OPTIMAL	0	0: OPTIMAL	1000: OPTIMAL	0	0	#S-Adenosyl-L-methionine reversible transport, mitochondrial: M_amet_c + M_ahcys_m = M_ahcys_c + M_amet_m
R_AMETtd (-)	1389: OPTIMAL	1389: OPTIMAL	0	0: OPTIMAL	1000: OPTIMAL	0	0	#R_AMETtd:Reverse
R_AMETtd (+)	1389: OPTIMAL	1389: OPTIMAL	0	0: OPTIMAL	1000: OPTIMAL	0	0	#diffusion of S-Adenosyl-L-methionine: M_amet_c = M_amet_m
R_AMETtn (-)	0: INFEASIBLE	1389: OPTIMAL	-1389	0: OPTIMAL	0: OPTIMAL	-1	0	#R_AMETtn:Reverse
R_AMETtn (+)	0: INFEASIBLE	1389: OPTIMAL	-1389	0: OPTIMAL	0: OPTIMAL	-1	0	#S-adenosyl-L-methionine nuclear transport: M_amet_c = M_amet_n
R_AMPDA (+)	1389: OPTIMAL	1389: OPTIMAL	0	799.933: OPTIMAL	799.933: OPTIMAL	1	1	#Adenosine monophosphate deaminase: M_h2o_c + M_h_c + M_amp_c = M_nh4_c + M_imp_c
R_AMPTASECG (+)	1388: OPTIMAL	1389: OPTIMAL	-1	0: OPTIMAL	0: OPTIMAL	-1	-1	#alanyl aminopeptidase (cys-gly): M_h2o_c + M_cgly_c = M_cys_L_c + M_gly_c
R_AMPTASECGe (+)	1388: OPTIMAL	1389: OPTIMAL	-1	0: OPTIMAL	0: OPTIMAL	-1	-1	#alanyl aminopeptidase (cys-gly) (e): M_h2o_e + M_cgly_e = M_cys_L_e + M_gly_e
R_AMPtp (-)	1389: OPTIMAL	1389: OPTIMAL	0	0: OPTIMAL	0: OPTIMAL	-1	0	#R_AMPtp:Reverse
R_AMPtp (+)	1389: OPTIMAL	1389: OPTIMAL	0	1000: OPTIMAL	1000: OPTIMAL	1	0	#AMP transporter, peroxisome: M_amp_c = M_amp_x
R_AMPtr (-)	0: INFEASIBLE	1389: OPTIMAL	-1389	0: OPTIMAL	0: OPTIMAL	-1	0	#R_AMPtr:Reverse
R_AMPtr (+)	0: INFEASIBLE	1389: OPTIMAL	-1389	0: OPTIMAL	0: OPTIMAL	-1	0	#AMP transporter, endoplasmic reticulum: M_amp_c = M_amp_r
R_AMY1e (+)	1389: OPTIMAL	1389: OPTIMAL	0	1000: OPTIMAL	1000: OPTIMAL	1	1	#alpha-amylase, extracellular (strch1 -&gt; strch2): 8.0 M_h2o_e + M_strch1_e = 8.0 M_glc_D_e + M_strch2_e
R_AMY2e (+)	1389: OPTIMAL	1389: OPTIMAL	0	0: OPTIMAL	0: OPTIMAL	-1	1	#alpha-amylase, extracellular (glygn2 -&gt; glygn4): 8.0 M_h2o_e + M_glygn2_e = 8.0 M_glc_D_e + M_glygn4_e
R_ANDRSTRNGLCte (+)	1389: OPTIMAL	1389: OPTIMAL	0	0: OPTIMAL	0: OPTIMAL	-1	1	#glucuronidated compound transport: M_h2o_c + M_atp_c + M_andrstrnglc_c + 3.0 M_h_c = M_adp_c + M_h_c + M_pi_c + M_andrstrnglc_e
R_ANDRSTRNGLCtr (-)	1389: OPTIMAL	1389: OPTIMAL	0	0: OPTIMAL	0: OPTIMAL	-1	0	#R_ANDRSTRNGLCtr:Reverse
R_ANDRSTRNGLCtr (+)	0: INFEASIBLE	1388: OPTIMAL	-1388	0: OPTIMAL	0: OPTIMAL	-1	0	#glucuronidated compound transport (ER): M_andrstrnglc_c = M_andrstrnglc_r
R_ANDRSTRNte (-)	1389: OPTIMAL	1389: OPTIMAL	0	0: OPTIMAL	0: OPTIMAL	-1	0	#R_ANDRSTRNte:Reverse
R_ANDRSTRNte (+)	1389: OPTIMAL	1389: OPTIMAL	0	0: OPTIMAL	0: OPTIMAL	-1	0	#androsterone transport: M_andrstrn_e = M_andrstrn_c
R_ANDRSTRNtr (-)	1389: OPTIMAL	1389: OPTIMAL	0	0: OPTIMAL	0: OPTIMAL	-1	0	#R_ANDRSTRNtr:Reverse
R_ANDRSTRNtr (+)	1389: OPTIMAL	1389: OPTIMAL	0	0: OPTIMAL	0: OPTIMAL	-1	0	#androsterone intracellular transport: M_andrstrn_r = M_andrstrn_c
R_ANTHte (-)	1389: OPTIMAL	1389: OPTIMAL	0	0: OPTIMAL	0: OPTIMAL	-1	0	#R_ANTHte:Reverse
R_ANTHte (+)	1389: OPTIMAL	1389: OPTIMAL	0	0: OPTIMAL	1000: OPTIMAL	0	0	#Transport of anthranilate: M_anth_e = M_anth_c
R_ANTIPYRENEte (-)	0: INFEASIBLE	1389: OPTIMAL	-1389	0: OPTIMAL	0: OPTIMAL	-1	0	#R_ANTIPYRENEte:Reverse
R_ANTIPYRENEte (+)	1389: OPTIMAL	1389: OPTIMAL	0	0: OPTIMAL	0: OPTIMAL	-1	0	#xenobiotic transport: M_antipyrene_e = M_antipyrene_c
R_AOBUTDsm (+)	1388: OPTIMAL	1389: OPTIMAL	-1	0: OPTIMAL	0: OPTIMAL	-1	0	#L-2-amino-3-oxobutanoate decarboxylation, mitochondrial (spontaneous): M_h_m + M_2aobut_m = M_co2_m + M_aact_m
R_AP4AH1 (+)	0: INFEASIBLE	1389: OPTIMAL	-1389	0: OPTIMAL	0: OPTIMAL	-1	0	#Ap4A hydrolase, asymmetrically: M_h2o_c + M_ap4a_c = M_atp_c + 2.0 M_h_c + M_amp_c
R_APAT2rm (-)	1389: OPTIMAL	1389: OPTIMAL	0	1000: OPTIMAL	1000: OPTIMAL	1	0	#R_APAT2rm:Reverse
R_APAT2rm (+)	1389: OPTIMAL	1389: OPTIMAL	0	0: OPTIMAL	0: OPTIMAL	-1	0	#3-Aminopropanoate:2-oxoglutarate aminotransferase (m): M_akg_m + M_ala_B_m = M_glu_L_m + M_msa_m
R_APNNOXte (-)	1389: OPTIMAL	1389: OPTIMAL	0	0: OPTIMAL	0: OPTIMAL	-1	0	#R_APNNOXte:Reverse
R_APNNOXte (+)	0: INFEASIBLE	1389: OPTIMAL	-1389	0: OPTIMAL	0: OPTIMAL	-1	0	#xenobiotic transport: M_apnnox_e = M_apnnox_c
R_APOC_LYS_BTNP (+)	1389: OPTIMAL	1389: OPTIMAL	0	0: OPTIMAL	0: OPTIMAL	-1	0	#proteolysis of apoC-Lys-btn: M_h2o_c + M_apoC_Lys_btn_c = M_apoC_c + M_biocyt_c
R_APOC_LYS_BTNPm (+)	1389: OPTIMAL	1389: OPTIMAL	0	0: OPTIMAL	0: OPTIMAL	-1	0	#proteolysis of apoC-Lys-btn, mitochondrial: M_h2o_m + M_apoC_Lys_btn_m = M_apoC_m + M_biocyt_m
R_APOCF (+)	1389: OPTIMAL	1389: OPTIMAL	0	0: OPTIMAL	0: OPTIMAL	-1	0	#Apocarboxylase formation: M_apoC_c + M_lys_L_c = M_h2o_c + M_h_c + M_apoC_Lys_c
R_APOCFm (+)	1389: OPTIMAL	1389: OPTIMAL	0	0: OPTIMAL	0: OPTIMAL	-1	0	#Apocarboxylase formation, mitochondrial: M_apoC_m + M_lys_L_m = M_h_m + M_h2o_m + M_apoC_Lys_m
R_APPNNte (-)	0: INFEASIBLE	1389: OPTIMAL	-1389	0: OPTIMAL	0: OPTIMAL	-1	0	#R_APPNNte:Reverse
R_APPNNte (+)	1389: OPTIMAL	1389: OPTIMAL	0	0: OPTIMAL	0: OPTIMAL	-1	0	#xenobiotic transport: M_appnn_e = M_appnn_c
R_APRGSTRNte (-)	1389: OPTIMAL	1389: OPTIMAL	0	1000: OPTIMAL	1000: OPTIMAL	1	0	#R_APRGSTRNte:Reverse
R_APRGSTRNte (+)	0: INFEASIBLE	1388: OPTIMAL	-1388	0: OPTIMAL	0: OPTIMAL	-1	0	#hydroxyprogesterone transport: M_aprgstrn_e = M_aprgstrn_c
R_APRTO2 (+)	0: INFEASIBLE	1389: OPTIMAL	-1389	0: OPTIMAL	0: OPTIMAL	-1	0	#N-acetylputrescine: oxygen oxireductase (deaminating): M_h2o_c + M_o2_c + M_aprut_c = M_h2o2_c + M_nh4_c + M_n4abutn_c
R_AQCOBALt (+)	0: INFEASIBLE	1389: OPTIMAL	-1389	0: OPTIMAL	0: OPTIMAL	-1	0	#Aquacob(III)alamin uptake: M_aqcobal_e = M_aqcobal_c
R_ARAB_Lt (-)	0: INFEASIBLE	1388: OPTIMAL	-1388	0: OPTIMAL	0: OPTIMAL	-1	0	#R_ARAB_Lt:Reverse
R_ARAB_Lt (+)	1389: OPTIMAL	1389: OPTIMAL	0	1000: OPTIMAL	1000: OPTIMAL	1	0	#L-arabinoase extracellular transport: M_arab_L_e = M_arab_L_c
R_ARABR (+)	1389: OPTIMAL	1389: OPTIMAL	0	1000: OPTIMAL	1000: OPTIMAL	1	1	#arabinose reductase: M_h_c + M_nadph_c + M_arab_L_c = M_nadp_c + M_abt_c
R_ARACHCOAtx (-)	1389: OPTIMAL	1389: OPTIMAL	0	0: OPTIMAL	0: OPTIMAL	-1	0	#R_ARACHCOAtx:Reverse
R_ARACHCOAtx (+)	1389: OPTIMAL	1389: OPTIMAL	0	655.266: OPTIMAL	655.266: OPTIMAL	1	0	#fatty acid intracellular transport: M_arachcoa_c = M_arachcoa_x
R_ARACHCPT1 (+)	1389: OPTIMAL	1389: OPTIMAL	0	0: OPTIMAL	0: OPTIMAL	-1	1	#carnitine transferase: M_crn_c + M_arachcoa_c = M_coa_c + M_arachcrn_c
R_ARACHCPT2 (+)	1389: OPTIMAL	1389: OPTIMAL	0	0: OPTIMAL	0: OPTIMAL	-1	0	#carnitine transferase: M_coa_m + M_arachcrn_m = M_crn_m + M_arachcoa_m
R_ARACHCRNt (+)	1389: OPTIMAL	1389: OPTIMAL	0	0: OPTIMAL	0: OPTIMAL	-1	1	#transport into the mitochondria (carnitine): M_arachcrn_c = M_arachcrn_m
R_ARACHDCOAtx (-)	1389: OPTIMAL	1389: OPTIMAL	0	904.241: OPTIMAL	904.241: OPTIMAL	1	0	#R_ARACHDCOAtx:Reverse
R_ARACHDCOAtx (+)	1389: OPTIMAL	1389: OPTIMAL	0	0: OPTIMAL	0: OPTIMAL	-1	0	#fatty acid intracellular transport: M_arachdcoa_c = M_arachdcoa_x
R_ARACHDt2 (-)	1389: OPTIMAL	1389: OPTIMAL	0	0: OPTIMAL	0: OPTIMAL	-1	0	#R_ARACHDt2:Reverse
R_ARACHDt2 (+)	1389: OPTIMAL	1389: OPTIMAL	0	0: OPTIMAL	1000: OPTIMAL	0	0	#fatty acid transport via diffusion: M_arachd_e = M_arachd_c
R_ARACHDtr (-)	1389: OPTIMAL	1389: OPTIMAL	0	0: OPTIMAL	1000: OPTIMAL	0	0	#R_ARACHDtr:Reverse
R_ARACHDtr (+)	1389: OPTIMAL	1389: OPTIMAL	0	0: OPTIMAL	1000: OPTIMAL	0	0	#intracellular transport: M_arachd_c = M_arachd_r
R_ARACHFATPc (+)	1389: OPTIMAL	1389: OPTIMAL	0	0: OPTIMAL	0: OPTIMAL	-1	0	#Uptake of arachidate by the enterocytes: M_atp_c + M_coa_c + M_arach_e = M_amp_c + M_ppi_c + M_arachcoa_c
R_ARACHt (-)	1389: OPTIMAL	1389: OPTIMAL	0	0: OPTIMAL	0: OPTIMAL	-1	0	#R_ARACHt:Reverse
R_ARACHt (+)	1389: OPTIMAL	1389: OPTIMAL	0	1000: OPTIMAL	1000: OPTIMAL	1	0	#fatty acid transport via diffusion: M_arach_e = M_arach_c
R_ARGATB0tc (+)	1389: OPTIMAL	1389: OPTIMAL	0	0: OPTIMAL	0: OPTIMAL	-1	0	#transport of L-Arginine into the intestinal cells by ATB0 transporter: 2.0 M_na1_e + M_arg_L_e + M_cl_e = 2.0 M_na1_c + M_arg_L_c + M_cl_c
R_ARGDCm (+)	1388: OPTIMAL	1389: OPTIMAL	-1	0: OPTIMAL	0: OPTIMAL	-1	0	#arginine decarboxylase (m): M_h_m + M_arg_L_m = M_co2_m + M_agm_m
R_ARGLYSex (+)	1389: OPTIMAL	1389: OPTIMAL	0	0: OPTIMAL	0: OPTIMAL	-1	0	#Arginine/Lysine exchanger (Arg in): M_lys_L_c + M_arg_L_e = M_arg_L_c + M_lys_L_e
R_ARGN (+)	1388: OPTIMAL	1389: OPTIMAL	-1	0: OPTIMAL	0: OPTIMAL	-1	-1	#arginase: M_h2o_c + M_arg_L_c = M_orn_c + M_urea_c
R_ARGNm (+)	1388: OPTIMAL	1389: OPTIMAL	-1	0: OPTIMAL	0: OPTIMAL	-1	0	#arginase (m): M_h2o_m + M_arg_L_m = M_urea_m + M_orn_m
R_ARGSL (-)	0: INFEASIBLE	1388: OPTIMAL	-1388	0: OPTIMAL	0: OPTIMAL	-1	0	#R_ARGSL:Reverse
R_ARGSL (+)	1389: OPTIMAL	1389: OPTIMAL	0	0: OPTIMAL	0: OPTIMAL	-1	0	#argininosuccinate lyase: M_argsuc_c = M_fum_c + M_arg_L_c
R_ARGSS (+)	1389: OPTIMAL	1389: OPTIMAL	0	0: OPTIMAL	0: OPTIMAL	-1	1	#argininosuccinate synthase: M_atp_c + M_asp_L_c + M_citr_L_c = M_h_c + M_amp_c + M_ppi_c + M_argsuc_c
R_ARGt4 (+)	1389: OPTIMAL	1389: OPTIMAL	0	0: OPTIMAL	0: OPTIMAL	-1	0	#L-arginine transport in via sodium symport: M_na1_e + M_arg_L_e = M_na1_c + M_arg_L_c
R_ARGtiDF (+)	1389: OPTIMAL	1389: OPTIMAL	0	1000: OPTIMAL	1000: OPTIMAL	1	1	#L-arginine transport via diffusion (extracellular to cytosol): M_arg_L_e = M_arg_L_c
R_ARGtm (-)	1389: OPTIMAL	1389: OPTIMAL	0	0: OPTIMAL	0: OPTIMAL	-1	0	#R_ARGtm:Reverse
R_ARGtm (+)	1389: OPTIMAL	1389: OPTIMAL	0	0: OPTIMAL	1000: OPTIMAL	0	0	#arginine mitochondrial transport via ornithine carrier: M_h_m + M_arg_L_c = M_h_c + M_arg_L_m
R_ARSA (+)	1388: OPTIMAL	1389: OPTIMAL	-1	0: OPTIMAL	0: OPTIMAL	-1	0	#Arylsulfatase A: M_h2o_l + M_sgalside_hs_l = M_h_l + M_galside_hs_l + M_so4_l
R_ARTCOAL1 (+)	1389: OPTIMAL	1389: OPTIMAL	0	0: OPTIMAL	0: OPTIMAL	-1	0	#R group coenzyme a ligase: M_h2o_c + M_Rtotalcoa_c = M_h_c + M_coa_c + M_Rtotal_c
R_ARTCOAL2 (+)	1389: OPTIMAL	1389: OPTIMAL	0	0: OPTIMAL	0: OPTIMAL	-1	0	#R group coenzyme a ligase: M_h2o_c + M_Rtotal2coa_c = M_h_c + M_coa_c + M_Rtotal2_c
R_ARTCOAL3 (+)	1389: OPTIMAL	1389: OPTIMAL	0	0: OPTIMAL	0: OPTIMAL	-1	0	#R group coenzyme a ligase: M_h2o_c + M_Rtotal3coa_c = M_h_c + M_coa_c + M_Rtotal3_c
R_ASAH1 (+)	1389: OPTIMAL	1388: OPTIMAL	1	0: OPTIMAL	0: OPTIMAL	-1	-1	#N-acylsphingosine amidohydrolase: M_h2o_l + M_crm_hs_l = M_Rtotal_l + M_sphings_l
R_ASCBOX (+)	1389: OPTIMAL	1389: OPTIMAL	0	0: OPTIMAL	0: OPTIMAL	-1	0	#ascorbic acid oxidase: 3.0 M_h_c + M_ascb_L_c + 2.0 M_o2s_c = 2.0 M_h2o2_c + M_dhdascb_c
R_ASCBSVCTtc (+)	1389: OPTIMAL	1389: OPTIMAL	0	0: OPTIMAL	0: OPTIMAL	-1	0	#transport of L-Ascorbate by SVCT1 or SVCT2 transporter: M_h2o_c + M_atp_c + M_na1_e + M_ascb_L_e + 3.0 M_h_c = M_adp_c + M_h_c + M_pi_c + M_na1_c + M_ascb_L_c
R_ASCBt (-)	1389: OPTIMAL	1389: OPTIMAL	0	0: OPTIMAL	0: OPTIMAL	-1	0	#R_ASCBt:Reverse
R_ASCBt (+)	1389: OPTIMAL	1389: OPTIMAL	0	0: OPTIMAL	0: OPTIMAL	-1	0	#L-ascorbate transport via facilitated diffusion: M_ascb_L_e = M_ascb_L_c
R_ASCBt4 (-)	1389: OPTIMAL	1389: OPTIMAL	0	1000: OPTIMAL	1000: OPTIMAL	1	0	#R_ASCBt4:Reverse
R_ASCBt4 (+)	1389: OPTIMAL	1389: OPTIMAL	0	0: OPTIMAL	0: OPTIMAL	-1	0	#L-ascorbate transport via proton symport: M_na1_e + M_ascb_L_e = M_na1_c + M_ascb_L_c
R_Asn_X_Ser_Thrtr (-)	1389: OPTIMAL	1381: OPTIMAL	8	0: OPTIMAL	0: OPTIMAL	-1	0	#R_Asn_X_Ser_Thrtr:Reverse
R_Asn_X_Ser_Thrtr (+)	0: INFEASIBLE	1344: OPTIMAL	-1344	0: OPTIMAL	0: OPTIMAL	-1	0	#Asn-X-Ser/Thr transport (from ER to lysosome): M_Asn_X_Ser_Thr_r = M_Asn_X_Ser_Thr_l
R_ASNALANaEx (+)	1389: OPTIMAL	1389: OPTIMAL	0	1000: OPTIMAL	1000: OPTIMAL	1	1	#L-alanine/L-asparagine Na-dependent exchange (Asn-L in): M_na1_e + M_ala_L_c + M_asn_L_e = M_na1_c + M_ala_L_e + M_asn_L_c
R_ASNATB0tc (+)	1389: OPTIMAL	1389: OPTIMAL	0	0: OPTIMAL	0: OPTIMAL	-1	0	#transport of L-Asparagine into the intestinal cells by ATB0 transporter: 2.0 M_na1_e + M_asn_L_e + M_cl_e = 2.0 M_na1_c + M_asn_L_c + M_cl_c
R_ASNCYSNaEx (+)	1389: OPTIMAL	1389: OPTIMAL	0	1000: OPTIMAL	1000: OPTIMAL	1	1	#L-cysteine/L-asparagine Na-dependent exchange (Asn-L in): M_na1_e + M_asn_L_e + M_cys_L_c = M_na1_c + M_asn_L_c + M_cys_L_e
R_ASNGLNNaEx (+)	1389: OPTIMAL	1389: OPTIMAL	0	1000: OPTIMAL	1000: OPTIMAL	1	1	#L-glutamine/L-asparagine Na-dependent exchange (Asn-L in): M_na1_e + M_asn_L_e + M_gln_L_c = M_na1_c + M_asn_L_c + M_gln_L_e
R_ASNNm (+)	1389: OPTIMAL	1389: OPTIMAL	0	999.106: OPTIMAL	999.106: OPTIMAL	1	1	#L-asparaginase (mitochondrial): M_h2o_m + M_asn_L_m = M_asp_L_m + M_nh4_m
R_ASNPHELAT2tc (+)	1389: OPTIMAL	1389: OPTIMAL	0	0: OPTIMAL	1000: OPTIMAL	0	0	#transport of L-Asparagine into the cell and efflux of L-Phenylalanine out of the cell by LAT2 on the basolateral surfaces of kidney and intestine.: M_asn_L_e + M_phe_L_c = M_asn_L_c + M_phe_L_e
R_ASNS1 (+)	1389: OPTIMAL	1389: OPTIMAL	0	0: OPTIMAL	0: OPTIMAL	-1	1	#asparagine synthase (glutamine-hydrolysing): M_h2o_c + M_atp_c + M_asp_L_c + M_gln_L_c = M_h_c + M_glu_L_c + M_amp_c + M_ppi_c + M_asn_L_c
R_ASNSERNaEx (+)	1389: OPTIMAL	1389: OPTIMAL	0	1000: OPTIMAL	1000: OPTIMAL	1	1	#L-serine/L-asparagine Na-dependent exchange (Asn-L in): M_na1_e + M_asn_L_e + M_ser_L_c = M_na1_c + M_asn_L_c + M_ser_L_e
R_ASNt4 (+)	1389: OPTIMAL	1389: OPTIMAL	0	1000: OPTIMAL	1000: OPTIMAL	1	1	#L-asparagine transport in via sodium symport: M_na1_e + M_asn_L_e = M_na1_c + M_asn_L_c
R_ASNTHRNaEx (+)	1389: OPTIMAL	1389: OPTIMAL	0	0: OPTIMAL	0: OPTIMAL	-1	1	#L-threonine/L-asparagine Na-dependent exchange (Asn-L in): M_na1_e + M_asn_L_e + M_thr_L_c = M_na1_c + M_asn_L_c + M_thr_L_e
R_ASNtm (+)	1389: OPTIMAL	1389: OPTIMAL	0	999.106: OPTIMAL	999.106: OPTIMAL	1	0	#L-asparagine transport, mitochondrial: M_asn_L_c = M_asn_L_m
R_ASNtN1 (-)	1389: OPTIMAL	1389: OPTIMAL	0	1000: OPTIMAL	1000: OPTIMAL	1	0	#R_ASNtN1:Reverse
R_ASNtN1 (+)	1389: OPTIMAL	1389: OPTIMAL	0	0: OPTIMAL	0: OPTIMAL	-1	0	#Asparagine transport (Na, H coupled): M_h_c + 2.0 M_na1_e + M_asn_L_e = M_h_e + 2.0 M_na1_c + M_asn_L_c
R_ASP1DC (+)	1389: OPTIMAL	1389: OPTIMAL	0	0: OPTIMAL	0: OPTIMAL	-1	0	#aspartate 1-decarboxylase: M_h_c + M_asp_L_c = M_co2_c + M_ala_B_c
R_ASPCTr (-)	0: INFEASIBLE	1387: OPTIMAL	-1387	0: OPTIMAL	0: OPTIMAL	-1	1	#R_ASPCTr:Reverse
R_ASPCTr (+)	1389: OPTIMAL	1389: OPTIMAL	0	0: OPTIMAL	0: OPTIMAL	-1	1	#aspartate carbamoyltransferase (reversible): M_asp_L_c + M_cbp_c = M_h_c + M_pi_c + M_cbasp_c
R_ASPDt6 (+)	1389: OPTIMAL	1389: OPTIMAL	0	0: OPTIMAL	0: OPTIMAL	-1	0	#D-aspartate transport via Na, H symport and K antiport: M_h_e + 3.0 M_na1_e + M_asp_D_e + M_k_c = M_h_c + 3.0 M_na1_c + M_asp_D_c + M_k_e
R_ASPDTDe (-)	1388: OPTIMAL	1389: OPTIMAL	-1	0: OPTIMAL	0: OPTIMAL	-1	0	#R_ASPDTDe:Reverse
R_ASPDTDe (+)	1389: OPTIMAL	1389: OPTIMAL	0	0: OPTIMAL	0: OPTIMAL	-1	0	#D-aspartate transport, extracellular: M_asp_D_c = M_asp_D_e
R_ASPDxt (-)	1388: OPTIMAL	1389: OPTIMAL	-1	0: OPTIMAL	0: OPTIMAL	-1	0	#R_ASPDxt:Reverse
R_ASPDxt (+)	0: INFEASIBLE	1389: OPTIMAL	-1389	0: OPTIMAL	0: OPTIMAL	-1	0	#D-aspartate transport, peroxisomal: M_asp_D_x = M_asp_D_c
R_ASPGLUm (+)	1389: OPTIMAL	1389: OPTIMAL	0	1.12764: OPTIMAL	1.12764: OPTIMAL	1	1	#aspartate-glutamate mitochondrial shuttle: M_h_c + M_glu_L_c + M_asp_L_m = M_h_m + M_glu_L_m + M_asp_L_c
R_ASPNATm (+)	1389: OPTIMAL	1389: OPTIMAL	0	0: OPTIMAL	0: OPTIMAL	-1	0	#aspartate N-acetyltransferase, mitochondrial: M_asp_L_m + M_accoa_m = M_h_m + M_coa_m + M_Nacasp_m
R_ASPPROASCT1 (+)	1389: OPTIMAL	1389: OPTIMAL	0	0: OPTIMAL	0: OPTIMAL	-1	0	#aspartate intake by system ASCT-1 transporter: M_na1_e + M_asp_L_e + M_pro_L_c = M_na1_c + M_asp_L_c + M_pro_L_e
R_ASPt6 (+)	1389: OPTIMAL	1389: OPTIMAL	0	0: OPTIMAL	0: OPTIMAL	-1	0	#L-aspartate transport via Na, H symport and K antiport: M_h_e + 3.0 M_na1_e + M_k_c + M_asp_L_e = M_h_c + 3.0 M_na1_c + M_asp_L_c + M_k_e
R_ASPTA (-)	1389: OPTIMAL	1389: OPTIMAL	0	0: OPTIMAL	0: OPTIMAL	-1	1	#R_ASPTA:Reverse
R_ASPTA (+)	1389: OPTIMAL	1389: OPTIMAL	0	1000: OPTIMAL	1000: OPTIMAL	1	1	#aspartate transaminase: M_akg_c + M_asp_L_c = M_glu_L_c + M_oaa_c
R_ASPTAm (-)	1389: OPTIMAL	1389: OPTIMAL	0	0: OPTIMAL	0: OPTIMAL	-1	1	#R_ASPTAm:Reverse
R_ASPTAm (+)	1389: OPTIMAL	1389: OPTIMAL	0	1000: OPTIMAL	1000: OPTIMAL	1	1	#aspartate transaminase: M_akg_m + M_asp_L_m = M_glu_L_m + M_oaa_m
R_ASPte (+)	1389: OPTIMAL	1389: OPTIMAL	0	0: OPTIMAL	0: OPTIMAL	-1	0	#diffusion of aspartate into blood: M_asp_L_c = M_asp_L_e
R_ATP1ter (-)	0: INFEASIBLE	1386: OPTIMAL	-1386	0: OPTIMAL	0: OPTIMAL	-1	0	#R_ATP1ter:Reverse
R_ATP1ter (+)	1389: OPTIMAL	1387: OPTIMAL	2	0: OPTIMAL	0: OPTIMAL	-1	0	#ADP/ATP transporter, endoplasmic reticulum: M_atp_c + M_adp_r + 4.0 M_h_c = M_adp_c + M_atp_r
R_ATP2ter (-)	1389: OPTIMAL	1389: OPTIMAL	0	0: OPTIMAL	0: OPTIMAL	-1	0	#R_ATP2ter:Reverse
R_ATP2ter (+)	1389: OPTIMAL	1389: OPTIMAL	0	60.545: OPTIMAL	375.562: OPTIMAL	1	0	#AMP/ATP transporter, endoplasmic reticulum: M_atp_c + M_amp_r + M_h_c = M_amp_c + M_atp_r
R_ATPasel (+)	1389: OPTIMAL	1389: OPTIMAL	0	0: OPTIMAL	0: OPTIMAL	-1	0	#V-type ATPase, H+ transporting, lysosomal: M_h2o_c + M_atp_c + 3.0 M_h_c = M_adp_c + M_pi_c + M_h_l
R_ATPH1e (+)	1389: OPTIMAL	1389: OPTIMAL	0	500: OPTIMAL	500: OPTIMAL	1	1	#ATP diphosphohydrolase: 2.0 M_h2o_e + M_atp_e = 3.0 M_h_e + M_amp_e + 2.0 M_pi_e
R_ATPH2e (+)	1389: OPTIMAL	1389: OPTIMAL	0	1000: OPTIMAL	1000: OPTIMAL	1	1	#ATP diphosphohydrolase: M_h2o_e + M_adp_e = M_h_e + M_amp_e + M_pi_e
R_ATPS4m (+)	1389: OPTIMAL	1389: OPTIMAL	0	999.091: OPTIMAL	999.091: OPTIMAL	1	0	#ATP synthase (four protons for one ATP): 5.0 M_h_c + M_adp_m + M_pi_m = 3.0 M_h_m + M_h2o_m + M_atp_m
R_ATPtm (+)	1389: OPTIMAL	1389: OPTIMAL	0	1000: OPTIMAL	1000: OPTIMAL	1	1	#ADP/ATP transporter, mitochondrial: M_adp_c + M_atp_m = M_atp_c + M_adp_m + 4.0 M_h_c
R_ATPtn (-)	0: INFEASIBLE	1389: OPTIMAL	-1389	0: OPTIMAL	0: OPTIMAL	-1	0	#R_ATPtn:Reverse
R_ATPtn (+)	1389: OPTIMAL	1389: OPTIMAL	0	0: OPTIMAL	0: OPTIMAL	-1	0	#ATP diffusion in nucleus: M_atp_c = M_atp_n
R_ATPtx (-)	1389: OPTIMAL	1389: OPTIMAL	0	1000: OPTIMAL	1000: OPTIMAL	1	0	#R_ATPtx:Reverse
R_ATPtx (+)	1389: OPTIMAL	1389: OPTIMAL	0	0: OPTIMAL	0: OPTIMAL	-1	0	#ATP transporter, peroxisomal: M_atp_c + M_h_c = M_atp_x
R_AVITE1t (+)	1389: OPTIMAL	1389: OPTIMAL	0	0: OPTIMAL	1000: OPTIMAL	0	0	#alpha-Tocopherol (Vit. E) transport: M_avite1_e = M_avite1_c
R_AVITE2t (+)	1389: OPTIMAL	1389: OPTIMAL	0	0: OPTIMAL	1000: OPTIMAL	0	0	#alpha-tocotrienol (Vit. E) transport: M_avite2_e = M_avite2_c
R_B_MANNASEly (+)	1389: OPTIMAL	1365: OPTIMAL	24	0: OPTIMAL	0: OPTIMAL	-1	0	#beta-mannosidase, lysosomal: M_h2o_l + M_mn_l = M_man_l + M_acgam_l
R_B3GALT3g (+)	1389: OPTIMAL	1389: OPTIMAL	0	0: OPTIMAL	0: OPTIMAL	-1	0	#Beta-1,3-galactosyltransferase 3: M_thcrm_hs_g + M_udpacgal_g = M_h_g + M_udp_g + M_gbside_hs_g
R_B3GALT41g (+)	1389: OPTIMAL	1389: OPTIMAL	0	0: OPTIMAL	0: OPTIMAL	-1	0	#Beta-1,3-galactosyltransferase 4: M_udpgal_g + M_ga2_hs_g = M_h_g + M_udp_g + M_ga1_hs_g
R_B3GALT42g (+)	1389: OPTIMAL	1389: OPTIMAL	0	0: OPTIMAL	0: OPTIMAL	-1	0	#Beta-1,3-galactosyltransferase 4: M_udpgal_g + M_gm2_hs_g = M_h_g + M_udp_g + M_gm1_hs_g
R_B3GALT43g (+)	1389: OPTIMAL	1389: OPTIMAL	0	0: OPTIMAL	0: OPTIMAL	-1	0	#Beta-1,3-galactosyltransferase 4: M_udpgal_g + M_gd2_hs_g = M_h_g + M_udp_g + M_gd1b_hs_g
R_B3GALT44g (+)	1389: OPTIMAL	1389: OPTIMAL	0	0: OPTIMAL	0: OPTIMAL	-1	0	#Beta-1,3-galactosyltransferase 4: M_udpgal_g + M_gt2_hs_g = M_h_g + M_udp_g + M_gt1c_hs_g
R_B3GALT5g (+)	1389: OPTIMAL	1389: OPTIMAL	0	0: OPTIMAL	0: OPTIMAL	-1	0	#Beta-1,3-galactosyltransferase 5: M_udpgal_g + M_gbside_hs_g = M_h_g + M_udp_g + M_galgbside_hs_g
R_B3GALTg (+)	1389: OPTIMAL	1389: OPTIMAL	0	0: OPTIMAL	0: OPTIMAL	-1	0	#Beta galactosyltransferase: M_udpgal_g + M_acglcgalgluside_hs_g = M_h_g + M_udp_g + M_galacglcgalgluside_hs_g
R_B3GNT11g (+)	1389: OPTIMAL	1389: OPTIMAL	0	0: OPTIMAL	0: OPTIMAL	-1	0	#UDP-GlcNAc:betaGal beta-1,3-N-acetylglucosaminyltransferase 1: M_uacgam_g + M_gal14acglcgalgluside_hs_g = M_h_g + M_udp_g + M_acglcgal14acglcgalgluside_hs_g
R_B3GNT12g (+)	1389: OPTIMAL	1389: OPTIMAL	0	0: OPTIMAL	0: OPTIMAL	-1	0	#UDP-GlcNAc:betaGal beta-1,3-N-acetylglucosaminyltransferase 1: M_uacgam_g + M_galacglcgal14acglcgalgluside_hs_g = M_h_g + M_udp_g + M_acglc13galacglcgal14acglcgalgluside_hs_g
R_B3GNT310g (+)	1389: OPTIMAL	1389: OPTIMAL	0	0: OPTIMAL	0: OPTIMAL	-1	0	#UDP-GlcNAc:betaGal beta-1,3-N-acetylglucosaminyltransferase 3, Golgi apparatus: M_udpgal_g + M_acglcgalgluside_hs_g = M_h_g + M_udp_g + M_gal14acglcgalgluside_hs_g
R_B3GNT311g (+)	1387: OPTIMAL	1389: OPTIMAL	-2	0: OPTIMAL	0: OPTIMAL	-1	0	#UDP-GlcNAc:betaGal beta-1,3-N-acetylglucosaminyltransferase 3, Golgi apparatus: M_udpgal_g + M_acgalfuc12gal14acglcgalgluside_hs_g = M_h_g + M_udp_g + M_galacgalfuc12gal14acglcgalgluside_hs_g
R_B3GNT312g (+)	1389: OPTIMAL	1389: OPTIMAL	0	0: OPTIMAL	0: OPTIMAL	-1	0	#UDP-GlcNAc:betaGal beta-1,3-N-acetylglucosaminyltransferase 3, Golgi apparatus: M_udpgal_g + M_acglcgal14acglcgalgluside_hs_g = M_h_g + M_udp_g + M_galacglcgal14acglcgalgluside_hs_g
R_B3GNT313g (+)	1387: OPTIMAL	1389: OPTIMAL	-2	0: OPTIMAL	0: OPTIMAL	-1	0	#UDP-GlcNAc:betaGal beta-1,3-N-acetylglucosaminyltransferase 3, Golgi apparatus: M_udpgal_g + M_acgalfucgalacglcgal14acglcgalgluside_hs_g = M_h_g + M_udp_g + M_galacgalfucgalacglcgal14acglcgalgluside_hs_g
R_B3GNT314g (+)	1387: OPTIMAL	1389: OPTIMAL	-2	0: OPTIMAL	0: OPTIMAL	-1	0	#UDP-GlcNAc:betaGal beta-1,3-N-acetylglucosaminyltransferase 3, Golgi apparatus: M_udpgal_g + M_acglcgalacglcgal14acglcgalgluside_hs_g = M_h_g + M_udp_g + M_galacglcgalacglcgal14acglcgalgluside_hs_g
R_B3GNT315g (+)	1389: OPTIMAL	1389: OPTIMAL	0	0: OPTIMAL	0: OPTIMAL	-1	0	#UDP-GlcNAc:betaGal beta-1,3-N-acetylglucosaminyltransferase 3, Golgi apparatus: M_udpgal_g + M_acglc13galacglcgal14acglcgalgluside_hs_g = M_h_g + M_udp_g + M_galacglc13galacglcgal14acglcgalgluside_hs_g
R_B3GNT31g (+)	1389: OPTIMAL	1389: OPTIMAL	0	0: OPTIMAL	0: OPTIMAL	-1	0	#UDP-GlcNAc:betaGal beta-1,3-N-acetylglucosaminyltransferase 3, Golgi apparatus: M_udpgal_g + M_thcrm_hs_g = M_h_g + M_udp_g + M_galthcrm_hs_g
R_B3GNT32g (+)	1389: OPTIMAL	1389: OPTIMAL	0	0: OPTIMAL	0: OPTIMAL	-1	0	#UDP-GlcNAc:betaGal beta-1,3-N-acetylglucosaminyltransferase 3, Golgi apparatus: M_udpgal_g + M_galthcrm_hs_g = M_h_g + M_udp_g + M_galgalthcrm_hs_g
R_B3GNT33g (+)	1389: OPTIMAL	1389: OPTIMAL	0	0: OPTIMAL	0: OPTIMAL	-1	0	#UDP-GlcNAc:betaGal beta-1,3-N-acetylglucosaminyltransferase 3, Golgi apparatus: M_udpgal_g + M_galgalthcrm_hs_g = M_h_g + M_udp_g + M_galgalgalthcrm_hs_g
R_B3GNT34g (+)	1389: OPTIMAL	1389: OPTIMAL	0	0: OPTIMAL	0: OPTIMAL	-1	0	#UDP-GlcNAc:betaGal beta-1,3-N-acetylglucosaminyltransferase 3, Golgi apparatus: M_uacgam_g + M_galgbside_hs_g = M_h_g + M_udp_g + M_acglcgalgbside_hs_g
R_B3GNT35g (+)	1389: OPTIMAL	1389: OPTIMAL	0	0: OPTIMAL	0: OPTIMAL	-1	0	#UDP-GlcNAc:betaGal beta-1,3-N-acetylglucosaminyltransferase 3, Golgi apparatus: M_udpgal_g + M_acglcgalgbside_hs_g = M_h_g + M_udp_g + M_galacglcgalgbside_hs_g
R_B3GNT36g (+)	1389: OPTIMAL	1389: OPTIMAL	0	0: OPTIMAL	0: OPTIMAL	-1	0	#UDP-GlcNAc:betaGal beta-1,3-N-acetylglucosaminyltransferase 3, Golgi apparatus: M_acgal_g + M_gbside_hs_g = M_acgbgbside_hs_g + M_h2o_g
R_B3GNT37g (+)	1389: OPTIMAL	1389: OPTIMAL	0	0: OPTIMAL	0: OPTIMAL	-1	0	#UDP-GlcNAc:betaGal beta-1,3-N-acetylglucosaminyltransferase 3, Golgi apparatus: M_udpgal_g + M_gm2a_hs_g = M_h_g + M_udp_g + M_gm1a_hs_g
R_B3GNT39g (+)	1389: OPTIMAL	1385: OPTIMAL	4	0: OPTIMAL	0: OPTIMAL	-1	0	#UDP-GlcNAc:betaGal beta-1,3-N-acetylglucosaminyltransferase 3, Golgi apparatus: M_udpgal_g + M_gluside_hs_g = M_galgluside_hs_g + M_h_g + M_udp_g
R_B3GNT51g (+)	1389: OPTIMAL	1389: OPTIMAL	0	0: OPTIMAL	0: OPTIMAL	-1	1	#UDP-GlcNAc:betaGal beta-1,3-N-acetylglucosaminyltransferase 5: M_galgluside_hs_g + M_uacgam_g = M_h_g + M_udp_g + M_acglcgalgluside_hs_g
R_BAAT1x (+)	1388: OPTIMAL	1389: OPTIMAL	-1	0: OPTIMAL	0: OPTIMAL	-1	-1	#bile acid Coenzyme A: amino acid N-acyltransferase: M_gly_x + M_cholcoa_x = M_coa_x + M_gchola_x
R_BAAT2x (+)	1388: OPTIMAL	1389: OPTIMAL	-1	0: OPTIMAL	0: OPTIMAL	-1	-1	#bile acid Coenzyme A: amino acid N-acyltransferase: M_cholcoa_x + M_taur_x = M_coa_x + M_tchola_x
R_BAAT3x (+)	1389: OPTIMAL	1389: OPTIMAL	0	0: OPTIMAL	0: OPTIMAL	-1	-1	#bile acid Coenzyme A: amino acid N-acyltransferase: M_gly_x + M_dgcholcoa_x = M_coa_x + M_dgchol_x
R_BAAT4x (+)	1388: OPTIMAL	1389: OPTIMAL	-1	0: OPTIMAL	0: OPTIMAL	-1	-1	#bile acid Coenzyme A: amino acid N-acyltransferase: M_gly_x + M_dcholcoa_x = M_coa_x + M_dgchol_x
R_BACCL (+)	1389: OPTIMAL	1389: OPTIMAL	0	0: OPTIMAL	0: OPTIMAL	-1	0	#biotin-[acetyl-CoA-carboxylase] ligase: M_atp_c + M_h_c + M_btn_c = M_ppi_c + M_btamp_c
R_BACCLm (+)	1389: OPTIMAL	1389: OPTIMAL	0	0: OPTIMAL	0: OPTIMAL	-1	0	#biotin-[acetyl-CoA-carboxylase] ligase, mitochondrial: M_atp_m + M_btn_m = M_ppi_m + M_btamp_m
R_BALABETAtc (+)	1389: OPTIMAL	1389: OPTIMAL	0	0: OPTIMAL	0: OPTIMAL	-1	0	#transport of beta alanine into the intestinal cells by beta transport system: 2.0 M_na1_e + M_ala_B_e + M_cl_e = 2.0 M_na1_c + M_ala_B_c + M_cl_c
R_BALAPAT1tc (+)	1389: OPTIMAL	1389: OPTIMAL	0	0: OPTIMAL	0: OPTIMAL	-1	0	#transport of beta alanine by PAT1 in renal and intestinal cells: M_h_e + M_ala_B_e = M_h_c + M_ala_B_c
R_BALAtmr (-)	1389: OPTIMAL	1389: OPTIMAL	0	1000: OPTIMAL	1000: OPTIMAL	1	0	#R_BALAtmr:Reverse
R_BALAtmr (+)	1389: OPTIMAL	1389: OPTIMAL	0	0: OPTIMAL	0: OPTIMAL	-1	0	#Beta-alanine reversible mitochondrial transport (diffusion): M_ala_B_c = M_ala_B_m
R_BALAVECSEC (+)	1389: OPTIMAL	1389: OPTIMAL	0	0: OPTIMAL	0: OPTIMAL	-1	0	#B-alanine secretion via secretory vesicle (ATP driven): M_h2o_c + M_atp_c + M_ala_B_c + 3.0 M_h_c = M_adp_c + M_h_c + M_pi_c + M_ala_B_e
R_BAMPPALDOX (+)	1389: OPTIMAL	1389: OPTIMAL	0	0: OPTIMAL	0: OPTIMAL	-1	1	#beta-Aminopropion aldehyde:NAD+ oxidoreductase: M_h2o_c + M_bamppald_c + M_nad_c = 2.0 M_h_c + M_nadh_c + M_ala_B_c
R_BAMPPALDOXm (+)	0: INFEASIBLE	1389: OPTIMAL	-1389	0: OPTIMAL	0: OPTIMAL	-1	1	#beta-Aminopropion aldehyde:NAD+ oxidoreductase (m): M_h2o_m + M_nad_m + M_bamppald_m = 2.0 M_h_m + M_nadh_m + M_ala_B_m
R_BBHOX (+)	0: INFEASIBLE	1389: OPTIMAL	-1389	0: OPTIMAL	0: OPTIMAL	-1	-1	#4-Trimethylammoniobutanoate,2-oxoglutarate:oxygen oxidoreductase (3-hydroxylating): M_o2_c + M_akg_c + M_4tmeabutn_c = M_co2_c + M_crn_c + M_succ_c
R_BCDO (+)	1389: OPTIMAL	1389: OPTIMAL	0	0: OPTIMAL	0: OPTIMAL	-1	0	#beta-Carotene dioxygenase: M_o2_c + M_caro_c = 2.0 M_retinal_c
R_BCRNe (+)	1389: OPTIMAL	1389: OPTIMAL	0	0: OPTIMAL	0: OPTIMAL	-1	0	#transport of 3-hydroxy butyryl carnitine into extra cellular space: M_3bcrn_c = M_3bcrn_e
R_BDG2HCGHD (+)	0: INFEASIBLE	1389: OPTIMAL	-1389	0: OPTIMAL	0: OPTIMAL	-1	-1	#beta-D-Glucosyl-2-coumarinate glucohydrolase: M_h2o_c + M_bdg2hc_c = M_h_c + M_2coum_c + M_glc_D_c
R_BDHm (-)	1389: OPTIMAL	1389: OPTIMAL	0	0: OPTIMAL	0: OPTIMAL	-1	0	#R_BDHm:Reverse
R_BDHm (+)	1389: OPTIMAL	1389: OPTIMAL	0	530.273: OPTIMAL	530.273: OPTIMAL	1	0	#(R)-3-Hydroxybutanoate:NAD+ oxidoreductase: M_nad_m + M_bhb_m = M_h_m + M_nadh_m + M_acac_m
R_BDMT_L (+)	1389: OPTIMAL	1389: OPTIMAL	0	0: OPTIMAL	0: OPTIMAL	-1	0	#GDPmannose:chitobiosyldiphosphodolichol beta-D-mannosyltransferase (liver): 0.1 M_chito2pdol_L_c + M_gdpmann_c = M_h_c + M_gdp_c + 0.1 M_mpdol_L_c
R_BDMT_U (+)	1389: OPTIMAL	1389: OPTIMAL	0	0: OPTIMAL	0: OPTIMAL	-1	0	#GDPmannose:chitobiosyldiphosphodolichol beta-D-mannosyltransferase (uterus): M_gdpmann_c + 0.1 M_chito2pdol_U_c = M_h_c + M_gdp_c + 0.1 M_mpdol_U_c
R_BETALDHxm (+)	1389: OPTIMAL	1389: OPTIMAL	0	0: OPTIMAL	0: OPTIMAL	-1	0	#betaine-aldehyde dehydrogenase, mitochondrial: M_h2o_m + M_nad_m + M_betald_m = 2.0 M_h_m + M_nadh_m + M_glyb_m
R_BGLUGCHe (+)	1389: OPTIMAL	1389: OPTIMAL	0	0: OPTIMAL	1000: OPTIMAL	0	0	#binding of betaglucans with glycocholate in the intestinal lumen, reducing serum cholsterol levels.: M_gchola_e + M_bglc_e = M_glgchlo_e
R_BGLUTCHLe (+)	1389: OPTIMAL	1389: OPTIMAL	0	0: OPTIMAL	0: OPTIMAL	-1	0	#binding of betaglucans with taurocholate in the intestinal lumen, reducing serum cholsterol levels.: M_tchola_e + M_bglc_e = M_gltcho_e
R_BGLUTDECHOe (+)	1389: OPTIMAL	1389: OPTIMAL	0	0: OPTIMAL	1000: OPTIMAL	0	0	#binding of betaglucans with taurodeoxycholate in the intestinal lumen, reducing serum cholsterol levels.: M_bglc_e + M_tdechola_e = M_gltdechol_e
R_BHBt (-)	1389: OPTIMAL	1389: OPTIMAL	0	0: OPTIMAL	1000: OPTIMAL	0	0	#R_BHBt:Reverse
R_BHBt (+)	1389: OPTIMAL	1389: OPTIMAL	0	0: OPTIMAL	1000: OPTIMAL	0	0	#(R)-3-Hydroxybutanoate transport via H+ symport: M_h_e + M_bhb_e = M_h_c + M_bhb_c
R_BHBtm (-)	1389: OPTIMAL	1389: OPTIMAL	0	0: OPTIMAL	0: OPTIMAL	-1	0	#R_BHBtm:Reverse
R_BHBtm (+)	1389: OPTIMAL	1389: OPTIMAL	0	530.273: OPTIMAL	530.273: OPTIMAL	1	0	#(R)-3-Hydroxybutanoate mitochondrial transport via H+ symport: M_h_c + M_bhb_c = M_h_m + M_bhb_m
R_BHMT (+)	1387: OPTIMAL	1389: OPTIMAL	-2	0: OPTIMAL	0: OPTIMAL	-1	0	#betaine-homocysteine S-methyltransferase: M_hcys_L_c + M_glyb_c = M_dmgly_c + M_met_L_c
R_BILDGLCURt (-)	1389: OPTIMAL	1389: OPTIMAL	0	0: OPTIMAL	1000: OPTIMAL	0	0	#R_BILDGLCURt:Reverse
R_BILDGLCURt (+)	1389: OPTIMAL	1389: OPTIMAL	0	0: OPTIMAL	1000: OPTIMAL	0	0	#bilirubin beta-diglucuronide transport via bicarbonate countertransport: M_hco3_c + M_bildglcur_e = M_hco3_e + M_bildglcur_c
R_BILDGLCURte (+)	1389: OPTIMAL	1389: OPTIMAL	0	0: OPTIMAL	0: OPTIMAL	-1	1	#bilirubin beta-diglucuronide transport MDR: M_h2o_c + M_atp_c + M_bildglcur_c + 3.0 M_h_c = M_adp_c + M_h_c + M_pi_c + M_bildglcur_e
R_BILDGLCURtr (-)	1389: OPTIMAL	1389: OPTIMAL	0	0: OPTIMAL	0: OPTIMAL	-1	0	#R_BILDGLCURtr:Reverse
R_BILDGLCURtr (+)	1389: OPTIMAL	1389: OPTIMAL	0	0: OPTIMAL	0: OPTIMAL	-1	0	#glucuronidated compound transport: M_bildglcur_c = M_bildglcur_r
R_BILGLCURt (-)	1389: OPTIMAL	1389: OPTIMAL	0	0: OPTIMAL	1000: OPTIMAL	0	0	#R_BILGLCURt:Reverse
R_BILGLCURt (+)	1389: OPTIMAL	1389: OPTIMAL	0	0: OPTIMAL	1000: OPTIMAL	0	0	#bilirubin monoglucuronide transport via bicarbonate countertransport: M_hco3_c + M_bilglcur_e = M_hco3_e + M_bilglcur_c
R_BILGLCURte (+)	1389: OPTIMAL	1389: OPTIMAL	0	0: OPTIMAL	0: OPTIMAL	-1	1	#bilirubin monoglucuronide transport MDR: M_h2o_c + M_atp_c + M_bilglcur_c + 3.0 M_h_c = M_adp_c + M_h_c + M_pi_c + M_bilglcur_e
R_BILGLCURtr (-)	1389: OPTIMAL	1389: OPTIMAL	0	0: OPTIMAL	0: OPTIMAL	-1	0	#R_BILGLCURtr:Reverse
R_BILGLCURtr (+)	1389: OPTIMAL	1389: OPTIMAL	0	525.395: OPTIMAL	525.395: OPTIMAL	1	0	#glucuronidated compound transport: M_bilglcur_c = M_bilglcur_r
R_BILIRED (+)	1389: OPTIMAL	1389: OPTIMAL	0	0: OPTIMAL	0: OPTIMAL	-1	1	#Nad(p)h biliverdin reductase: M_h_c + M_nadph_c + M_biliverd_c = M_nadp_c + M_bilirub_c
R_BILIRUBt2 (-)	1389: OPTIMAL	1389: OPTIMAL	0	0: OPTIMAL	1000: OPTIMAL	0	0	#R_BILIRUBt2:Reverse
R_BILIRUBt2 (+)	1389: OPTIMAL	1389: OPTIMAL	0	0: OPTIMAL	474.605: OPTIMAL	0	0	#bilirubin transport via bicarbonate countertransport: M_hco3_c + M_bilirub_e = M_hco3_e + M_bilirub_c
R_BILIRUBtr (-)	1389: OPTIMAL	1389: OPTIMAL	0	0: OPTIMAL	1000: OPTIMAL	0	0	#R_BILIRUBtr:Reverse
R_BILIRUBtr (+)	1389: OPTIMAL	1389: OPTIMAL	0	0: OPTIMAL	474.605: OPTIMAL	0	0	#lipid, flip-flop intracellular transport: M_bilirub_c = M_bilirub_r
R_BIOCYTtn (-)	0: INFEASIBLE	1389: OPTIMAL	-1389	0: OPTIMAL	0: OPTIMAL	-1	0	#R_BIOCYTtn:Reverse
R_BIOCYTtn (+)	1389: OPTIMAL	1389: OPTIMAL	0	0: OPTIMAL	0: OPTIMAL	-1	0	#biocytin transport, nuclear: M_biocyt_c = M_biocyt_n
R_biomass_reaction (+)	1389: OPTIMAL	1389: OPTIMAL	0	3.198: OPTIMAL	3.198: OPTIMAL	1	0	#Generic human biomass reaction: 20.650823 M_h2o_c + 20.704451 M_atp_c + 0.385872 M_glu_L_c + 0.352607 M_asp_L_c + 0.036117 M_gtp_c + 0.279425 M_asn_L_c + 0.505626 M_ala_L_c + 0.046571 M_cys_L_c + 0.325996 M_gln_L_c + 0.538891 M_gly_c + 0.392525 M_ser_L_c + 0.31269 M_thr_L_c + 0.592114 M_lys_L_c + 0.35926 M_arg_L_c + 0.153018 M_met_L_c + 0.023315 M_pail_hs_c + 0.039036 M_ctp_c + 0.154463 M_pchol_…
R_BMTer_L (+)	1389: OPTIMAL	1389: OPTIMAL	0	0: OPTIMAL	0: OPTIMAL	-1	1	#B mannosyltransferase, endoplasmic reticulum: 0.1 M_dolmanp_L_r + M_memgacpail_hs_r = 0.1 M_dolp_L_r + M_h_r + M_m2emgacpail_hs_r
R_BMTer_U (+)	1389: OPTIMAL	1389: OPTIMAL	0	0: OPTIMAL	0: OPTIMAL	-1	1	#B mannosyltransferase, endoplasmic reticulum: M_memgacpail_hs_r + 0.1 M_dolmanp_U_r = M_h_r + M_m2emgacpail_hs_r + 0.1 M_dolp_U_r
R_BPNT (+)	1389: OPTIMAL	1350: OPTIMAL	39	0: OPTIMAL	0: OPTIMAL	-1	0	#3',5'-bisphosphate nucleotidase: M_h2o_c + M_pap_c = M_pi_c + M_amp_c
R_BPNT2 (+)	1389: OPTIMAL	1389: OPTIMAL	0	0: OPTIMAL	0: OPTIMAL	-1	0	#3',5'-bisphosphate nucleotidase (paps): M_h2o_c + M_paps_c = M_pi_c + M_aps_c
R_BTND1 (+)	1389: OPTIMAL	1389: OPTIMAL	0	0: OPTIMAL	0: OPTIMAL	-1	0	#biotinidase (biotin): M_h2o_c + M_biocyt_c = M_lys_L_c + M_btn_c
R_BTND1n (+)	1389: OPTIMAL	1389: OPTIMAL	0	0: OPTIMAL	0: OPTIMAL	-1	0	#biotinidase (biotin), nuclear: M_biocyt_n + M_h2o_n = M_btn_n + M_lys_L_n
R_BTNDe (+)	1389: OPTIMAL	1389: OPTIMAL	0	0: OPTIMAL	0: OPTIMAL	-1	0	#biotinidase (biotin), extracellular: M_h2o_e + M_biocyt_e = M_lys_L_e + M_btn_e
R_BTNDm (+)	1389: OPTIMAL	1389: OPTIMAL	0	0: OPTIMAL	0: OPTIMAL	-1	0	#biotinidase (biotin), mitochondrial: M_h2o_m + M_biocyt_m = M_lys_L_m + M_btn_m
R_BTNPL (+)	1389: OPTIMAL	1389: OPTIMAL	0	0: OPTIMAL	0: OPTIMAL	-1	0	#holocarboxylase synthestase (biotin protein ligase): M_apoC_Lys_c + M_btamp_c = M_h_c + M_amp_c + M_apoC_Lys_btn_c
R_BTNPLm (+)	1389: OPTIMAL	1389: OPTIMAL	0	0: OPTIMAL	0: OPTIMAL	-1	0	#holocarboxylase synthestase (biotin protein ligase), mitochondrial: M_apoC_Lys_m + M_btamp_m = M_h_m + M_amp_m + M_apoC_Lys_btn_m
R_BTNt2 (-)	1389: OPTIMAL	1389: OPTIMAL	0	1000: OPTIMAL	1000: OPTIMAL	1	0	#R_BTNt2:Reverse
R_BTNt2 (+)	1389: OPTIMAL	1389: OPTIMAL	0	0: OPTIMAL	0: OPTIMAL	-1	0	#Biotin reversible transport via proton symport: M_h_e + M_btn_e = M_h_c + M_btn_c
R_BTNt2m (-)	0: INFEASIBLE	1389: OPTIMAL	-1389	0: OPTIMAL	0: OPTIMAL	-1	0	#R_BTNt2m:Reverse
R_BTNt2m (+)	0: INFEASIBLE	1389: OPTIMAL	-1389	0: OPTIMAL	0: OPTIMAL	-1	0	#Biotin reversible transport via proton symport, mitochondria: M_h_c + M_btn_c = M_h_m + M_btn_m
R_BTNt3i (+)	1389: OPTIMAL	1389: OPTIMAL	0	0: OPTIMAL	0: OPTIMAL	-1	1	#Biotin transport via sodium symport: M_h2o_c + M_atp_c + M_na1_e + M_btn_e + 3.0 M_h_c = M_adp_c + M_h_c + M_pi_c + M_na1_c + M_btn_c
R_BTNt3ile (+)	1389: OPTIMAL	1389: OPTIMAL	0	0: OPTIMAL	0: OPTIMAL	-1	1	#Biotin transport via sodium symport: M_h2o_c + M_atp_c + M_na1_e + M_btn_e + 3.0 M_h_c = M_adp_c + M_h_c + M_pi_c + M_na1_c + M_btn_c
R_BTNt4i (+)	1389: OPTIMAL	1389: OPTIMAL	0	1000: OPTIMAL	1000: OPTIMAL	1	0	#Biotin uptake (antiport): M_h_c + M_btn_e = M_h_e + M_btn_c
R_BTNTe (+)	1389: OPTIMAL	1389: OPTIMAL	0	0: OPTIMAL	0: OPTIMAL	-1	0	#release of biotin across the basolatral membrane: M_btn_c = M_btn_e
R_BTNtn (-)	1389: OPTIMAL	1389: OPTIMAL	0	0: OPTIMAL	0: OPTIMAL	-1	0	#R_BTNtn:Reverse
R_BTNtn (+)	0: INFEASIBLE	1389: OPTIMAL	-1389	0: OPTIMAL	0: OPTIMAL	-1	0	#Biotin transport, nuclear: M_btn_c = M_btn_n
R_BUP2 (+)	1389: OPTIMAL	1389: OPTIMAL	0	0: OPTIMAL	0: OPTIMAL	-1	-1	#beta-ureidopropionase (D-3-amino-isobutanoate forming): M_h2o_c + 2.0 M_h_c + M_3uib_c = M_nh4_c + M_co2_c + M_3aib_D_c
R_BUTt2m (-)	0: INFEASIBLE	1389: OPTIMAL	-1389	0: OPTIMAL	0: OPTIMAL	-1	0	#R_BUTt2m:Reverse
R_BUTt2m (+)	1389: OPTIMAL	1389: OPTIMAL	0	0: OPTIMAL	0: OPTIMAL	-1	0	#Butyrate mitochondrial transport via proton symport, reversible: M_h_c + M_but_c = M_h_m + M_but_m
R_BUTt2r (-)	1389: OPTIMAL	1389: OPTIMAL	0	0: OPTIMAL	1000: OPTIMAL	0	0	#R_BUTt2r:Reverse
R_BUTt2r (+)	1389: OPTIMAL	1389: OPTIMAL	0	0: OPTIMAL	1000: OPTIMAL	0	0	#Butyrate transport via proton symport, reversible: M_h_e + M_but_e = M_h_c + M_but_c
R_BVITEt (+)	1389: OPTIMAL	1389: OPTIMAL	0	0: OPTIMAL	1000: OPTIMAL	0	0	#beta-Tocopherol (Vit. E) transport: M_bvite_e = M_bvite_c
R_BZt (-)	0: INFEASIBLE	1389: OPTIMAL	-1389	0: OPTIMAL	0: OPTIMAL	-1	0	#R_BZt:Reverse
R_BZt (+)	0: INFEASIBLE	1389: OPTIMAL	-1389	0: OPTIMAL	0: OPTIMAL	-1	0	#benzoate transport (diffusion): M_bz_e = M_bz_c
R_BZtr (-)	0: INFEASIBLE	1389: OPTIMAL	-1389	0: OPTIMAL	0: OPTIMAL	-1	0	#R_BZtr:Reverse
R_BZtr (+)	0: INFEASIBLE	1389: OPTIMAL	-1389	0: OPTIMAL	0: OPTIMAL	-1	0	#Benzene transporter, endoplasmic reticulum: M_bz_c = M_bz_r
R_C100CPT1 (-)	0: INFEASIBLE	1389: OPTIMAL	-1389	0: OPTIMAL	0: OPTIMAL	-1	0	#R_C100CPT1:Reverse
R_C100CPT1 (+)	1389: OPTIMAL	1389: OPTIMAL	0	0: OPTIMAL	0: OPTIMAL	-1	0	#production of decanoylcarnitine: M_crn_c + M_dcacoa_c = M_coa_c + M_c10crn_c
R_C101CPT1 (-)	0: INFEASIBLE	1389: OPTIMAL	-1389	0: OPTIMAL	0: OPTIMAL	-1	0	#R_C101CPT1:Reverse
R_C101CPT1 (+)	1389: OPTIMAL	1389: OPTIMAL	0	0: OPTIMAL	0: OPTIMAL	-1	0	#production of decenoylcarnitine: M_crn_c + M_c101coa_c = M_coa_c + M_c101crn_c
R_C101CRNe (+)	1389: OPTIMAL	1389: OPTIMAL	0	0: OPTIMAL	0: OPTIMAL	-1	0	#transport of decenoyl carnitine into extra cellular space: M_c101crn_c = M_c101crn_e
R_C102CPT1 (-)	0: INFEASIBLE	1389: OPTIMAL	-1389	0: OPTIMAL	0: OPTIMAL	-1	0	#R_C102CPT1:Reverse
R_C102CPT1 (+)	1389: OPTIMAL	1389: OPTIMAL	0	0: OPTIMAL	0: OPTIMAL	-1	0	#production of decadienoylcarnitine: M_crn_c + M_decdicoa_c = M_coa_c + M_decdicrn_c
R_C10CRNe (+)	1389: OPTIMAL	1389: OPTIMAL	0	0: OPTIMAL	0: OPTIMAL	-1	0	#transport of decanoyl carnitine into extra cellular space: M_c10crn_c = M_c10crn_e
R_C10DCc (-)	0: INFEASIBLE	1389: OPTIMAL	-1389	0: OPTIMAL	0: OPTIMAL	-1	0	#R_C10DCc:Reverse
R_C10DCc (+)	1389: OPTIMAL	1389: OPTIMAL	0	0: OPTIMAL	0: OPTIMAL	-1	0	#production of sebacoylcarnitine: M_crn_c + M_sebcoa_c = M_coa_c + M_c10dc_c
R_C10DCCACT (-)	1389: OPTIMAL	1389: OPTIMAL	0	0: OPTIMAL	0: OPTIMAL	-1	0	#R_C10DCCACT:Reverse
R_C10DCCACT (+)	1389: OPTIMAL	1389: OPTIMAL	0	0: OPTIMAL	0: OPTIMAL	-1	0	#transport of sebacoyl carnitine into cytosol: M_c10dc_x = M_c10dc_c
R_C10DCe (+)	1389: OPTIMAL	1389: OPTIMAL	0	0: OPTIMAL	0: OPTIMAL	-1	0	#transport of sebacoyl carnitine into extra cellular space: M_c10dc_c = M_c10dc_e
R_C10OHc (-)	0: INFEASIBLE	1389: OPTIMAL	-1389	0: OPTIMAL	0: OPTIMAL	-1	0	#R_C10OHc:Reverse
R_C10OHc (+)	1389: OPTIMAL	1389: OPTIMAL	0	0: OPTIMAL	0: OPTIMAL	-1	0	#production of 3-OHdecanoylcarnitinec: M_crn_c + M_3hdcoa_c = M_coa_c + M_3deccrn_c
R_C120CPT1 (-)	0: INFEASIBLE	1389: OPTIMAL	-1389	0: OPTIMAL	0: OPTIMAL	-1	0	#R_C120CPT1:Reverse
R_C120CPT1 (+)	1389: OPTIMAL	1389: OPTIMAL	0	0: OPTIMAL	0: OPTIMAL	-1	0	#production of dodecanoylcarnitine: M_crn_c + M_ddcacoa_c = M_coa_c + M_ddeccrn_c
R_C121CPT1 (-)	0: INFEASIBLE	1389: OPTIMAL	-1389	0: OPTIMAL	0: OPTIMAL	-1	0	#R_C121CPT1:Reverse
R_C121CPT1 (+)	1389: OPTIMAL	1389: OPTIMAL	0	0: OPTIMAL	0: OPTIMAL	-1	0	#production of dodecenoylcarnitine: M_crn_c + M_dd2coa_c = M_coa_c + M_ddece1crn_c
R_C12DCACOT (+)	1389: OPTIMAL	1389: OPTIMAL	0	0: OPTIMAL	0: OPTIMAL	-1	0	#thioesterification of dodecanedioyl coa for release into cytosol: M_h2o_x + M_c12dccoa_x = M_h_x + M_coa_x + M_dodecanac_x
R_C12DCACT (+)	1389: OPTIMAL	1389: OPTIMAL	0	0: OPTIMAL	0: OPTIMAL	-1	0	#activation of Dodecanedioic acid: M_atp_c + M_coa_c + M_dodecanac_c = M_amp_c + M_ppi_c + M_c12dccoa_c
R_C12DCe (+)	1389: OPTIMAL	1389: OPTIMAL	0	0: OPTIMAL	0: OPTIMAL	-1	0	#excretion of C12DC: M_c12dc_c = M_c12dc_e
R_C12DCTD (-)	0: INFEASIBLE	1389: OPTIMAL	-1389	0: OPTIMAL	0: OPTIMAL	-1	0	#R_C12DCTD:Reverse
R_C12DCTD (+)	1389: OPTIMAL	1389: OPTIMAL	0	0: OPTIMAL	0: OPTIMAL	-1	0	#transport of Dodecanedioic acid by diffusion: M_dodecanac_x = M_dodecanac_c
R_C12OHc (-)	0: INFEASIBLE	1389: OPTIMAL	-1389	0: OPTIMAL	0: OPTIMAL	-1	0	#R_C12OHc:Reverse
R_C12OHc (+)	1389: OPTIMAL	1389: OPTIMAL	0	0: OPTIMAL	0: OPTIMAL	-1	0	#production of 3-OHdodecanoylcarnitinec: M_crn_c + M_3hddcoa_c = M_coa_c + M_3ddcrn_c
R_C140CPT1 (-)	0: INFEASIBLE	1389: OPTIMAL	-1389	0: OPTIMAL	0: OPTIMAL	-1	0	#R_C140CPT1:Reverse
R_C140CPT1 (+)	1389: OPTIMAL	1389: OPTIMAL	0	0: OPTIMAL	0: OPTIMAL	-1	0	#production of myristoylcarnitine: M_crn_c + M_tdcoa_c = M_coa_c + M_tdcrn_c
R_C141ACBP (-)	0: INFEASIBLE	1389: OPTIMAL	-1389	0: OPTIMAL	0: OPTIMAL	-1	0	#R_C141ACBP:Reverse
R_C141ACBP (+)	1389: OPTIMAL	1389: OPTIMAL	0	0: OPTIMAL	0: OPTIMAL	-1	0	#transport of 3-hydroxytetradecenoyl coa from mitochondria into cytosol: M_3tetd7ecoa_m = M_3tetd7ecoa_c
R_C141CPT1 (-)	0: INFEASIBLE	1389: OPTIMAL	-1389	0: OPTIMAL	0: OPTIMAL	-1	0	#R_C141CPT1:Reverse
R_C141CPT1 (+)	1389: OPTIMAL	1389: OPTIMAL	0	0: OPTIMAL	0: OPTIMAL	-1	0	#production of tetradecenoylcarnitine: M_crn_c + M_tetdece1coa_c = M_coa_c + M_tetdece1crn_c
R_C141OHc (-)	0: INFEASIBLE	1389: OPTIMAL	-1389	0: OPTIMAL	0: OPTIMAL	-1	0	#R_C141OHc:Reverse
R_C141OHc (+)	1389: OPTIMAL	1389: OPTIMAL	0	0: OPTIMAL	0: OPTIMAL	-1	0	#production of 3-hydroxytetradecenoyl carnitine: M_crn_c + M_3tetd7ecoa_c = M_coa_c + M_3tetd7ecoacrn_c
R_C141OHe (+)	1389: OPTIMAL	1389: OPTIMAL	0	0: OPTIMAL	0: OPTIMAL	-1	0	#excretion of C14:1-OH: M_3tetd7ecoacrn_c = M_3tetd7ecoacrn_e
R_C142ACBP (-)	0: INFEASIBLE	1389: OPTIMAL	-1389	0: OPTIMAL	0: OPTIMAL	-1	0	#R_C142ACBP:Reverse
R_C142ACBP (+)	1389: OPTIMAL	1389: OPTIMAL	0	0: OPTIMAL	0: OPTIMAL	-1	0	#transport of 3-hydroxytetradeca dienoyl coa from mitochondria into cytosol: M_3ttetddcoa_m = M_3ttetddcoa_c
R_C142CPT1 (-)	0: INFEASIBLE	1389: OPTIMAL	-1389	0: OPTIMAL	0: OPTIMAL	-1	0	#R_C142CPT1:Reverse
R_C142CPT1 (+)	1389: OPTIMAL	1389: OPTIMAL	0	0: OPTIMAL	0: OPTIMAL	-1	0	#production of tetradecadienoylcarnitine: M_crn_c + M_tetdec2coa_c = M_coa_c + M_tetdec2crn_c
R_C142OHc (-)	0: INFEASIBLE	1389: OPTIMAL	-1389	0: OPTIMAL	0: OPTIMAL	-1	0	#R_C142OHc:Reverse
R_C142OHc (+)	1389: OPTIMAL	1389: OPTIMAL	0	0: OPTIMAL	0: OPTIMAL	-1	0	#production of 3-hydroxytetradeca dienoyl carnitine: M_crn_c + M_3ttetddcoa_c = M_coa_c + M_3ttetddcoacrn_c
R_C142OHe (+)	1389: OPTIMAL	1389: OPTIMAL	0	0: OPTIMAL	0: OPTIMAL	-1	0	#excretion of C14:2-OH: M_3ttetddcoacrn_c = M_3ttetddcoacrn_e
R_C14OHc (-)	0: INFEASIBLE	1389: OPTIMAL	-1389	0: OPTIMAL	0: OPTIMAL	-1	0	#R_C14OHc:Reverse
R_C14OHc (+)	1389: OPTIMAL	1389: OPTIMAL	0	0: OPTIMAL	0: OPTIMAL	-1	0	#production of 3-hydroxytetradecanoylcarnitine: M_crn_c + M_3htdcoa_c = M_coa_c + M_3tdcrn_c
R_C14STRr (+)	1389: OPTIMAL	1389: OPTIMAL	0	1000: OPTIMAL	1000: OPTIMAL	1	1	#C-14 sterol reductase: M_h_r + M_44mctr_r + M_nadph_r = M_44mzym_r + M_nadp_r
R_C160CPT1 (+)	1389: OPTIMAL	1389: OPTIMAL	0	1000: OPTIMAL	1000: OPTIMAL	1	1	#production of Palmitoylcarnitine: M_crn_c + M_pmtcoa_c = M_coa_c + M_pmtcrn_c
R_C160CPT2 (+)	1389: OPTIMAL	1389: OPTIMAL	0	0: OPTIMAL	0: OPTIMAL	-1	0	#C160 transport into the mitochondria: M_coa_m + M_pmtcrn_m = M_crn_m + M_pmtcoa_m
R_C160CRNt (+)	1389: OPTIMAL	1389: OPTIMAL	0	0: OPTIMAL	0: OPTIMAL	-1	1	#C160 transport into the mitochondria: M_pmtcrn_c = M_pmtcrn_m
R_C161CPT1 (+)	1389: OPTIMAL	1389: OPTIMAL	0	0: OPTIMAL	0: OPTIMAL	-1	1	#production of palmitoleoylcarnitine: M_crn_c + M_hdcoa_c = M_coa_c + M_hdcecrn_c
R_C161CPT12 (+)	1389: OPTIMAL	1389: OPTIMAL	0	0: OPTIMAL	0: OPTIMAL	-1	1	#carnitine O-palmitoyltransferase: M_crn_c + M_hdd2coa_c = M_coa_c + M_hdd2crn_c
R_C161CPT2 (+)	1389: OPTIMAL	1389: OPTIMAL	0	0: OPTIMAL	0: OPTIMAL	-1	0	#transport of Hexadecenoyl-CoA into mitochondrial matrix: M_coa_m + M_hdcecrn_m = M_crn_m + M_hdcoa_m
R_C161CPT22 (+)	1389: OPTIMAL	1389: OPTIMAL	0	0: OPTIMAL	0: OPTIMAL	-1	0	#C161 transport into the mitochondria: M_coa_m + M_hdd2crn_m = M_crn_m + M_hdd2coa_m
R_C161CRN2t (+)	1389: OPTIMAL	1389: OPTIMAL	0	0: OPTIMAL	0: OPTIMAL	-1	1	#C161 transport into the mitochondria: M_hdd2crn_c = M_hdd2crn_m
R_C161CRNt (+)	1389: OPTIMAL	1389: OPTIMAL	0	0: OPTIMAL	0: OPTIMAL	-1	1	#C161 transport into the mitochondria: M_hdcecrn_c = M_hdcecrn_m
R_C161OHc (-)	0: INFEASIBLE	1389: OPTIMAL	-1389	0: OPTIMAL	0: OPTIMAL	-1	0	#R_C161OHc:Reverse
R_C161OHc (+)	1389: OPTIMAL	1389: OPTIMAL	0	0: OPTIMAL	0: OPTIMAL	-1	0	#production of 3-hydroxyhexadecenoylcarnitine: M_crn_c + M_3hdeccoa_c = M_coa_c + M_3hdececrn_c
R_C162ACBP (-)	0: INFEASIBLE	1389: OPTIMAL	-1389	0: OPTIMAL	0: OPTIMAL	-1	0	#R_C162ACBP:Reverse
R_C162ACBP (+)	1389: OPTIMAL	1389: OPTIMAL	0	0: OPTIMAL	0: OPTIMAL	-1	0	#transport of 3-hydroxy trans7,10-hexadecadienoylcoa from mitochondria into cytosol: M_3thexddcoa_m = M_3thexddcoa_c
R_C162OHc (-)	0: INFEASIBLE	1389: OPTIMAL	-1389	0: OPTIMAL	0: OPTIMAL	-1	0	#R_C162OHc:Reverse
R_C162OHc (+)	1389: OPTIMAL	1389: OPTIMAL	0	0: OPTIMAL	0: OPTIMAL	-1	0	#production of 3-hydroxy hexadecadienoyl carnitine: M_crn_c + M_3thexddcoa_c = M_coa_c + M_3thexddcoacrn_c
R_C162OHe (+)	1389: OPTIMAL	1389: OPTIMAL	0	0: OPTIMAL	0: OPTIMAL	-1	0	#excretion of C16:2OH: M_3thexddcoacrn_c = M_3thexddcoacrn_e
R_C16DCc (-)	0: INFEASIBLE	1389: OPTIMAL	-1389	0: OPTIMAL	0: OPTIMAL	-1	0	#R_C16DCc:Reverse
R_C16DCc (+)	1389: OPTIMAL	1389: OPTIMAL	0	0: OPTIMAL	0: OPTIMAL	-1	0	#production of hexadecanedioylcarnitine: M_crn_c + M_hexdicoa_c = M_coa_c + M_c16dc_c
R_C16DCe (+)	1389: OPTIMAL	1389: OPTIMAL	0	0: OPTIMAL	0: OPTIMAL	-1	0	#transport of Hexadecanedioic acid mono-L-carnitine ester into extra cellular space: M_c16dc_c = M_c16dc_e
R_C16OHc (-)	0: INFEASIBLE	1389: OPTIMAL	-1389	0: OPTIMAL	0: OPTIMAL	-1	0	#R_C16OHc:Reverse
R_C16OHc (+)	1389: OPTIMAL	1389: OPTIMAL	0	0: OPTIMAL	0: OPTIMAL	-1	0	#production of 3-hydroxyhexadecanoylcarnitinec: M_crn_c + M_3hexdcoa_c = M_coa_c + M_3hexdcrn_c
R_C16txc (+)	1389: OPTIMAL	1389: OPTIMAL	0	0: OPTIMAL	0: OPTIMAL	-1	0	#transport of palmitoylcoa into peroxisomes: M_h2o_c + M_atp_c + M_pmtcoa_c + 3.0 M_h_c = M_adp_c + M_h_c + M_pi_c + M_pmtcoa_x
R_C180CPT1 (+)	1389: OPTIMAL	1389: OPTIMAL	0	0: OPTIMAL	0: OPTIMAL	-1	1	#production of stearoylcarnitine: M_crn_c + M_stcoa_c = M_coa_c + M_stcrn_c
R_C180CPT2 (+)	1389: OPTIMAL	1389: OPTIMAL	0	0: OPTIMAL	0: OPTIMAL	-1	0	#carnitine O-stearoyl transferase: M_coa_m + M_stcrn_m = M_crn_m + M_stcoa_m
R_C180CRNt (+)	1389: OPTIMAL	1389: OPTIMAL	0	0: OPTIMAL	0: OPTIMAL	-1	1	#C180 transport into the mitochondria: M_stcrn_c = M_stcrn_m
R_C181CPT1 (+)	1389: OPTIMAL	1389: OPTIMAL	0	1000: OPTIMAL	1000: OPTIMAL	1	1	#transport of Octadecenoyl-CoA into mitochondrial matrix: M_crn_c + M_odecoa_c = M_coa_c + M_odecrn_c
R_C181CPT2 (+)	1389: OPTIMAL	1389: OPTIMAL	0	1000: OPTIMAL	1000: OPTIMAL	1	0	#transport of Octadecenoyl-CoA into mitochondrial matrix: M_coa_m + M_odecrn_m = M_crn_m + M_odecoa_m
R_C181CRNt (+)	1389: OPTIMAL	1389: OPTIMAL	0	1000: OPTIMAL	1000: OPTIMAL	1	1	#C181 transport into the mitochondria: M_odecrn_c = M_odecrn_m
R_C181OHc (-)	0: INFEASIBLE	1389: OPTIMAL	-1389	0: OPTIMAL	0: OPTIMAL	-1	0	#R_C181OHc:Reverse
R_C181OHc (+)	1389: OPTIMAL	1389: OPTIMAL	0	0: OPTIMAL	0: OPTIMAL	-1	0	#production of 3-hydroxyoctadecenoylcarnitinec: M_crn_c + M_3octdece1coa_c = M_coa_c + M_3octdece1crn_c
R_C182OHc (-)	0: INFEASIBLE	1389: OPTIMAL	-1389	0: OPTIMAL	0: OPTIMAL	-1	0	#R_C182OHc:Reverse
R_C182OHc (+)	1389: OPTIMAL	1389: OPTIMAL	0	0: OPTIMAL	0: OPTIMAL	-1	0	#production of 3-hydroxyoctadecadienoylcarnitine: M_crn_c + M_3ocddcoa_c = M_coa_c + M_3octdec2crn_c
R_C18OHc (-)	0: INFEASIBLE	1389: OPTIMAL	-1389	0: OPTIMAL	0: OPTIMAL	-1	0	#R_C18OHc:Reverse
R_C18OHc (+)	1389: OPTIMAL	1389: OPTIMAL	0	0: OPTIMAL	0: OPTIMAL	-1	0	#production of 3-hydroxyoctadecanoylcarnitine: M_crn_c + M_3hodcoa_c = M_coa_c + M_3octdeccrn_c
R_C204CPT1 (+)	1389: OPTIMAL	1389: OPTIMAL	0	0: OPTIMAL	0: OPTIMAL	-1	1	#carnitine C20:4 transferase: M_crn_c + M_arachdcoa_c = M_coa_c + M_arachdcrn_c
R_C204CPT2 (+)	1389: OPTIMAL	1387: OPTIMAL	2	0: OPTIMAL	0: OPTIMAL	-1	0	#arachidonic acid transport into the mitochondria: M_coa_m + M_arachdcrn_m = M_crn_m + M_arachdcoa_m
R_C204CRNt (+)	1389: OPTIMAL	1387: OPTIMAL	2	0: OPTIMAL	0: OPTIMAL	-1	0	#arachidonic acid transport into the mitochondria: M_arachdcrn_c = M_arachdcrn_m
R_C226COAtx (-)	1389: OPTIMAL	1389: OPTIMAL	0	0: OPTIMAL	0: OPTIMAL	-1	0	#R_C226COAtx:Reverse
R_C226COAtx (+)	1389: OPTIMAL	1389: OPTIMAL	0	0: OPTIMAL	0: OPTIMAL	-1	0	#fatty acid intracellular transport: M_c226coa_c = M_c226coa_x
R_C226CPT1 (+)	1389: OPTIMAL	1388: OPTIMAL	1	0: OPTIMAL	0: OPTIMAL	-1	1	#carnitine C22:6 transferase: M_crn_c + M_c226coa_c = M_coa_c + M_c226crn_c
R_C226CPT2 (+)	1389: OPTIMAL	1388: OPTIMAL	1	0: OPTIMAL	0: OPTIMAL	-1	0	#C226 transport into the mitochondria: M_coa_m + M_c226crn_m = M_crn_m + M_c226coa_m
R_C226CRNt (+)	1389: OPTIMAL	1388: OPTIMAL	1	0: OPTIMAL	0: OPTIMAL	-1	0	#C226 transport into the mitochondria: M_c226crn_c = M_c226crn_m
R_C2M26DCOAHLm (-)	0: INFEASIBLE	1389: OPTIMAL	-1389	0: OPTIMAL	0: OPTIMAL	-1	1	#R_C2M26DCOAHLm:Reverse
R_C2M26DCOAHLm (+)	0: INFEASIBLE	1389: OPTIMAL	-1389	0: OPTIMAL	0: OPTIMAL	-1	1	#cis-2-Methyl-5-isopropylhexa-2,5-dienoyl-CoA hydro-lyase (m): M_h2o_m + M_c2m26dcoa_m = M_3h26dm5coa_m
R_C2M26DCOAHLx (-)	0: INFEASIBLE	1389: OPTIMAL	-1389	0: OPTIMAL	0: OPTIMAL	-1	1	#R_C2M26DCOAHLx:Reverse
R_C2M26DCOAHLx (+)	0: INFEASIBLE	1389: OPTIMAL	-1389	0: OPTIMAL	0: OPTIMAL	-1	1	#cis-2-Methyl-5-isopropylhexa-2,5-dienoyl-CoA hydro-lyase (x): M_h2o_x + M_c2m26dcoa_x = M_3h26dm5coa_x
R_C2tcx (-)	1389: OPTIMAL	1389: OPTIMAL	0	1000: OPTIMAL	1000: OPTIMAL	1	0	#R_C2tcx:Reverse
R_C2tcx (+)	1389: OPTIMAL	1389: OPTIMAL	0	0: OPTIMAL	0: OPTIMAL	-1	0	#transport of acetylcarnitine from peroxisomes to cytosol: M_acrn_x = M_acrn_c
R_C30CPT1 (+)	1389: OPTIMAL	1389: OPTIMAL	0	0: OPTIMAL	0: OPTIMAL	-1	0	#production of propionylcarnitine: M_ppcoa_c + M_crn_c = M_coa_c + M_pcrn_c
R_C3DCe (+)	1389: OPTIMAL	1389: OPTIMAL	0	0: OPTIMAL	0: OPTIMAL	-1	0	#transport of malonyl carnitine into extra cellular space: M_c3dc_c = M_c3dc_e
R_C3STDH1Pr (+)	1389: OPTIMAL	1389: OPTIMAL	0	0: OPTIMAL	0: OPTIMAL	-1	1	#C-3 sterol dehydrogenase (4-methylzymosterol): M_nadp_r + M_4mzym_int1_r = M_h_r + M_nadph_r + M_4mzym_int2_r + M_co2_r
R_C3STDH1r (+)	1389: OPTIMAL	1389: OPTIMAL	0	0: OPTIMAL	0: OPTIMAL	-1	1	#C-3 sterol dehydrogenase (4-methylzymosterol): M_4mzym_int1_r + M_nad_r = M_h_r + M_4mzym_int2_r + M_co2_r + M_nadh_r
R_C3STKR2r (+)	1389: OPTIMAL	1386: OPTIMAL	3	0: OPTIMAL	0: OPTIMAL	-1	1	#C-3 sterol keto reductase (zymosterol): M_h_r + M_nadph_r + M_zym_int2_r = M_nadp_r + M_zymst_r
R_C40CPT1 (-)	0: INFEASIBLE	1388: OPTIMAL	-1388	0: OPTIMAL	0: OPTIMAL	-1	0	#R_C40CPT1:Reverse
R_C40CPT1 (+)	1389: OPTIMAL	1389: OPTIMAL	0	469.727: OPTIMAL	469.727: OPTIMAL	1	0	#production of butyrylcarnitine: M_crn_c + M_btcoa_c = M_coa_c + M_c4crn_c
R_C4CRNCPT2 (-)	1389: OPTIMAL	1389: OPTIMAL	0	0: OPTIMAL	0: OPTIMAL	-1	0	#R_C4CRNCPT2:Reverse
R_C4CRNCPT2 (+)	1389: OPTIMAL	1389: OPTIMAL	0	469.727: OPTIMAL	469.727: OPTIMAL	1	0	#transport of butyryl carnitine in the mitochondrial matrix for final hydrolysis: M_coa_m + M_c4crn_m = M_btcoa_m + M_crn_m
R_C4CRNe (+)	1389: OPTIMAL	1389: OPTIMAL	0	0: OPTIMAL	0: OPTIMAL	-1	0	#transport of butyryl carnitine into the extra cellular space: M_c4crn_c = M_c4crn_e
R_C4DCCACT (-)	1389: OPTIMAL	1389: OPTIMAL	0	0: OPTIMAL	0: OPTIMAL	-1	0	#R_C4DCCACT:Reverse
R_C4DCCACT (+)	1389: OPTIMAL	1389: OPTIMAL	0	0: OPTIMAL	0: OPTIMAL	-1	0	#transport of succinyl carnitine into cytosol: M_c4dc_x = M_c4dc_c
R_C4DCe (+)	1389: OPTIMAL	1389: OPTIMAL	0	0: OPTIMAL	0: OPTIMAL	-1	0	#transport of succinyl carnitine into the extra cellular space: M_c4dc_c = M_c4dc_e
R_C4OHc (-)	0: INFEASIBLE	1389: OPTIMAL	-1389	0: OPTIMAL	0: OPTIMAL	-1	0	#R_C4OHc:Reverse
R_C4OHc (+)	1389: OPTIMAL	1389: OPTIMAL	0	0: OPTIMAL	0: OPTIMAL	-1	0	#production of 3-hydroxybytyryl carnitinec: M_crn_c + M_3hbcoa_R_c = M_coa_c + M_3bcrn_c
R_C4STMO1r (+)	1389: OPTIMAL	1386: OPTIMAL	3	0: OPTIMAL	0: OPTIMAL	-1	1	#C-4 sterol methyl oxidase (4,4-dimethylzymosterol): 3.0 M_o2_r + 3.0 M_h_r + 3.0 M_nadph_r + M_44mzym_r = 4.0 M_h2o_r + 3.0 M_nadp_r + M_4mzym_int1_r
R_C4STMO2Pr (+)	1389: OPTIMAL	1389: OPTIMAL	0	0: OPTIMAL	0: OPTIMAL	-1	1	#C-4 methyl sterol oxidase: M_o2_r + M_nadp_r + M_4mzym_int2_r = M_h_r + M_nadph_r + M_co2_r + M_zym_int2_r
R_C4STMO2r (+)	1389: OPTIMAL	1389: OPTIMAL	0	0: OPTIMAL	0: OPTIMAL	-1	1	#C-4 methyl sterol oxidase: M_o2_r + M_4mzym_int2_r + M_nad_r = M_h_r + M_co2_r + M_nadh_r + M_zym_int2_r
R_C4tcx (-)	0: INFEASIBLE	1389: OPTIMAL	-1389	0: OPTIMAL	0: OPTIMAL	-1	0	#R_C4tcx:Reverse
R_C4tcx (+)	1389: OPTIMAL	1389: OPTIMAL	0	0: OPTIMAL	0: OPTIMAL	-1	0	#transport of bytyrylcarnitine from peroxisomes: M_c4crn_x = M_c4crn_c
R_C4tmc (-)	1389: OPTIMAL	1389: OPTIMAL	0	0: OPTIMAL	0: OPTIMAL	-1	0	#R_C4tmc:Reverse
R_C4tmc (+)	1389: OPTIMAL	1389: OPTIMAL	0	469.727: OPTIMAL	469.727: OPTIMAL	1	0	#transport of bytyrylcarnitine into mitochondrial matrix: M_c4crn_c = M_c4crn_m
R_C4x (-)	0: INFEASIBLE	1389: OPTIMAL	-1389	0: OPTIMAL	0: OPTIMAL	-1	0	#R_C4x:Reverse
R_C4x (+)	1389: OPTIMAL	1389: OPTIMAL	0	0: OPTIMAL	0: OPTIMAL	-1	0	#esterification of butyrylcoa to butyrylcarnitine for transport: M_crn_x + M_btcoa_x = M_coa_x + M_c4crn_x
R_C50CPT1 (-)	0: INFEASIBLE	1389: OPTIMAL	-1389	0: OPTIMAL	0: OPTIMAL	-1	0	#R_C50CPT1:Reverse
R_C50CPT1 (+)	1389: OPTIMAL	1389: OPTIMAL	0	1000: OPTIMAL	1000: OPTIMAL	1	0	#production of isovalerylcarnitine: M_crn_c + M_ivcoa_c = M_coa_c + M_ivcrn_c
R_C51CPT1 (-)	0: INFEASIBLE	1389: OPTIMAL	-1389	0: OPTIMAL	0: OPTIMAL	-1	0	#R_C51CPT1:Reverse
R_C51CPT1 (+)	1389: OPTIMAL	1389: OPTIMAL	0	0: OPTIMAL	0: OPTIMAL	-1	0	#production of tiglylcarnitine: M_crn_c + M_2mb2coa_c = M_coa_c + M_c51crn_c
R_C5DCe (+)	1389: OPTIMAL	1389: OPTIMAL	0	0: OPTIMAL	0: OPTIMAL	-1	0	#transport of glutaryl carnitine into the extra cellular fluid: M_c5dc_c = M_c5dc_e
R_C60CPT1 (-)	0: INFEASIBLE	1389: OPTIMAL	-1389	0: OPTIMAL	0: OPTIMAL	-1	0	#R_C60CPT1:Reverse
R_C60CPT1 (+)	1389: OPTIMAL	1389: OPTIMAL	0	0: OPTIMAL	0: OPTIMAL	-1	0	#production of hexanoylcarnitine: M_crn_c + M_hxcoa_c = M_coa_c + M_c6crn_c
R_C6COAt (-)	1389: OPTIMAL	1389: OPTIMAL	0	0: OPTIMAL	0: OPTIMAL	-1	0	#R_C6COAt:Reverse
R_C6COAt (+)	1389: OPTIMAL	1389: OPTIMAL	0	0: OPTIMAL	0: OPTIMAL	-1	0	#esterification of of hexanoylcoa for transport into cytosol: M_crn_x + M_hxcoa_x = M_coa_x + M_c6crn_x
R_C6CRNe (+)	1389: OPTIMAL	1389: OPTIMAL	0	0: OPTIMAL	0: OPTIMAL	-1	0	#transport of hexanoyl carnitine into the extra cellular fluid: M_c6crn_c = M_c6crn_e
R_C6CRNtcx (-)	1389: OPTIMAL	1389: OPTIMAL	0	0: OPTIMAL	0: OPTIMAL	-1	0	#R_C6CRNtcx:Reverse
R_C6CRNtcx (+)	1389: OPTIMAL	1389: OPTIMAL	0	0: OPTIMAL	0: OPTIMAL	-1	0	#transport of hexanoylcarnitine into cytosol: M_c6crn_x = M_c6crn_c
R_C6DCc (-)	0: INFEASIBLE	1389: OPTIMAL	-1389	0: OPTIMAL	0: OPTIMAL	-1	0	#R_C6DCc:Reverse
R_C6DCc (+)	1389: OPTIMAL	1389: OPTIMAL	0	0: OPTIMAL	0: OPTIMAL	-1	0	#production of adipoylcarnitine: M_crn_c + M_adpcoa_c = M_coa_c + M_c6dc_c
R_C6DCCACT (-)	1389: OPTIMAL	1389: OPTIMAL	0	0: OPTIMAL	0: OPTIMAL	-1	0	#R_C6DCCACT:Reverse
R_C6DCCACT (+)	1389: OPTIMAL	1389: OPTIMAL	0	0: OPTIMAL	0: OPTIMAL	-1	0	#transport of adipoyl carnitine into cytosol: M_c6dc_x = M_c6dc_c
R_C6DCe (+)	1389: OPTIMAL	1389: OPTIMAL	0	0: OPTIMAL	0: OPTIMAL	-1	0	#transport of adipoyl carnitine into the extra cellular fluid: M_c6dc_c = M_c6dc_e
R_C80CPT1 (-)	0: INFEASIBLE	1389: OPTIMAL	-1389	0: OPTIMAL	0: OPTIMAL	-1	0	#R_C80CPT1:Reverse
R_C80CPT1 (+)	1389: OPTIMAL	1389: OPTIMAL	0	0: OPTIMAL	0: OPTIMAL	-1	0	#production of octanoylcarnitine: M_crn_c + M_occoa_c = M_coa_c + M_c8crn_c
R_C81CPT1 (-)	0: INFEASIBLE	1389: OPTIMAL	-1389	0: OPTIMAL	0: OPTIMAL	-1	0	#R_C81CPT1:Reverse
R_C81CPT1 (+)	1389: OPTIMAL	1389: OPTIMAL	0	0: OPTIMAL	0: OPTIMAL	-1	0	#production of ocetenoylcarnitine: M_crn_c + M_c81coa_c = M_coa_c + M_c81crn_c
R_C81CRNe (+)	1389: OPTIMAL	1389: OPTIMAL	0	0: OPTIMAL	0: OPTIMAL	-1	0	#transport of octenoyl carnitine into the extra cellular space: M_c81crn_c = M_c81crn_e
R_C8CRNe (+)	1389: OPTIMAL	1389: OPTIMAL	0	0: OPTIMAL	0: OPTIMAL	-1	0	#transport of octanoyl carnitine into the extra cellular space: M_c8crn_c = M_c8crn_e
R_C8DCc (-)	0: INFEASIBLE	1389: OPTIMAL	-1389	0: OPTIMAL	0: OPTIMAL	-1	0	#R_C8DCc:Reverse
R_C8DCc (+)	1389: OPTIMAL	1389: OPTIMAL	0	0: OPTIMAL	0: OPTIMAL	-1	0	#production of suberylcarnitine: M_crn_c + M_sbcoa_c = M_coa_c + M_c8dc_c
R_C8DCe (+)	1389: OPTIMAL	1389: OPTIMAL	0	0: OPTIMAL	0: OPTIMAL	-1	0	#transport of suberyl carnitine into the extra cellular space: M_c8dc_c = M_c8dc_e
R_C9BRxtc (-)	1389: OPTIMAL	1389: OPTIMAL	0	0: OPTIMAL	0: OPTIMAL	-1	0	#R_C9BRxtc:Reverse
R_C9BRxtc (+)	1389: OPTIMAL	1389: OPTIMAL	0	0: OPTIMAL	1000: OPTIMAL	0	0	#transport of dimethylnonanoylcarnitine from peroxisomes to cytosol: M_dmnoncrn_x = M_dmnoncrn_c
R_CAATPS (+)	1389: OPTIMAL	1389: OPTIMAL	0	1000: OPTIMAL	1000: OPTIMAL	1	1	#Ca ATPase: M_h2o_c + M_atp_c + M_ca2_c + 3.0 M_h_c = M_adp_c + M_pi_c + M_h_e + M_ca2_e
R_CAMPt (+)	1389: OPTIMAL	1389: OPTIMAL	0	0: OPTIMAL	0: OPTIMAL	-1	0	#cAMP transport (ATP-dependent): M_h2o_c + M_atp_c + M_camp_c + 3.0 M_h_c = M_adp_c + M_h_c + M_pi_c + M_camp_e
R_CARhPTtc (+)	0: INFEASIBLE	1389: OPTIMAL	-1389	0: OPTIMAL	0: OPTIMAL	-1	0	#Transport of L-Carnosine by hPT3 or hPT4 peptide transporter.: M_carn_l = M_carn_c
R_CAROtr (-)	0: INFEASIBLE	1389: OPTIMAL	-1389	0: OPTIMAL	0: OPTIMAL	-1	0	#R_CAROtr:Reverse
R_CAROtr (+)	1389: OPTIMAL	1389: OPTIMAL	0	0: OPTIMAL	0: OPTIMAL	-1	0	#beta-carotene transport via diffusion: M_caro_e = M_caro_c
R_CARPEPT1tc (+)	1389: OPTIMAL	1389: OPTIMAL	0	0: OPTIMAL	0: OPTIMAL	-1	0	#transport of L-Carnosine by the apical PEPT1 amino acid transporters across the brush border cells of the enterocytes of the intestine and renal cells: M_h_e + M_carn_e = M_h_c + M_carn_c
R_CARVEOLte (-)	1389: OPTIMAL	1389: OPTIMAL	0	0: OPTIMAL	0: OPTIMAL	-1	0	#R_CARVEOLte:Reverse
R_CARVEOLte (+)	0: INFEASIBLE	1389: OPTIMAL	-1389	0: OPTIMAL	0: OPTIMAL	-1	0	#xenobiotic transport: M_carveol_e = M_carveol_c
R_CAT2p (+)	1388: OPTIMAL	1389: OPTIMAL	-1	0: OPTIMAL	0: OPTIMAL	-1	-1	#catalase A, peroxisomal (ethanol): M_h2o2_x + M_etoh_x = M_acald_x + 2.0 M_h2o_x
R_CAt7r (-)	1389: OPTIMAL	1389: OPTIMAL	0	0: OPTIMAL	0: OPTIMAL	-1	0	#R_CAt7r:Reverse
R_CAt7r (+)	1389: OPTIMAL	1389: OPTIMAL	0	1000: OPTIMAL	1000: OPTIMAL	1	0	#calcium / sodium antiporter (1:3), reversible: 3.0 M_na1_e + M_ca2_c = 3.0 M_na1_c + M_ca2_e
R_CATm (+)	1388: OPTIMAL	1389: OPTIMAL	-1	1000: OPTIMAL	1000: OPTIMAL	1	-1	#catalase: 2.0 M_h2o2_m = M_o2_m + 2.0 M_h2o_m
R_CATp (+)	1388: OPTIMAL	1389: OPTIMAL	-1	0: OPTIMAL	0: OPTIMAL	-1	-1	#catalase A, peroxisomal: 2.0 M_h2o2_x = M_o2_x + 2.0 M_h2o_x
R_CBASPte (-)	1389: OPTIMAL	1389: OPTIMAL	0	0: OPTIMAL	0: OPTIMAL	-1	0	#R_CBASPte:Reverse
R_CBASPte (+)	1389: OPTIMAL	1389: OPTIMAL	0	0: OPTIMAL	0: OPTIMAL	-1	0	#Transport of N-carbamoyl-L-aspartate: M_cbasp_e = M_cbasp_c
R_CBL2OR (+)	0: INFEASIBLE	1389: OPTIMAL	-1389	0: OPTIMAL	0: OPTIMAL	-1	0	#NADH:cob(III)alamine oxidoreductase: M_h_c + M_nadh_c + 2.0 M_aqcobal_c = 2.0 M_h2o_c + M_nad_c + 2.0 M_cbl2_c
R_CBL2tm (+)	0: INFEASIBLE	1389: OPTIMAL	-1389	0: OPTIMAL	0: OPTIMAL	-1	-1	#Cob(II)alamine transport, mitochondrial: M_cbl2_c = M_cbl2_m
R_CBLATm (-)	0: INFEASIBLE	1389: OPTIMAL	-1389	0: OPTIMAL	0: OPTIMAL	-1	-1	#R_CBLATm:Reverse
R_CBLATm (+)	0: INFEASIBLE	1389: OPTIMAL	-1389	0: OPTIMAL	0: OPTIMAL	-1	-1	#cob(I)alamin adenosyltransferase, mitochondrial: M_atp_m + M_cbl1_m = M_adocbl_m + M_pppi_m
R_CBLTDe (+)	1389: OPTIMAL	1389: OPTIMAL	0	0: OPTIMAL	1000: OPTIMAL	0	0	#release of B12 by simple diffusion: M_adocbl_c = M_adocbl_e
R_CBLtle (+)	1389: OPTIMAL	1389: OPTIMAL	0	0: OPTIMAL	1000: OPTIMAL	0	0	#transport of Adenosylcobalamin into the intestine: M_adocbl_e = M_adocbl_c
R_CBPPer (+)	0: INFEASIBLE	1389: OPTIMAL	-1389	0: OPTIMAL	0: OPTIMAL	-1	1	#Carbamoyl phosphate phosphotransferase, endoplasmic reticulum: M_h_r + M_cbp_r + M_glc_D_r = M_co2_r + M_g6p_r + M_nh4_r
R_CBPS (+)	1389: OPTIMAL	1389: OPTIMAL	0	0: OPTIMAL	0: OPTIMAL	-1	1	#carbamoyl-phosphate synthase (glutamine-hydrolysing): M_h2o_c + 2.0 M_atp_c + M_hco3_c + M_gln_L_c + 4.0 M_h_c = 2.0 M_adp_c + M_pi_c + M_glu_L_c + M_cbp_c
R_CBPSam (+)	1389: OPTIMAL	1389: OPTIMAL	0	0: OPTIMAL	0: OPTIMAL	-1	1	#carbamoyl-phosphate synthase (ammonia) (mitochondria: 2.0 M_atp_m + M_hco3_m + M_nh4_m = 4.0 M_h_m + 2.0 M_adp_m + M_pi_m + M_cbp_m
R_CBPter (-)	0: INFEASIBLE	1389: OPTIMAL	-1389	0: OPTIMAL	0: OPTIMAL	-1	0	#R_CBPter:Reverse
R_CBPter (+)	0: INFEASIBLE	1389: OPTIMAL	-1389	0: OPTIMAL	0: OPTIMAL	-1	0	#carbamoyl phosphate transport, endoplasmic reticulum: M_pi_c + M_ppi_c + M_cbp_c = M_cbp_r + M_pi_r + M_ppi_r
R_CBR1 (+)	0: INFEASIBLE	1389: OPTIMAL	-1389	0: OPTIMAL	0: OPTIMAL	-1	1	#Carbonyl reductase [NADPH] 1: M_h_c + M_nadph_c + M_prostg1_c = M_nadp_c + M_prostge1_c
R_CBR2 (+)	1389: OPTIMAL	1389: OPTIMAL	0	1000: OPTIMAL	1000: OPTIMAL	1	1	#Carbonyl reductase [NADPH] 1: M_h_c + M_nadph_c + M_prostge2_c = M_nadp_c + M_prostgf2_c
R_CCA_D3t (+)	0: INFEASIBLE	1389: OPTIMAL	-1389	0: OPTIMAL	0: OPTIMAL	-1	0	#Calcitroic acid transport from cytosol: M_cca_d3_c = M_cca_d3_e
R_CCA_D3tm (+)	0: INFEASIBLE	1389: OPTIMAL	-1389	0: OPTIMAL	0: OPTIMAL	-1	0	#Calcitroic acid transport from mitochondria: M_cca_d3_m = M_cca_d3_c
R_CDIPTr (-)	1389: OPTIMAL	1389: OPTIMAL	0	0: OPTIMAL	0: OPTIMAL	-1	1	#R_CDIPTr:Reverse
R_CDIPTr (+)	1389: OPTIMAL	1389: OPTIMAL	0	0: OPTIMAL	0: OPTIMAL	-1	1	#phosphatidylinositol synthase (Homo sapiens): M_cdpdag_hs_c + M_inost_c = M_h_c + M_cmp_c + M_pail_hs_c
R_CDPDAGtm (-)	1389: OPTIMAL	1389: OPTIMAL	0	0: OPTIMAL	0: OPTIMAL	-1	0	#R_CDPDAGtm:Reverse
R_CDPDAGtm (+)	0: INFEASIBLE	1388: OPTIMAL	-1388	0: OPTIMAL	0: OPTIMAL	-1	0	#intracellular transport: M_cdpdag_hs_c = M_cdpdag_hs_m
R_CDS (+)	1388: OPTIMAL	1389: OPTIMAL	-1	0: OPTIMAL	0: OPTIMAL	-1	-1	#phosphatidate cytidylyltransferase: M_h_c + M_pa_hs_c + M_ctp_c = M_ppi_c + M_cdpdag_hs_c
R_CDSm (+)	1389: OPTIMAL	1389: OPTIMAL	0	0: OPTIMAL	0: OPTIMAL	-1	-1	#phosphatidate cytidylyltransferase: M_h_m + M_ctp_m + M_pa_hs_m = M_ppi_m + M_cdpdag_hs_m
R_CEPTC (+)	1389: OPTIMAL	1389: OPTIMAL	0	0: OPTIMAL	0: OPTIMAL	-1	1	#choline phosphotransferase: M_cdpchol_c + M_dag_hs_c = M_h_c + M_cmp_c + M_pchol_hs_c
R_CEPTE (+)	1389: OPTIMAL	1389: OPTIMAL	0	0: OPTIMAL	0: OPTIMAL	-1	0	#ethanolamine phosphotransferase: M_cdpea_c + M_dag_hs_c = M_h_c + M_cmp_c + M_pe_hs_c
R_CERK (+)	1389: OPTIMAL	1389: OPTIMAL	0	0: OPTIMAL	0: OPTIMAL	-1	1	#Ceramide kinase: M_atp_c + M_crm_hs_c + 2.0 M_h_c = M_adp_c + M_crmp_hs_c
R_CERT1gt (-)	1389: OPTIMAL	1389: OPTIMAL	0	0: OPTIMAL	0: OPTIMAL	-1	0	#R_CERT1gt:Reverse
R_CERT1gt (+)	1389: OPTIMAL	1389: OPTIMAL	0	0: OPTIMAL	0: OPTIMAL	-1	0	#ceramide transport protein: M_crm_hs_c = M_crm_hs_g
R_CERT1rt (-)	0: INFEASIBLE	1382: OPTIMAL	-1382	0: OPTIMAL	0: OPTIMAL	-1	0	#R_CERT1rt:Reverse
R_CERT1rt (+)	1389: OPTIMAL	1384: OPTIMAL	5	0: OPTIMAL	0: OPTIMAL	-1	0	#ceramide transport protein: M_crm_hs_c = M_crm_hs_r
R_CERT2gt (-)	0: INFEASIBLE	1383: OPTIMAL	-1383	0: OPTIMAL	0: OPTIMAL	-1	0	#R_CERT2gt:Reverse
R_CERT2gt (+)	1389: OPTIMAL	1385: OPTIMAL	4	0: OPTIMAL	0: OPTIMAL	-1	0	#ceramide transport protein: M_gluside_hs_c = M_gluside_hs_g
R_CERT2rt (-)	1389: OPTIMAL	1384: OPTIMAL	5	0: OPTIMAL	0: OPTIMAL	-1	0	#R_CERT2rt:Reverse
R_CERT2rt (+)	0: INFEASIBLE	1382: OPTIMAL	-1382	0: OPTIMAL	0: OPTIMAL	-1	0	#ceramide transport protein: M_gluside_hs_c = M_gluside_hs_r
R_CGLYt3_2_ (+)	1389: OPTIMAL	1389: OPTIMAL	0	84.6384: OPTIMAL	84.6384: OPTIMAL	1	0	#Cys-Gly transport in via proton symport: 2.0 M_h_e + M_cgly_e = 2.0 M_h_c + M_cgly_c
R_CGMPt (+)	1389: OPTIMAL	1389: OPTIMAL	0	0: OPTIMAL	0: OPTIMAL	-1	0	#cGMP transport (ATP-dependent): M_h2o_c + M_atp_c + M_35cgmp_c + 3.0 M_h_c = M_adp_c + M_h_c + M_pi_c + M_35cgmp_e
R_CH25H (+)	1389: OPTIMAL	1389: OPTIMAL	0	573.648: OPTIMAL	573.648: OPTIMAL	1	0	#cholesterol 25-hydroxylase: M_o2_r + M_h_r + M_nadph_r + M_chsterol_r = M_h2o_r + M_nadp_r + M_xol25oh_r
R_CHAT (-)	1389: OPTIMAL	1389: OPTIMAL	0	0: OPTIMAL	1000: OPTIMAL	0	0	#R_CHAT:Reverse
R_CHAT (+)	1389: OPTIMAL	1389: OPTIMAL	0	0: OPTIMAL	0: OPTIMAL	-1	0	#Choline O-acetyltransferase: M_accoa_c + M_chol_c = M_coa_c + M_ach_c
R_CHATn (-)	1389: OPTIMAL	1389: OPTIMAL	0	0: OPTIMAL	1000: OPTIMAL	0	0	#R_CHATn:Reverse
R_CHATn (+)	1389: OPTIMAL	1389: OPTIMAL	0	0: OPTIMAL	0: OPTIMAL	-1	0	#Choline O-acetyltransferase: M_accoa_n + M_chol_n = M_ach_n + M_coa_n
R_CHLP (+)	1388: OPTIMAL	1389: OPTIMAL	-1	0: OPTIMAL	0: OPTIMAL	-1	-1	#choline phosphate phosphatase: M_h2o_c + M_cholp_c = M_pi_c + M_chol_c
R_CHLPCTD (+)	1389: OPTIMAL	1389: OPTIMAL	0	0: OPTIMAL	0: OPTIMAL	-1	-1	#choline phosphate cytididyltransferase: M_h_c + M_ctp_c + M_cholp_c = M_ppi_c + M_cdpchol_c
R_CHLtm (-)	1389: OPTIMAL	1389: OPTIMAL	0	0: OPTIMAL	0: OPTIMAL	-1	0	#R_CHLtm:Reverse
R_CHLtm (+)	1389: OPTIMAL	1389: OPTIMAL	0	0: OPTIMAL	0: OPTIMAL	-1	0	#choline transport via diffusion (cytosol to mitochondria): M_chol_c = M_chol_m
R_CHOLATEt (-)	1389: OPTIMAL	1389: OPTIMAL	0	0: OPTIMAL	1000: OPTIMAL	0	0	#R_CHOLATEt:Reverse
R_CHOLATEt (+)	1389: OPTIMAL	1389: OPTIMAL	0	0: OPTIMAL	1000: OPTIMAL	0	0	#cholate transport via bicarbonate countertransport: M_hco3_c + M_cholate_e = M_hco3_e + M_cholate_c
R_CHOLATEt2 (+)	1389: OPTIMAL	1389: OPTIMAL	0	0: OPTIMAL	0: OPTIMAL	-1	0	#cholate transport via sodium cotransport: 2.0 M_na1_e + M_cholate_e = 2.0 M_na1_c + M_cholate_c
R_CHOLATEt3 (+)	1388: OPTIMAL	1389: OPTIMAL	-1	0: OPTIMAL	0: OPTIMAL	-1	-1	#ABC bile acid transporter: M_h2o_c + M_atp_c + M_cholate_c + 3.0 M_h_c = M_adp_c + M_h_c + M_pi_c + M_cholate_e
R_CHOLD2m (+)	1389: OPTIMAL	1389: OPTIMAL	0	0: OPTIMAL	0: OPTIMAL	-1	0	#choline dehydrogenase (FAD acceptor), mitochondrial: M_fad_m + M_chol_m = M_fadh2_m + M_betald_m
R_CHOLESACATc (+)	1389: OPTIMAL	1389: OPTIMAL	0	0: OPTIMAL	0: OPTIMAL	-1	0	#esterification of cholesterol to cholesterol ester within enterocytes: M_Rtotalcoa_c + M_chsterol_c = M_coa_c + M_xolest2_hs_c
R_CHOLESTle (+)	1389: OPTIMAL	1389: OPTIMAL	0	1000: OPTIMAL	1000: OPTIMAL	1	1	#hydrolysis of cholesterol ester by cholesterol esterase : M_h2o_e + M_xolest2_hs_e = M_h_e + M_chsterol_e + M_Rtotal_e
R_CHOLESTTDe (+)	1389: OPTIMAL	1389: OPTIMAL	0	0: OPTIMAL	1000: OPTIMAL	0	0	#CHOLESTTDe: M_chsterol_c = M_chsterol_e
R_CHOLK (+)	1389: OPTIMAL	1389: OPTIMAL	0	0: OPTIMAL	0: OPTIMAL	-1	1	#Choline kinase: M_atp_c + M_chol_c + 2.0 M_h_c = M_adp_c + M_cholp_c
R_CHOLPtg (-)	1389: OPTIMAL	1389: OPTIMAL	0	0: OPTIMAL	0: OPTIMAL	-1	0	#R_CHOLPtg:Reverse
R_CHOLPtg (+)	0: INFEASIBLE	1389: OPTIMAL	-1389	0: OPTIMAL	0: OPTIMAL	-1	0	#choline phosphate intracellular transport: M_cholp_c = M_cholp_g
R_CHOLPtl (-)	1389: OPTIMAL	1389: OPTIMAL	0	0: OPTIMAL	0: OPTIMAL	-1	0	#R_CHOLPtl:Reverse
R_CHOLPtl (+)	0: INFEASIBLE	1389: OPTIMAL	-1389	0: OPTIMAL	0: OPTIMAL	-1	0	#choline phosphate intracellular transport: M_cholp_c = M_cholp_l
R_CHOLt4 (-)	1389: OPTIMAL	1389: OPTIMAL	0	1000: OPTIMAL	1000: OPTIMAL	1	0	#R_CHOLt4:Reverse
R_CHOLt4 (+)	1389: OPTIMAL	1389: OPTIMAL	0	0: OPTIMAL	0: OPTIMAL	-1	0	#choline, sodium cotransport: M_na1_e + M_chol_e = M_na1_c + M_chol_c
R_CHOLtg (-)	0: INFEASIBLE	1389: OPTIMAL	-1389	0: OPTIMAL	0: OPTIMAL	-1	0	#R_CHOLtg:Reverse
R_CHOLtg (+)	1389: OPTIMAL	1389: OPTIMAL	0	0: OPTIMAL	0: OPTIMAL	-1	0	#choline intracellular transport: M_chol_g = M_chol_c
R_CHOLtn (-)	1389: OPTIMAL	1389: OPTIMAL	0	0: OPTIMAL	1000: OPTIMAL	0	0	#R_CHOLtn:Reverse
R_CHOLtn (+)	1389: OPTIMAL	1389: OPTIMAL	0	0: OPTIMAL	0: OPTIMAL	-1	0	#Choline transport, nuclear through pores: M_chol_c = M_chol_n
R_CHOLtr (-)	0: INFEASIBLE	1389: OPTIMAL	-1389	0: OPTIMAL	0: OPTIMAL	-1	0	#R_CHOLtr:Reverse
R_CHOLtr (+)	1389: OPTIMAL	1389: OPTIMAL	0	0: OPTIMAL	0: OPTIMAL	-1	0	#choline intracellular transport: M_chol_r = M_chol_c
R_CHOLtu (-)	1389: OPTIMAL	1389: OPTIMAL	0	0: OPTIMAL	0: OPTIMAL	-1	0	#R_CHOLtu:Reverse
R_CHOLtu (+)	1389: OPTIMAL	1389: OPTIMAL	0	0.549893: OPTIMAL	0.549893: OPTIMAL	1	0	#Choline uniport: M_chol_e = M_chol_c
R_CHSTEROLSULT (+)	1389: OPTIMAL	1389: OPTIMAL	0	0: OPTIMAL	0: OPTIMAL	-1	0	#steroid sulfotransferase: M_paps_c + M_chsterol_c = M_h_c + M_pap_c + M_chsterols_c
R_CHSTEROLt (+)	1389: OPTIMAL	1389: OPTIMAL	0	0: OPTIMAL	0: OPTIMAL	-1	0	#cholesterol efflux (ATP depedent): M_h2o_c + M_atp_c + M_chsterol_c + 3.0 M_h_c = M_adp_c + M_h_c + M_pi_c + M_chsterol_e
R_CHSTEROLt1 (-)	1389: OPTIMAL	1389: OPTIMAL	0	0: OPTIMAL	1000: OPTIMAL	0	0	#R_CHSTEROLt1:Reverse
R_CHSTEROLt1 (+)	1389: OPTIMAL	1389: OPTIMAL	0	0: OPTIMAL	1000: OPTIMAL	0	0	#cholesterol intracellular transport: M_chsterol_l = M_chsterol_m
R_CHSTEROLt2 (-)	1389: OPTIMAL	1389: OPTIMAL	0	0: OPTIMAL	1000: OPTIMAL	0	0	#R_CHSTEROLt2:Reverse
R_CHSTEROLt2 (+)	1389: OPTIMAL	1389: OPTIMAL	0	0: OPTIMAL	1000: OPTIMAL	0	0	#cholesterol intracellular transport: M_chsterol_r = M_chsterol_m
R_CHSTEROLt3 (-)	1389: OPTIMAL	1389: OPTIMAL	0	0: OPTIMAL	1000: OPTIMAL	0	0	#R_CHSTEROLt3:Reverse
R_CHSTEROLt3 (+)	1389: OPTIMAL	1389: OPTIMAL	0	0: OPTIMAL	1000: OPTIMAL	0	0	#cholesterol intracellular transport: M_chsterol_c = M_chsterol_m
R_CHSTEROLtg (+)	0: INFEASIBLE	1389: OPTIMAL	-1389	0: OPTIMAL	0: OPTIMAL	-1	0	#cholesterol efflux (ATP depedent), golgi: M_h2o_c + M_atp_c + M_chsterol_g + 3.0 M_h_c = M_adp_c + M_h_c + M_pi_c + M_chsterol_c
R_CHSTEROLtrc (-)	1389: OPTIMAL	1389: OPTIMAL	0	0: OPTIMAL	1000: OPTIMAL	0	0	#R_CHSTEROLtrc:Reverse
R_CHSTEROLtrc (+)	1389: OPTIMAL	1389: OPTIMAL	0	0: OPTIMAL	1000: OPTIMAL	0	0	#transport of cholesterol into the cytosol: M_chsterol_r = M_chsterol_c
R_CHTNASE (+)	0: INFEASIBLE	1389: OPTIMAL	-1389	0: OPTIMAL	0: OPTIMAL	-1	0	#chitinase: 2.0 M_h2o_c + M_chtn_c = 3.0 M_acgam_c
R_CHTNASEe (+)	1389: OPTIMAL	1389: OPTIMAL	0	0: OPTIMAL	0: OPTIMAL	-1	0	#chitinase, extracellular: 2.0 M_h2o_e + M_chtn_e = 3.0 M_acgam_e
R_CITL (+)	1389: OPTIMAL	1389: OPTIMAL	0	0: OPTIMAL	0: OPTIMAL	-1	0	#Citrate lyase: M_cit_c = M_ac_c + M_oaa_c
R_CITMCOAHm (-)	0: INFEASIBLE	1389: OPTIMAL	-1389	0: OPTIMAL	0: OPTIMAL	-1	0	#R_CITMCOAHm:Reverse
R_CITMCOAHm (+)	0: INFEASIBLE	1389: OPTIMAL	-1389	0: OPTIMAL	0: OPTIMAL	-1	0	#L-Citramalyl-CoA hydro-lyase, mitochondrial: M_h2o_m + M_itaccoa_m = M_citmcoa_L_m
R_CITMCOALm (+)	0: INFEASIBLE	1389: OPTIMAL	-1389	0: OPTIMAL	0: OPTIMAL	-1	0	#L-Citramalyl-CoA pyruvate-lyase: M_citmcoa_L_m = M_pyr_m + M_accoa_m
R_CITRtm (-)	1389: OPTIMAL	1389: OPTIMAL	0	0: OPTIMAL	0: OPTIMAL	-1	0	#R_CITRtm:Reverse
R_CITRtm (+)	1389: OPTIMAL	1389: OPTIMAL	0	0: OPTIMAL	1000: OPTIMAL	0	0	#citrulline mitochondrial transport via proton antiport: M_citr_L_m = M_citr_L_c
R_CITt4_2 (-)	1388: OPTIMAL	1389: OPTIMAL	-1	0: OPTIMAL	0: OPTIMAL	-1	-1	#R_CITt4_2:Reverse
R_CITt4_2 (+)	1388: OPTIMAL	1389: OPTIMAL	-1	0: OPTIMAL	0: OPTIMAL	-1	-1	#citrate transport via sodium symport: 2.0 M_na1_e + M_cit_e = 2.0 M_na1_c + M_cit_c
R_CITt4_4 (-)	1389: OPTIMAL	1389: OPTIMAL	0	1000: OPTIMAL	1000: OPTIMAL	1	0	#R_CITt4_4:Reverse
R_CITt4_4 (+)	1389: OPTIMAL	1389: OPTIMAL	0	0: OPTIMAL	0: OPTIMAL	-1	0	#citrate transport via sodium symport: 4.0 M_na1_e + M_cit_e = 4.0 M_na1_c + M_cit_c
R_CITtam (-)	1389: OPTIMAL	1389: OPTIMAL	0	0: OPTIMAL	0: OPTIMAL	-1	1	#R_CITtam:Reverse
R_CITtam (+)	1389: OPTIMAL	1389: OPTIMAL	0	1000: OPTIMAL	1000: OPTIMAL	1	1	#citrate transport, mitochondrial: M_cit_c + M_mal_L_m = M_cit_m + M_mal_L_c
R_CITtbm (-)	0: INFEASIBLE	1387: OPTIMAL	-1387	0: OPTIMAL	0: OPTIMAL	-1	1	#R_CITtbm:Reverse
R_CITtbm (+)	1389: OPTIMAL	1389: OPTIMAL	0	1000: OPTIMAL	1000: OPTIMAL	1	1	#citrate transport, mitochondrial: M_cit_c + M_pep_m = M_pep_c + M_cit_m
R_CK (-)	0: INFEASIBLE	1387: OPTIMAL	-1387	0: OPTIMAL	0: OPTIMAL	-1	1	#R_CK:Reverse
R_CK (+)	1389: OPTIMAL	1389: OPTIMAL	0	1000: OPTIMAL	1000: OPTIMAL	1	1	#ATP Creatine kinase: M_atp_m + M_creat_m = M_adp_m + M_pcreat_m + M_h_m
R_CKc (-)	1389: OPTIMAL	1389: OPTIMAL	0	0: OPTIMAL	0: OPTIMAL	-1	1	#R_CKc:Reverse
R_CKc (+)	0: INFEASIBLE	1387: OPTIMAL	-1387	0: OPTIMAL	0: OPTIMAL	-1	1	#ATP Creatine kinase (c): M_atp_c + M_creat_c + 3.0 M_h_c = M_adp_c + M_pcreat_c
R_CLFORtex (+)	1389: OPTIMAL	1389: OPTIMAL	0	0: OPTIMAL	0: OPTIMAL	-1	0	#chloride transport via formate countertransport: M_cl_e + 2.0 M_for_c = M_cl_c + 2.0 M_for_e
R_CLHCO3tex2 (+)	1389: OPTIMAL	1389: OPTIMAL	0	1000: OPTIMAL	1000: OPTIMAL	1	0	#chloride transport via bicarbonate countertransport (2:1): M_hco3_c + 2.0 M_cl_e = M_hco3_e + 2.0 M_cl_c
R_CLI2tex (+)	1389: OPTIMAL	1389: OPTIMAL	0	0: OPTIMAL	0: OPTIMAL	-1	0	#chloride transport via iodide countertransport: M_cl_e + 2.0 M_i_c = M_cl_c + 2.0 M_i_e
R_CLOHtex2 (+)	1389: OPTIMAL	1389: OPTIMAL	0	0: OPTIMAL	0: OPTIMAL	-1	0	#chloride transport via hydroxide countertransport (2:1): M_h2o_c + 2.0 M_cl_e = M_h2o_e + 2.0 M_cl_c
R_CLOXAtex2 (+)	1389: OPTIMAL	1389: OPTIMAL	0	1000: OPTIMAL	1000: OPTIMAL	1	0	#chloride transport via oxalate countertransport (2:1): 2.0 M_cl_e + M_oxa_c = 2.0 M_cl_c + M_oxa_e
R_CLPNDCOAtx (-)	1389: OPTIMAL	1389: OPTIMAL	0	0: OPTIMAL	0: OPTIMAL	-1	0	#R_CLPNDCOAtx:Reverse
R_CLPNDCOAtx (+)	1389: OPTIMAL	1389: OPTIMAL	0	0: OPTIMAL	0: OPTIMAL	-1	0	#fatty acid intracellular transport: M_clpndcoa_c = M_clpndcoa_x
R_CLPNDCPT1 (+)	0: INFEASIBLE	1389: OPTIMAL	-1389	0: OPTIMAL	0: OPTIMAL	-1	1	#carnitine O-palmitoyltransferase: M_crn_c + M_clpndcoa_c = M_coa_c + M_clpndcrn_c
R_CLPNDCPT2 (+)	0: INFEASIBLE	1389: OPTIMAL	-1389	0: OPTIMAL	0: OPTIMAL	-1	0	#carnitine transferase: M_coa_m + M_clpndcrn_m = M_crn_m + M_clpndcoa_m
R_CLPNDCRNt (+)	0: INFEASIBLE	1389: OPTIMAL	-1389	0: OPTIMAL	0: OPTIMAL	-1	1	#transport into the mitochondria (carnitine): M_clpndcrn_c = M_clpndcrn_m
R_CLPNDt (-)	1389: OPTIMAL	1389: OPTIMAL	0	0: OPTIMAL	0: OPTIMAL	-1	0	#R_CLPNDt:Reverse
R_CLPNDt (+)	1389: OPTIMAL	1389: OPTIMAL	0	0: OPTIMAL	0: OPTIMAL	-1	0	#fatty acid transport via diffusion: M_clpnd_e = M_clpnd_c
R_CLS_hs (+)	0: INFEASIBLE	1389: OPTIMAL	-1389	0.0372823: OPTIMAL	0.0372823: OPTIMAL	1	1	#cardiolipin synthase (homo sapiens): M_cdpdag_hs_c + M_pglyc_hs_c = M_h_c + M_cmp_c + M_clpn_hs_c
R_CMPACNAtg (-)	0: INFEASIBLE	1347: OPTIMAL	-1347	0: OPTIMAL	0: OPTIMAL	-1	1	#R_CMPACNAtg:Reverse
R_CMPACNAtg (+)	1389: OPTIMAL	1374: OPTIMAL	15	0: OPTIMAL	0: OPTIMAL	-1	1	#CMP-Sia Golgi transport via CMP antiport: M_cmp_g + M_cmpacna_c = M_cmp_c + M_cmpacna_g
R_CMPACNAtn (+)	1389: OPTIMAL	1389: OPTIMAL	0	0: OPTIMAL	1000: OPTIMAL	0	0	#CMP-Sia nuclear export: M_cmpacna_n = M_cmpacna_c
R_CMPSAS (+)	1389: OPTIMAL	1389: OPTIMAL	0	0: OPTIMAL	1000: OPTIMAL	0	0	#CMP sialic acid synthase: M_acnam_c + M_ctp_c = M_ppi_c + M_cmpacna_c
R_CMPSASn (+)	1389: OPTIMAL	1389: OPTIMAL	0	0: OPTIMAL	1000: OPTIMAL	0	0	#CMP sialic acid synthase, nuclear: M_acnam_n + M_ctp_n = M_cmpacna_n + M_ppi_n
R_CO2t (-)	1389: OPTIMAL	1389: OPTIMAL	0	1000: OPTIMAL	1000: OPTIMAL	1	0	#R_CO2t:Reverse
R_CO2t (+)	1389: OPTIMAL	1389: OPTIMAL	0	0: OPTIMAL	0: OPTIMAL	-1	0	#CO2 transporter via diffusion: M_co2_e = M_co2_c
R_CO2ter (-)	1389: OPTIMAL	1389: OPTIMAL	0	0: OPTIMAL	0: OPTIMAL	-1	0	#R_CO2ter:Reverse
R_CO2ter (+)	1389: OPTIMAL	1389: OPTIMAL	0	1000: OPTIMAL	1000: OPTIMAL	1	0	#CO2 endoplasmic reticular transport via diffusion: M_co2_c = M_co2_r
R_CO2tg (-)	0: INFEASIBLE	1389: OPTIMAL	-1389	0: OPTIMAL	0: OPTIMAL	-1	0	#R_CO2tg:Reverse
R_CO2tg (+)	0: INFEASIBLE	1389: OPTIMAL	-1389	0: OPTIMAL	0: OPTIMAL	-1	0	#CO2 Golgi transport: M_co2_c = M_co2_g
R_CO2tm (-)	1389: OPTIMAL	1389: OPTIMAL	0	1000: OPTIMAL	1000: OPTIMAL	1	0	#R_CO2tm:Reverse
R_CO2tm (+)	1389: OPTIMAL	1389: OPTIMAL	0	0: OPTIMAL	0: OPTIMAL	-1	0	#CO2 transport (diffusion), mitochondrial: M_co2_c = M_co2_m
R_CO2tn (-)	0: INFEASIBLE	1389: OPTIMAL	-1389	0: OPTIMAL	0: OPTIMAL	-1	0	#R_CO2tn:Reverse
R_CO2tn (+)	0: INFEASIBLE	1389: OPTIMAL	-1389	0: OPTIMAL	0: OPTIMAL	-1	0	#CO2 nuclear transport via diffusion: M_co2_n = M_co2_c
R_CO2tp (-)	1389: OPTIMAL	1389: OPTIMAL	0	0: OPTIMAL	0: OPTIMAL	-1	0	#R_CO2tp:Reverse
R_CO2tp (+)	1389: OPTIMAL	1389: OPTIMAL	0	0: OPTIMAL	0: OPTIMAL	-1	0	#CO2 peroxisomal transport: M_co2_c = M_co2_x
R_COAtg (-)	1389: OPTIMAL	1389: OPTIMAL	0	0: OPTIMAL	0: OPTIMAL	-1	0	#R_COAtg:Reverse
R_COAtg (+)	0: INFEASIBLE	1389: OPTIMAL	-1389	0: OPTIMAL	0: OPTIMAL	-1	0	#CoA transport in Golgi via diffusion: M_coa_c = M_coa_g
R_COAtl (-)	0: INFEASIBLE	1387: OPTIMAL	-1387	0: OPTIMAL	0: OPTIMAL	-1	0	#R_COAtl:Reverse
R_COAtl (+)	1389: OPTIMAL	1389: OPTIMAL	0	1000: OPTIMAL	1000: OPTIMAL	1	0	#CoA transport in lysosome via diffusion: M_coa_c = M_coa_l
R_COAtm (-)	1389: OPTIMAL	1389: OPTIMAL	0	0: OPTIMAL	0: OPTIMAL	-1	0	#R_COAtm:Reverse
R_COAtm (+)	1389: OPTIMAL	1389: OPTIMAL	0	1000: OPTIMAL	1000: OPTIMAL	1	0	#CoA transporter: M_coa_c = M_coa_m
R_COAtn (-)	1389: OPTIMAL	1389: OPTIMAL	0	0: OPTIMAL	0: OPTIMAL	-1	0	#R_COAtn:Reverse
R_COAtn (+)	1389: OPTIMAL	1389: OPTIMAL	0	0: OPTIMAL	1000: OPTIMAL	0	0	#coenzyme A transport, nuclear: M_coa_c = M_coa_n
R_COAtp (-)	1389: OPTIMAL	1389: OPTIMAL	0	0: OPTIMAL	0: OPTIMAL	-1	0	#R_COAtp:Reverse
R_COAtp (+)	1389: OPTIMAL	1389: OPTIMAL	0	542.319: OPTIMAL	542.319: OPTIMAL	1	0	#coenzyme A transport, peroxisomal: M_coa_c = M_coa_x
R_COAtr (-)	1389: OPTIMAL	1389: OPTIMAL	0	684.983: OPTIMAL	1000: OPTIMAL	1	0	#R_COAtr:Reverse
R_COAtr (+)	1389: OPTIMAL	1389: OPTIMAL	0	0: OPTIMAL	0: OPTIMAL	-1	0	#COA transporter, endoplasmic reticulum: M_coa_c = M_coa_r
R_COKECBESr (+)	0: INFEASIBLE	1389: OPTIMAL	-1389	0: OPTIMAL	0: OPTIMAL	-1	1	#Carboxylesterase (cocaine) (er): M_h2o_r + M_coke_r = M_h_r + M_bz_r + M_egme_r
R_COQ3m (+)	1389: OPTIMAL	1389: OPTIMAL	0	0: OPTIMAL	0: OPTIMAL	-1	0	#methyltransferase COQ3: M_amet_m + M_2dpmhobq_m = M_h_m + M_ahcys_m + M_q10_m
R_COQ5m (+)	1389: OPTIMAL	1389: OPTIMAL	0	0: OPTIMAL	0: OPTIMAL	-1	0	#Ubiquinone biosynthesis methyltransferase COQ5: M_amet_m + M_2dp6mobq_m = M_h_m + M_ahcys_m + M_2dp6mobq_me_m
R_COQ6m (+)	1389: OPTIMAL	1389: OPTIMAL	0	0: OPTIMAL	0: OPTIMAL	-1	0	#Ubiquinone biosynthesis monooxgenase COQ6: M_o2_m + M_2dp6mep_m = M_h2o_m + M_2dp6mobq_m
R_COQ7m (+)	1389: OPTIMAL	1389: OPTIMAL	0	0: OPTIMAL	0: OPTIMAL	-1	0	#Ubiquinone biosynthesis COQ7: M_h_m + M_nadph_m + M_o2_m + M_2dp6mobq_me_m = M_h2o_m + M_nadp_m + M_2dpmhobq_m
R_Coqe (-)	1389: OPTIMAL	1389: OPTIMAL	0	0: OPTIMAL	0: OPTIMAL	-1	0	#R_Coqe:Reverse
R_Coqe (+)	1389: OPTIMAL	1389: OPTIMAL	0	1000: OPTIMAL	1000: OPTIMAL	1	0	#Transport of q10: M_q10_e = M_q10_c
R_CORE2GTg (+)	1389: OPTIMAL	1389: OPTIMAL	0	0: OPTIMAL	0: OPTIMAL	-1	0	#Core 2 acetylglucosaminyltransferase, Golgi apparatus: M_T_antigen_g + M_uacgam_g = M_h_g + M_udp_g + M_core2_g
R_CORE3GTg (+)	1389: OPTIMAL	1389: OPTIMAL	0	0: OPTIMAL	0: OPTIMAL	-1	0	#Core 3 beta-GlcNAc-transferase, Golgi apparatus: M_uacgam_g + M_Tn_antigen_g = M_h_g + M_udp_g + M_core3_g
R_CORE4GTg (+)	1389: OPTIMAL	1389: OPTIMAL	0	0: OPTIMAL	0: OPTIMAL	-1	-1	#Core 4 beta6-GalNAc-transferase, Golgi apparatus: M_uacgam_g + M_core3_g = M_h_g + M_udp_g + M_core4_g
R_CORE5GTg (+)	1389: OPTIMAL	1389: OPTIMAL	0	0: OPTIMAL	0: OPTIMAL	-1	0	#Core 5 alpha-GalNAc-transferase, Golgi apparatus: M_udpacgal_g + M_Tn_antigen_g = M_h_g + M_udp_g + M_core5_g
R_CORE6GTg (+)	1389: OPTIMAL	1389: OPTIMAL	0	0: OPTIMAL	0: OPTIMAL	-1	0	#Core 6 beta-GlcNAc-transferase A, Golgi apparatus: M_uacgam_g + M_Tn_antigen_g = M_h_g + M_udp_g + M_core6_g
R_CORE7GTg (+)	1389: OPTIMAL	1389: OPTIMAL	0	0: OPTIMAL	0: OPTIMAL	-1	0	#Core 7 alpha-GalNAc-transferase, Golgi apparatus: M_udpacgal_g + M_Tn_antigen_g = M_h_g + M_udp_g + M_core7_g
R_CORE8GTg (+)	1389: OPTIMAL	1389: OPTIMAL	0	0: OPTIMAL	0: OPTIMAL	-1	0	#N-acetylgalactosamine 3-alpha-galactosyltransferase, Golgi apparatus: M_udpgal_g + M_Tn_antigen_g = M_h_g + M_udp_g + M_core8_g
R_COt (-)	0: INFEASIBLE	1387: OPTIMAL	-1387	0: OPTIMAL	0: OPTIMAL	-1	0	#R_COt:Reverse
R_COt (+)	1389: OPTIMAL	1389: OPTIMAL	0	0: OPTIMAL	0: OPTIMAL	-1	0	#CO transporter via diffusion: M_co_c = M_co_e
R_COUCOAFm (+)	1389: OPTIMAL	1389: OPTIMAL	0	0: OPTIMAL	0: OPTIMAL	-1	0	#p-coumaroyl-CoA formation: M_coa_m + M_atp_m + M_T4hcinnm_m = M_coucoa_m + M_amp_m + M_ppi_m + M_h_m
R_COUMARINte (-)	0: INFEASIBLE	1389: OPTIMAL	-1389	0: OPTIMAL	0: OPTIMAL	-1	0	#R_COUMARINte:Reverse
R_COUMARINte (+)	1389: OPTIMAL	1389: OPTIMAL	0	0: OPTIMAL	0: OPTIMAL	-1	0	#xenobiotic transport: M_coumarin_e = M_coumarin_c
R_CPCTDTX (+)	0: INFEASIBLE	1389: OPTIMAL	-1389	0: OPTIMAL	0: OPTIMAL	-1	-1	#choline-phosphate cytidylyltransferase: M_h_c + M_ctp_c + M_ntm2amep_c = M_ppi_c + M_cmpntm2amep_c
R_CPPPGO (+)	1389: OPTIMAL	1389: OPTIMAL	0	0: OPTIMAL	0: OPTIMAL	-1	0	#coproporphyrinogen oxidase (O2 required): M_o2_c + 2.0 M_h_c + M_cpppg3_c = 2.0 M_h2o_c + 2.0 M_co2_c + M_pppg9_c
R_CREATt4_2_r (-)	1389: OPTIMAL	1389: OPTIMAL	0	1000: OPTIMAL	1000: OPTIMAL	1	0	#R_CREATt4_2_r:Reverse
R_CREATt4_2_r (+)	1389: OPTIMAL	1389: OPTIMAL	0	0: OPTIMAL	0: OPTIMAL	-1	0	#Creatine transport (sodium symport) (2:1): 2.0 M_na1_e + M_creat_e = 2.0 M_na1_c + M_creat_c
R_CREATtmdiffir (+)	1389: OPTIMAL	1389: OPTIMAL	0	1000: OPTIMAL	1000: OPTIMAL	1	0	#Creatine transport to/from mitochondria via diffusion: M_creat_c = M_creat_m
R_CRMPte (-)	0: INFEASIBLE	1388: OPTIMAL	-1388	0: OPTIMAL	0: OPTIMAL	-1	0	#R_CRMPte:Reverse
R_CRMPte (+)	1389: OPTIMAL	1389: OPTIMAL	0	0: OPTIMAL	0: OPTIMAL	-1	0	#crmp hs transport: M_crmp_hs_c = M_crmp_hs_e
R_CRNCAR3tp (+)	1389: OPTIMAL	1389: OPTIMAL	0	0: OPTIMAL	0: OPTIMAL	-1	0	#carnitine-propcarnitine carrier, peroxisomal: M_crn_c + M_pcrn_x = M_crn_x + M_pcrn_c
R_CRNCARtp (+)	1389: OPTIMAL	1389: OPTIMAL	0	0: OPTIMAL	0: OPTIMAL	-1	0	#carnitine-acetylcarnitine carrier, peroxisomal: M_crn_c + M_acrn_x = M_acrn_c + M_crn_x
R_CRNrtx (-)	1389: OPTIMAL	1389: OPTIMAL	0	0: OPTIMAL	0: OPTIMAL	-1	0	#R_CRNrtx:Reverse
R_CRNrtx (+)	1389: OPTIMAL	1389: OPTIMAL	0	0: OPTIMAL	0: OPTIMAL	-1	0	#reversible transport of L-Carnitine in peroxisome: M_crn_c = M_crn_x
R_CRNt (-)	1389: OPTIMAL	1389: OPTIMAL	0	0: OPTIMAL	0: OPTIMAL	-1	0	#R_CRNt:Reverse
R_CRNt (+)	1389: OPTIMAL	1389: OPTIMAL	0	1000: OPTIMAL	1000: OPTIMAL	1	0	#L-carnitine reversible transport: M_crn_e = M_crn_c
R_CRNtHa (+)	1389: OPTIMAL	1389: OPTIMAL	0	0: OPTIMAL	0: OPTIMAL	-1	0	#L-carnitine outward transport (H+ antiport): M_h_e + M_crn_c = M_h_c + M_crn_e
R_CRNtim (+)	1389: OPTIMAL	1389: OPTIMAL	0	1000: OPTIMAL	1000: OPTIMAL	1	1	#L-carnitine transport out of mitochondria via diffusion: M_crn_m = M_crn_c
R_CRNtuNa (+)	1389: OPTIMAL	1389: OPTIMAL	0	0: OPTIMAL	0: OPTIMAL	-1	0	#L-carnitine inward transport by Na+ symport: M_na1_e + M_crn_e = M_na1_c + M_crn_c
R_CRNtx (-)	1389: OPTIMAL	1389: OPTIMAL	0	0: OPTIMAL	0: OPTIMAL	-1	0	#R_CRNtx:Reverse
R_CRNtx (+)	1389: OPTIMAL	1389: OPTIMAL	0	0: OPTIMAL	1000: OPTIMAL	0	0	#carnitine transport peroxisome to mitochondria: M_dmnoncrn_x = M_dmnoncrn_m
R_CRTNsyn (+)	0: INFEASIBLE	1389: OPTIMAL	-1389	0: OPTIMAL	0: OPTIMAL	-1	0	#Creatinine synthase: M_pcreat_c = M_h_c + M_pi_c + M_crtn_c
R_CRTSLt (-)	1388: OPTIMAL	1389: OPTIMAL	-1	0: OPTIMAL	0: OPTIMAL	-1	0	#R_CRTSLt:Reverse
R_CRTSLt (+)	0: INFEASIBLE	1389: OPTIMAL	-1389	0: OPTIMAL	0: OPTIMAL	-1	0	#cortisol transport: M_crtsl_e = M_crtsl_c
R_CRTSLtm (-)	1388: OPTIMAL	1389: OPTIMAL	-1	0: OPTIMAL	0: OPTIMAL	-1	0	#R_CRTSLtm:Reverse
R_CRTSLtm (+)	0: INFEASIBLE	1389: OPTIMAL	-1389	0: OPTIMAL	0: OPTIMAL	-1	0	#cortisol intracellular transport: M_crtsl_c = M_crtsl_m
R_CRTSLtr (-)	0: INFEASIBLE	1389: OPTIMAL	-1389	0: OPTIMAL	0: OPTIMAL	-1	0	#R_CRTSLtr:Reverse
R_CRTSLtr (+)	0: INFEASIBLE	1389: OPTIMAL	-1389	0: OPTIMAL	0: OPTIMAL	-1	0	#cortisol intracellular transport: M_crtsl_c = M_crtsl_r
R_CRTSTRNt (-)	1388: OPTIMAL	1389: OPTIMAL	-1	0: OPTIMAL	0: OPTIMAL	-1	0	#R_CRTSTRNt:Reverse
R_CRTSTRNt (+)	0: INFEASIBLE	1389: OPTIMAL	-1389	0: OPTIMAL	0: OPTIMAL	-1	0	#corticosterone transport: M_crtstrn_e = M_crtstrn_c
R_CRTSTRNtm (-)	1388: OPTIMAL	1389: OPTIMAL	-1	0: OPTIMAL	0: OPTIMAL	-1	0	#R_CRTSTRNtm:Reverse
R_CRTSTRNtm (+)	0: INFEASIBLE	1389: OPTIMAL	-1389	0: OPTIMAL	0: OPTIMAL	-1	0	#corticosterone intracellular transport: M_crtstrn_c = M_crtstrn_m
R_CRTSTRNtr (-)	0: INFEASIBLE	1389: OPTIMAL	-1389	0: OPTIMAL	0: OPTIMAL	-1	0	#R_CRTSTRNtr:Reverse
R_CRTSTRNtr (+)	0: INFEASIBLE	1389: OPTIMAL	-1389	0: OPTIMAL	0: OPTIMAL	-1	0	#corticosterone intracellular transport: M_crtstrn_c = M_crtstrn_r
R_CRVNCtr (-)	1389: OPTIMAL	1389: OPTIMAL	0	0: OPTIMAL	0: OPTIMAL	-1	0	#R_CRVNCtr:Reverse
R_CRVNCtr (+)	1389: OPTIMAL	1389: OPTIMAL	0	1000: OPTIMAL	1000: OPTIMAL	1	0	#fatty acid transport via diffusion: M_crvnc_e = M_crvnc_c
R_CSAPASEly (+)	1389: OPTIMAL	1388: OPTIMAL	1	0: OPTIMAL	0: OPTIMAL	-1	0	#chondroitin sulfate A proteoglycan protease, lysosome (endosome): M_h2o_l + M_cspg_a_l = M_Ser_Gly_Ala_X_Gly_l + M_cs_a_l
R_CSBPASEly (+)	1389: OPTIMAL	1388: OPTIMAL	1	0: OPTIMAL	0: OPTIMAL	-1	0	#chondroitin sulfate B proteoglycan protease, lysosome (endosome): M_h2o_l + M_cspg_b_l = M_Ser_Gly_Ala_X_Gly_l + M_cs_b_l
R_CSCPASEly (+)	1389: OPTIMAL	1387: OPTIMAL	2	0: OPTIMAL	0: OPTIMAL	-1	0	#chondroitin sulfate C proteoglycan protease, lysosome (endosome): M_h2o_l + M_cspg_c_l = M_Ser_Gly_Ala_X_Gly_l + M_cs_c_l
R_CSDPASEly (+)	1389: OPTIMAL	1387: OPTIMAL	2	0: OPTIMAL	0: OPTIMAL	-1	0	#chondroitin sulfate D proteoglycan protease, lysosome (endosome): M_h2o_l + M_cspg_d_l = M_Ser_Gly_Ala_X_Gly_l + M_cs_d_l
R_CSEPASEly (+)	1389: OPTIMAL	1387: OPTIMAL	2	0: OPTIMAL	0: OPTIMAL	-1	0	#chondroitin sulfate E proteoglycan protease, lysosome (endosome): M_h2o_l + M_cspg_e_l = M_Ser_Gly_Ala_X_Gly_l + M_cs_e_l
R_CSm (+)	1389: OPTIMAL	1389: OPTIMAL	0	1000: OPTIMAL	1000: OPTIMAL	1	1	#citrate synthase: M_h2o_m + M_accoa_m + M_oaa_m = M_h_m + M_coa_m + M_cit_m
R_CSNAT2m (-)	0: INFEASIBLE	1389: OPTIMAL	-1389	0: OPTIMAL	0: OPTIMAL	-1	0	#R_CSNAT2m:Reverse
R_CSNAT2m (+)	1389: OPTIMAL	1389: OPTIMAL	0	0: OPTIMAL	0: OPTIMAL	-1	0	#carnitine O-aceyltransferase, mitochondrial: M_coa_m + M_pcrn_m = M_ppcoa_m + M_crn_m
R_CSNAT2x (-)	1389: OPTIMAL	1389: OPTIMAL	0	0: OPTIMAL	0: OPTIMAL	-1	0	#R_CSNAT2x:Reverse
R_CSNAT2x (+)	1389: OPTIMAL	1389: OPTIMAL	0	1000: OPTIMAL	1000: OPTIMAL	1	0	#carnitine dimethyl nonanoyl transferase, revsible, peroxisomal: M_crn_x + M_dmnoncoa_x = M_coa_x + M_dmnoncrn_x
R_CSNAT3x (-)	0: INFEASIBLE	1389: OPTIMAL	-1389	0: OPTIMAL	0: OPTIMAL	-1	0	#R_CSNAT3x:Reverse
R_CSNAT3x (+)	1389: OPTIMAL	1389: OPTIMAL	0	0: OPTIMAL	0: OPTIMAL	-1	0	#carnitine O-aceyltransferase, peroxisomal: M_crn_x + M_ppcoa_x = M_coa_x + M_pcrn_x
R_CSNATer (-)	1389: OPTIMAL	1389: OPTIMAL	0	0: OPTIMAL	0: OPTIMAL	-1	0	#R_CSNATer:Reverse
R_CSNATer (+)	1389: OPTIMAL	1389: OPTIMAL	0	60.545: OPTIMAL	375.562: OPTIMAL	1	0	#carnitine O-acetyltransferase, endolasmic reticulum: M_accoa_r + M_crn_r = M_coa_r + M_acrn_r
R_CSNATm (-)	0: INFEASIBLE	1388: OPTIMAL	-1388	0: OPTIMAL	0: OPTIMAL	-1	0	#R_CSNATm:Reverse
R_CSNATm (+)	1389: OPTIMAL	1389: OPTIMAL	0	60.545: OPTIMAL	60.545: OPTIMAL	1	0	#carnitine O-aceyltransferase, mitochondrial: M_coa_m + M_acrn_m = M_accoa_m + M_crn_m
R_CSNATp (-)	1389: OPTIMAL	1389: OPTIMAL	0	1000: OPTIMAL	1000: OPTIMAL	1	0	#R_CSNATp:Reverse
R_CSNATp (+)	1389: OPTIMAL	1389: OPTIMAL	0	0: OPTIMAL	0: OPTIMAL	-1	0	#carnitine O-acetyltransferase, reverse direction, peroxisomal: M_accoa_x + M_crn_x = M_coa_x + M_acrn_x
R_CSNATr (-)	1389: OPTIMAL	1389: OPTIMAL	0	0: OPTIMAL	0: OPTIMAL	-1	0	#R_CSNATr:Reverse
R_CSNATr (+)	1389: OPTIMAL	1389: OPTIMAL	0	684.983: OPTIMAL	1000: OPTIMAL	1	0	#carnitine O-acetyltransferase: M_accoa_c + M_crn_c = M_coa_c + M_acrn_c
R_CSND (+)	1389: OPTIMAL	1389: OPTIMAL	0	0: OPTIMAL	0: OPTIMAL	-1	0	#Cytosine deaminase: M_h2o_c + M_h_c + M_csn_c = M_nh4_c + M_ura_c
R_CSNt (-)	0: INFEASIBLE	1389: OPTIMAL	-1389	0: OPTIMAL	0: OPTIMAL	-1	0	#R_CSNt:Reverse
R_CSNt (+)	1389: OPTIMAL	1389: OPTIMAL	0	0: OPTIMAL	0: OPTIMAL	-1	0	#cytosine transport via facilated diffusion: M_csn_e = M_csn_c
R_CSPG_At (+)	0: INFEASIBLE	1389: OPTIMAL	-1389	0: OPTIMAL	0: OPTIMAL	-1	0	#chondroitin sulfate A transport, golgi to extracellular: M_cspg_a_g = M_cspg_a_e
R_CSPG_Atly (+)	1389: OPTIMAL	1388: OPTIMAL	1	0: OPTIMAL	0: OPTIMAL	-1	0	#chondroitin sulfate A transport, extracellular to lysosome: M_cspg_a_e = M_cspg_a_l
R_CSPG_Bt (+)	0: INFEASIBLE	1389: OPTIMAL	-1389	0: OPTIMAL	0: OPTIMAL	-1	0	#chondroitin sulfate B transport, golgi to extracellular: M_cspg_b_g = M_cspg_b_e
R_CSPG_Btly (+)	1389: OPTIMAL	1388: OPTIMAL	1	0: OPTIMAL	0: OPTIMAL	-1	0	#chondroitin sulfate B transport, extracellular to lysosome: M_cspg_b_e = M_cspg_b_l
R_CSPG_Ct (+)	0: INFEASIBLE	1389: OPTIMAL	-1389	0: OPTIMAL	0: OPTIMAL	-1	0	#chondroitin sulfate C transport, golgi to extracellular: M_cspg_c_g = M_cspg_c_e
R_CSPG_Ctly (+)	1389: OPTIMAL	1387: OPTIMAL	2	0: OPTIMAL	0: OPTIMAL	-1	0	#chondroitin sulfate C transport, extracellular to lysosome: M_cspg_c_e = M_cspg_c_l
R_CSPG_Dt (+)	0: INFEASIBLE	1389: OPTIMAL	-1389	0: OPTIMAL	0: OPTIMAL	-1	0	#chondroitin sulfate D transport, golgi to extracellular: M_cspg_d_g = M_cspg_d_e
R_CSPG_Dtly (+)	1389: OPTIMAL	1387: OPTIMAL	2	0: OPTIMAL	0: OPTIMAL	-1	0	#chondroitin sulfate D transport, extracellular to lysosome: M_cspg_d_e = M_cspg_d_l
R_CSPG_Et (+)	0: INFEASIBLE	1389: OPTIMAL	-1389	0: OPTIMAL	0: OPTIMAL	-1	0	#chondroitin sulfate E transport, golgi to extracellular: M_cspg_e_g = M_cspg_e_e
R_CSPG_Etly (+)	1389: OPTIMAL	1387: OPTIMAL	2	0: OPTIMAL	0: OPTIMAL	-1	0	#chondroitin sulfate E transport, extracellular to lysosome: M_cspg_e_e = M_cspg_e_l
R_CTPS1 (+)	1389: OPTIMAL	1389: OPTIMAL	0	0: OPTIMAL	0: OPTIMAL	-1	1	#CTP synthase (NH3): M_nh4_c + M_atp_c + M_utp_c + M_h_c = M_adp_c + M_pi_c + M_ctp_c
R_CTPS2 (+)	1389: OPTIMAL	1389: OPTIMAL	0	0: OPTIMAL	0: OPTIMAL	-1	0	#CTP synthase (glutamine): M_h2o_c + M_atp_c + M_gln_L_c + M_utp_c + M_h_c = M_adp_c + M_pi_c + M_glu_L_c + M_ctp_c
R_CTPtn (-)	0: INFEASIBLE	1389: OPTIMAL	-1389	0: OPTIMAL	0: OPTIMAL	-1	0	#R_CTPtn:Reverse
R_CTPtn (+)	1389: OPTIMAL	1389: OPTIMAL	0	0: OPTIMAL	1000: OPTIMAL	0	0	#CTP diffusion in nucleus: M_ctp_c = M_ctp_n
R_CYANt (-)	0: INFEASIBLE	1388: OPTIMAL	-1388	0: OPTIMAL	0: OPTIMAL	-1	0	#R_CYANt:Reverse
R_CYANt (+)	1389: OPTIMAL	1389: OPTIMAL	0	500.091: OPTIMAL	500.091: OPTIMAL	1	0	#Cyanide transport via diffusion (extracellular to cytosol): M_cyan_e = M_cyan_c
R_CYANtm (-)	0: INFEASIBLE	1389: OPTIMAL	-1389	0: OPTIMAL	0: OPTIMAL	-1	0	#R_CYANtm:Reverse
R_CYANtm (+)	1388: OPTIMAL	1389: OPTIMAL	-1	0: OPTIMAL	0: OPTIMAL	-1	0	#Cyanide transport via diffusion (mitochondrial): M_cyan_c = M_cyan_m
R_CYOOm3 (+)	1389: OPTIMAL	1387: OPTIMAL	2	1000: OPTIMAL	1000: OPTIMAL	1	-1	#cytochrome c oxidase, mitochondrial Complex IV: 7.0 M_h_m + M_o2_m + M_focytC_m = 7.0 M_h_c + M_ficytC_m + M_o2s_m
R_CYOR_u10m (+)	1389: OPTIMAL	1389: OPTIMAL	0	500: OPTIMAL	500: OPTIMAL	1	1	#ubiquinol-6 cytochrome c reductase, Complex III: 2.0 M_h_m + 2.0 M_ficytC_m + M_q10h2_m = 4.0 M_h_c + M_q10_m + 2.0 M_focytC_m
R_CYSALANaEx (+)	1389: OPTIMAL	1389: OPTIMAL	0	1000: OPTIMAL	1000: OPTIMAL	1	1	#L-alanine/L-cysteine Na-dependent exchange (Cys-L in): M_na1_e + M_ala_L_c + M_cys_L_e = M_na1_c + M_ala_L_e + M_cys_L_c
R_CYSAMOe (+)	1389: OPTIMAL	1389: OPTIMAL	0	0: OPTIMAL	0: OPTIMAL	-1	0	#CYSAMOe: M_o2_e + M_cysam_e = M_h_e + M_hyptaur_e
R_CYSASNNaEx (+)	1389: OPTIMAL	1389: OPTIMAL	0	1000: OPTIMAL	1000: OPTIMAL	1	1	#L-cysteine/L-asparagine Na-dependent exchange (Cys-L in): M_na1_e + M_asn_L_c + M_cys_L_e = M_na1_c + M_asn_L_e + M_cys_L_c
R_CYSATB0tc (+)	1389: OPTIMAL	1389: OPTIMAL	0	0: OPTIMAL	0: OPTIMAL	-1	0	#transport of L-Cysteine into the intestinal cells by ATB0 transporter: 2.0 M_na1_e + M_cys_L_e + M_cl_e = 2.0 M_na1_c + M_cys_L_c + M_cl_c
R_CYSGLNNaEx (+)	1389: OPTIMAL	1389: OPTIMAL	0	1000: OPTIMAL	1000: OPTIMAL	1	1	#L-cysteine/L-glutamine Na-dependent exchange (Cys-L in): M_na1_e + M_cys_L_e + M_gln_L_c = M_na1_c + M_cys_L_c + M_gln_L_e
R_CYSGLTH (-)	1389: OPTIMAL	1389: OPTIMAL	0	0: OPTIMAL	309.952: OPTIMAL	0	0	#R_CYSGLTH:Reverse
R_CYSGLTH (+)	1389: OPTIMAL	1389: OPTIMAL	0	0: OPTIMAL	250.029: OPTIMAL	0	0	#Glutathione:cystine oxidoreductase: M_Lcystin_c + 2.0 M_gthrd_c = 2.0 M_cys_L_c + M_gthox_c
R_CYSGLUexR (-)	1389: OPTIMAL	1389: OPTIMAL	0	0: OPTIMAL	1000: OPTIMAL	0	0	#R_CYSGLUexR:Reverse
R_CYSGLUexR (+)	1389: OPTIMAL	1389: OPTIMAL	0	0: OPTIMAL	1000: OPTIMAL	0	0	#L-cysteine/L-glutamine reversible exchanger: M_cys_L_e + M_gln_L_c = M_cys_L_c + M_gln_L_e
R_CYSGLYexR (-)	1389: OPTIMAL	1389: OPTIMAL	0	0: OPTIMAL	1000: OPTIMAL	0	0	#R_CYSGLYexR:Reverse
R_CYSGLYexR (+)	1389: OPTIMAL	1389: OPTIMAL	0	0: OPTIMAL	1000: OPTIMAL	0	0	#L-cysteine/glycine reversible exchanger: M_cys_L_c + M_gly_e = M_cys_L_e + M_gly_c
R_CYSLYSL (+)	0: INFEASIBLE	1389: OPTIMAL	-1389	0: OPTIMAL	0: OPTIMAL	-1	0	#L-Cystine Lysteine-lyase (deaminating): M_h2o_c + M_Lcystin_c = M_nh4_c + M_pyr_c + M_thcys_c
R_CYSO (+)	1389: OPTIMAL	1388: OPTIMAL	1	0: OPTIMAL	0: OPTIMAL	-1	0	#cysteine oxidase: M_o2_c + M_cys_L_c = 2.0 M_h_c + M_3sala_c
R_CYSPHELAT2tc (+)	1389: OPTIMAL	1389: OPTIMAL	0	0: OPTIMAL	1000: OPTIMAL	0	0	#transport of L-Cysteine into the cell and efflux of L-Phenylalanine out of the cell by LAT2 on the basolateral surfaces of kidney and intestine.: M_cys_L_e + M_phe_L_c = M_cys_L_c + M_phe_L_e
R_CYSSERNaEx (+)	1389: OPTIMAL	1389: OPTIMAL	0	1000: OPTIMAL	1000: OPTIMAL	1	1	#L-serine/L-cysteine Na-dependent exchange (Cys-L in): M_na1_e + M_cys_L_e + M_ser_L_c = M_na1_c + M_cys_L_c + M_ser_L_e
R_CYSSNAT5tc (-)	1389: OPTIMAL	1389: OPTIMAL	0	1000: OPTIMAL	1000: OPTIMAL	1	0	#R_CYSSNAT5tc:Reverse
R_CYSSNAT5tc (+)	1389: OPTIMAL	1389: OPTIMAL	0	0: OPTIMAL	0: OPTIMAL	-1	0	#transport of L-Cysteine into the cell coupled with co-transport with Sodium and counter transport with proton by SNAT5 transporter.: M_h_c + M_na1_e + M_cys_L_e = M_h_e + M_na1_c + M_cys_L_c
R_CYSt4 (+)	1389: OPTIMAL	1389: OPTIMAL	0	0: OPTIMAL	0: OPTIMAL	-1	0	#L-cysteine reversible transport via sodium symport: M_na1_e + M_cys_L_e = M_na1_c + M_cys_L_c
R_CYSTA (-)	0: INFEASIBLE	1386: OPTIMAL	-1386	0: OPTIMAL	0: OPTIMAL	-1	1	#R_CYSTA:Reverse
R_CYSTA (+)	1389: OPTIMAL	1388: OPTIMAL	1	1000: OPTIMAL	1000: OPTIMAL	1	1	#cysteine transaminase: M_akg_c + M_cys_L_c = M_glu_L_c + M_mercppyr_c
R_CYSTALArBATtc (+)	1389: OPTIMAL	1389: OPTIMAL	0	0: OPTIMAL	250.029: OPTIMAL	0	0	#transport of L-Cystine into the cell in exchange for L-Alanine by b0,+AT transporter at the apical surfaces of the membranes of small intestine and renal cells.: M_ala_L_c + M_Lcystin_e = M_ala_L_e + M_Lcystin_c
R_CYSTAm (-)	0: INFEASIBLE	1389: OPTIMAL	-1389	0: OPTIMAL	0: OPTIMAL	-1	1	#R_CYSTAm:Reverse
R_CYSTAm (+)	0: INFEASIBLE	1389: OPTIMAL	-1389	0: OPTIMAL	0: OPTIMAL	-1	1	#cysteine transaminase (mitochondrial): M_akg_m + M_cys_L_m = M_glu_L_m + M_mercppyr_m
R_CYStec (-)	1389: OPTIMAL	1389: OPTIMAL	0	0: OPTIMAL	1000: OPTIMAL	0	0	#R_CYStec:Reverse
R_CYStec (+)	1389: OPTIMAL	1389: OPTIMAL	0	0: OPTIMAL	1000: OPTIMAL	0	0	#L-cysteine transport via diffusion (extracellular to cytosol): M_cys_L_e = M_cys_L_c
R_CYSTGL (+)	1389: OPTIMAL	1389: OPTIMAL	0	1000: OPTIMAL	1000: OPTIMAL	1	1	#cystathionine g-lyase: M_h2o_c + M_cyst_L_c = M_nh4_c + M_2obut_c + M_cys_L_c
R_CYSTGLUex (+)	1389: OPTIMAL	1389: OPTIMAL	0	0: OPTIMAL	0: OPTIMAL	-1	0	#L-cystine/L-glutamate exchanger: M_glu_L_c + M_Lcystin_e = M_Lcystin_c + M_glu_L_e
R_CYSTHRNaEx (+)	1389: OPTIMAL	1389: OPTIMAL	0	1000: OPTIMAL	1000: OPTIMAL	1	1	#L-cysteine/L-threonine Na-dependent exchange (Cys-L in): M_na1_e + M_cys_L_e + M_thr_L_c = M_na1_c + M_cys_L_c + M_thr_L_e
R_CYSTLEUrBATtc (+)	1389: OPTIMAL	1389: OPTIMAL	0	0: OPTIMAL	250.029: OPTIMAL	0	0	#transport of L-Cystine into the cell in exchange for L-Leucine by b0,+AT transporter at the apical surfaces of the membranes of small intestine and renal cells.: M_Lcystin_e + M_leu_L_c = M_Lcystin_c + M_leu_L_e
R_CYSTS (+)	1389: OPTIMAL	1389: OPTIMAL	0	1000: OPTIMAL	1000: OPTIMAL	1	0	#cystathionine beta-synthase: M_hcys_L_c + M_ser_L_c = M_h2o_c + M_cyst_L_c
R_CYSTSERex (+)	1389: OPTIMAL	1389: OPTIMAL	0	0: OPTIMAL	250.029: OPTIMAL	0	0	#L-cystine/glycine exchanger (cystine in): M_ser_L_c + M_Lcystin_e = M_ser_L_e + M_Lcystin_c
R_CYTD (+)	1389: OPTIMAL	1389: OPTIMAL	0	532.249: OPTIMAL	532.249: OPTIMAL	1	0	#cytidine deaminase: M_h2o_c + M_h_c + M_cytd_c = M_nh4_c + M_uri_c
R_CYTDK1 (+)	1389: OPTIMAL	1389: OPTIMAL	0	1000: OPTIMAL	1000: OPTIMAL	1	1	#ATPcytidine 5-phosphotransferase: M_atp_c + M_cytd_c + 2.0 M_h_c = M_adp_c + M_cmp_c
R_CYTDK2m (+)	1389: OPTIMAL	1389: OPTIMAL	0	0: OPTIMAL	0: OPTIMAL	-1	0	#cytidine kinase (ATP), mitochondrial: M_atp_m + M_cytd_m = 2.0 M_h_m + M_adp_m + M_cmp_m
R_CYTDn (+)	1389: OPTIMAL	1389: OPTIMAL	0	0: OPTIMAL	0: OPTIMAL	-1	0	#cytidine deaminase, nuclear: M_h2o_n + M_cytd_n + M_h_n = M_nh4_n + M_uri_n
R_CYTDt (-)	1389: OPTIMAL	1389: OPTIMAL	0	0: OPTIMAL	0: OPTIMAL	-1	1	#R_CYTDt:Reverse
R_CYTDt (+)	1389: OPTIMAL	1389: OPTIMAL	0	532.348: OPTIMAL	532.348: OPTIMAL	1	1	#cytidine facilated transport in cytosol: M_cytd_e = M_cytd_c
R_CYTDt4 (+)	1389: OPTIMAL	1389: OPTIMAL	0	0: OPTIMAL	0: OPTIMAL	-1	0	#cytidine transport in via sodium symport: M_na1_e + M_cytd_e = M_na1_c + M_cytd_c
R_CYTDt5le (+)	1389: OPTIMAL	1389: OPTIMAL	0	0: OPTIMAL	0: OPTIMAL	-1	0	#cytidine transport (1:2 Na/cytd cotransport): 2.0 M_na1_e + M_cytd_e = 2.0 M_na1_c + M_cytd_c
R_CYTDtl (-)	0: INFEASIBLE	1389: OPTIMAL	-1389	0: OPTIMAL	0: OPTIMAL	-1	0	#R_CYTDtl:Reverse
R_CYTDtl (+)	0: INFEASIBLE	1389: OPTIMAL	-1389	0: OPTIMAL	0: OPTIMAL	-1	0	#Cytidine facilated transport from lysosome: M_cytd_l = M_cytd_c
R_CYTDtm (-)	0: INFEASIBLE	1388: OPTIMAL	-1388	0: OPTIMAL	0: OPTIMAL	-1	1	#R_CYTDtm:Reverse
R_CYTDtm (+)	1389: OPTIMAL	1389: OPTIMAL	0	0: OPTIMAL	0: OPTIMAL	-1	1	#cytidine facilated transport in mitochondria: M_cytd_c = M_cytd_m
R_CYTDtn (-)	0: INFEASIBLE	1389: OPTIMAL	-1389	0: OPTIMAL	0: OPTIMAL	-1	0	#R_CYTDtn:Reverse
R_CYTDtn (+)	1389: OPTIMAL	1389: OPTIMAL	0	0: OPTIMAL	0: OPTIMAL	-1	0	#cytidine transport in nucleus: M_cytd_c = M_cytd_n
R_CYTK1 (-)	1389: OPTIMAL	1389: OPTIMAL	0	0: OPTIMAL	0: OPTIMAL	-1	1	#R_CYTK1:Reverse
R_CYTK1 (+)	1389: OPTIMAL	1389: OPTIMAL	0	1000: OPTIMAL	1000: OPTIMAL	1	1	#cytidylate kinase (CMP): M_atp_c + M_cmp_c + 3.0 M_h_c = M_adp_c + M_cdp_c
R_CYTK10 (-)	1389: OPTIMAL	1389: OPTIMAL	0	0: OPTIMAL	0: OPTIMAL	-1	1	#R_CYTK10:Reverse
R_CYTK10 (+)	1389: OPTIMAL	1389: OPTIMAL	0	0: OPTIMAL	0: OPTIMAL	-1	1	#cytidylate kinase (CMP,dGTP): M_cmp_c + M_dgtp_c = M_cdp_c + M_dgdp_c
R_CYTK10n (-)	1389: OPTIMAL	1389: OPTIMAL	0	0: OPTIMAL	0: OPTIMAL	-1	1	#R_CYTK10n:Reverse
R_CYTK10n (+)	1389: OPTIMAL	1389: OPTIMAL	0	1000: OPTIMAL	1000: OPTIMAL	1	1	#cytidylate kinase (CMP,dGTP),nuclear: M_cmp_n + M_dgtp_n = M_cdp_n + M_dgdp_n
R_CYTK11 (-)	1389: OPTIMAL	1389: OPTIMAL	0	0: OPTIMAL	0: OPTIMAL	-1	1	#R_CYTK11:Reverse
R_CYTK11 (+)	1389: OPTIMAL	1389: OPTIMAL	0	1000: OPTIMAL	1000: OPTIMAL	1	1	#cytidylate kinase (dCMP,dGTP): M_dgtp_c + M_dcmp_c = M_dgdp_c + M_dcdp_c
R_CYTK11n (-)	1389: OPTIMAL	1389: OPTIMAL	0	0: OPTIMAL	0: OPTIMAL	-1	1	#R_CYTK11n:Reverse
R_CYTK11n (+)	1389: OPTIMAL	1389: OPTIMAL	0	0: OPTIMAL	0: OPTIMAL	-1	1	#cytidylate kinase (dCMP,dGTP),nuclear: M_dgtp_n + M_dcmp_n = M_dgdp_n + M_dcdp_n
R_CYTK12 (-)	1389: OPTIMAL	1389: OPTIMAL	0	0: OPTIMAL	0: OPTIMAL	-1	1	#R_CYTK12:Reverse
R_CYTK12 (+)	1389: OPTIMAL	1389: OPTIMAL	0	0: OPTIMAL	0: OPTIMAL	-1	1	#cytidylate kinase (dCMP,dCTP): M_dcmp_c + M_dctp_c = 2.0 M_dcdp_c
R_CYTK12n (-)	1389: OPTIMAL	1389: OPTIMAL	0	0: OPTIMAL	0: OPTIMAL	-1	1	#R_CYTK12n:Reverse
R_CYTK12n (+)	1389: OPTIMAL	1389: OPTIMAL	0	0: OPTIMAL	0: OPTIMAL	-1	1	#cytidylate kinase (dCMP,dCTP),nuclear: M_dcmp_n + M_dctp_n = 2.0 M_dcdp_n
R_CYTK13 (-)	1389: OPTIMAL	1389: OPTIMAL	0	0: OPTIMAL	0: OPTIMAL	-1	1	#R_CYTK13:Reverse
R_CYTK13 (+)	1389: OPTIMAL	1389: OPTIMAL	0	0: OPTIMAL	0: OPTIMAL	-1	1	#cytidylate kinase (dCMP,dATP): M_datp_c + M_dcmp_c = M_dadp_c + M_dcdp_c
R_CYTK13n (-)	1389: OPTIMAL	1389: OPTIMAL	0	0: OPTIMAL	0: OPTIMAL	-1	1	#R_CYTK13n:Reverse
R_CYTK13n (+)	1389: OPTIMAL	1389: OPTIMAL	0	1000: OPTIMAL	1000: OPTIMAL	1	1	#cytidylate kinase (dCMP,dATP),nuclear: M_dcmp_n + M_datp_n = M_dcdp_n + M_dadp_n
R_CYTK14 (-)	1389: OPTIMAL	1389: OPTIMAL	0	0: OPTIMAL	0: OPTIMAL	-1	1	#R_CYTK14:Reverse
R_CYTK14 (+)	1389: OPTIMAL	1389: OPTIMAL	0	1000: OPTIMAL	1000: OPTIMAL	1	1	#cytidylate kinase (dCMP,UTP): M_utp_c + M_dcmp_c = M_udp_c + M_dcdp_c
R_CYTK14n (-)	1389: OPTIMAL	1389: OPTIMAL	0	0: OPTIMAL	0: OPTIMAL	-1	1	#R_CYTK14n:Reverse
R_CYTK14n (+)	1389: OPTIMAL	1389: OPTIMAL	0	1000: OPTIMAL	1000: OPTIMAL	1	1	#cytidylate kinase (dCMP,CTP),nuclear: M_dcmp_n + M_utp_n = M_dcdp_n + M_udp_n
R_CYTK1m (-)	0: INFEASIBLE	1388: OPTIMAL	-1388	0: OPTIMAL	0: OPTIMAL	-1	0	#R_CYTK1m:Reverse
R_CYTK1m (+)	1389: OPTIMAL	1389: OPTIMAL	0	0: OPTIMAL	0: OPTIMAL	-1	0	#cytidylate kinase (CMP),mitochondrial: M_atp_m + M_cmp_m = M_adp_m + M_cdp_m + M_h_m
R_CYTK1n (-)	1389: OPTIMAL	1389: OPTIMAL	0	0: OPTIMAL	0: OPTIMAL	-1	1	#R_CYTK1n:Reverse
R_CYTK1n (+)	1389: OPTIMAL	1389: OPTIMAL	0	0: OPTIMAL	0: OPTIMAL	-1	1	#cytidylate kinase (CMP),nuclear: M_atp_n + M_cmp_n = M_cdp_n + M_adp_n
R_CYTK2 (-)	1389: OPTIMAL	1389: OPTIMAL	0	0: OPTIMAL	0: OPTIMAL	-1	1	#R_CYTK2:Reverse
R_CYTK2 (+)	1389: OPTIMAL	1389: OPTIMAL	0	1000: OPTIMAL	1000: OPTIMAL	1	1	#cytidylate kinase (dCMP): M_atp_c + M_dcmp_c + 3.0 M_h_c = M_adp_c + M_dcdp_c
R_CYTK2n (-)	1389: OPTIMAL	1389: OPTIMAL	0	0: OPTIMAL	0: OPTIMAL	-1	1	#R_CYTK2n:Reverse
R_CYTK2n (+)	1389: OPTIMAL	1389: OPTIMAL	0	0: OPTIMAL	0: OPTIMAL	-1	1	#cytidylate kinase (dCMP),nuclear: M_atp_n + M_dcmp_n = M_dcdp_n + M_adp_n
R_CYTK3 (-)	1389: OPTIMAL	1389: OPTIMAL	0	0: OPTIMAL	0: OPTIMAL	-1	0	#R_CYTK3:Reverse
R_CYTK3 (+)	1389: OPTIMAL	1389: OPTIMAL	0	0.155033: OPTIMAL	0.155033: OPTIMAL	1	0	#cytidylate kinase (CMP)(GTP): M_gtp_c + M_cmp_c = M_gdp_c + M_cdp_c
R_CYTK3n (-)	1389: OPTIMAL	1389: OPTIMAL	0	0: OPTIMAL	0: OPTIMAL	-1	1	#R_CYTK3n:Reverse
R_CYTK3n (+)	1389: OPTIMAL	1389: OPTIMAL	0	0: OPTIMAL	0: OPTIMAL	-1	1	#cytidylate kinase (dCMP,CTP),nuclear: M_ctp_n + M_dcmp_n = M_cdp_n + M_dcdp_n
R_CYTK4 (-)	1389: OPTIMAL	1389: OPTIMAL	0	0: OPTIMAL	0: OPTIMAL	-1	0	#R_CYTK4:Reverse
R_CYTK4 (+)	1389: OPTIMAL	1389: OPTIMAL	0	0.0559426: OPTIMAL	0.0559426: OPTIMAL	1	0	#cytidylate kinase (dCMP)(GTP): M_gtp_c + M_dcmp_c = M_gdp_c + M_dcdp_c
R_CYTK4n (-)	1388: OPTIMAL	1389: OPTIMAL	-1	0: OPTIMAL	0: OPTIMAL	-1	1	#R_CYTK4n:Reverse
R_CYTK4n (+)	1389: OPTIMAL	1389: OPTIMAL	0	1000: OPTIMAL	1000: OPTIMAL	1	1	#cytidylate kinase (dCMP,GTP),nuclear: M_dcmp_n + M_gtp_n = M_dcdp_n + M_gdp_n
R_CYTK5 (-)	1389: OPTIMAL	1389: OPTIMAL	0	0: OPTIMAL	0: OPTIMAL	-1	1	#R_CYTK5:Reverse
R_CYTK5 (+)	1389: OPTIMAL	1389: OPTIMAL	0	0: OPTIMAL	0: OPTIMAL	-1	1	#cytidylate kinase (dCMP): M_ctp_c + M_dcmp_c = M_cdp_c + M_dcdp_c
R_CYTK5n (-)	1389: OPTIMAL	1389: OPTIMAL	0	0: OPTIMAL	0: OPTIMAL	-1	1	#R_CYTK5n:Reverse
R_CYTK5n (+)	1389: OPTIMAL	1389: OPTIMAL	0	0: OPTIMAL	0: OPTIMAL	-1	1	#cytidylate kinase (CMP),nuclear: M_cmp_n + M_gtp_n = M_cdp_n + M_gdp_n
R_CYTK6 (-)	1389: OPTIMAL	1389: OPTIMAL	0	0: OPTIMAL	0: OPTIMAL	-1	1	#R_CYTK6:Reverse
R_CYTK6 (+)	1389: OPTIMAL	1389: OPTIMAL	0	1000: OPTIMAL	1000: OPTIMAL	1	1	#cytidylate kinase (CMP,CTP): M_cmp_c + M_ctp_c = 2.0 M_cdp_c
R_CYTK6n (-)	1389: OPTIMAL	1389: OPTIMAL	0	0: OPTIMAL	0: OPTIMAL	-1	1	#R_CYTK6n:Reverse
R_CYTK6n (+)	1389: OPTIMAL	1389: OPTIMAL	0	1000: OPTIMAL	1000: OPTIMAL	1	1	#cytidylate kinase (CMP,CTP),nuclear: M_ctp_n + M_cmp_n = 2.0 M_cdp_n
R_CYTK7 (-)	1389: OPTIMAL	1389: OPTIMAL	0	0: OPTIMAL	0: OPTIMAL	-1	1	#R_CYTK7:Reverse
R_CYTK7 (+)	1389: OPTIMAL	1389: OPTIMAL	0	0: OPTIMAL	0: OPTIMAL	-1	1	#cytidylate kinase (CMP,UTP): M_cmp_c + M_utp_c = M_udp_c + M_cdp_c
R_CYTK7n (-)	1389: OPTIMAL	1389: OPTIMAL	0	0: OPTIMAL	0: OPTIMAL	-1	1	#R_CYTK7n:Reverse
R_CYTK7n (+)	1389: OPTIMAL	1389: OPTIMAL	0	1000: OPTIMAL	1000: OPTIMAL	1	1	#cytidylate kinase (CMP,UTP),nuclear: M_cmp_n + M_utp_n = M_cdp_n + M_udp_n
R_CYTK8 (-)	1389: OPTIMAL	1389: OPTIMAL	0	0: OPTIMAL	0: OPTIMAL	-1	1	#R_CYTK8:Reverse
R_CYTK8 (+)	1389: OPTIMAL	1389: OPTIMAL	0	0: OPTIMAL	0: OPTIMAL	-1	1	#cytidylate kinase (CMP,dATP): M_datp_c + M_cmp_c = M_dadp_c + M_cdp_c
R_CYTK8n (-)	1389: OPTIMAL	1389: OPTIMAL	0	0: OPTIMAL	0: OPTIMAL	-1	1	#R_CYTK8n:Reverse
R_CYTK8n (+)	1389: OPTIMAL	1389: OPTIMAL	0	0: OPTIMAL	0: OPTIMAL	-1	1	#cytidylate kinase (CMP,dATP),nuclear: M_cmp_n + M_datp_n = M_cdp_n + M_dadp_n
R_CYTK9 (-)	1389: OPTIMAL	1389: OPTIMAL	0	0: OPTIMAL	0: OPTIMAL	-1	1	#R_CYTK9:Reverse
R_CYTK9 (+)	1389: OPTIMAL	1389: OPTIMAL	0	999.944: OPTIMAL	999.944: OPTIMAL	1	1	#cytidylate kinase (CMP,dCTP): M_cmp_c + M_dctp_c = M_cdp_c + M_dcdp_c
R_CYTK9n (-)	1389: OPTIMAL	1389: OPTIMAL	0	0: OPTIMAL	0: OPTIMAL	-1	1	#R_CYTK9n:Reverse
R_CYTK9n (+)	1389: OPTIMAL	1389: OPTIMAL	0	0: OPTIMAL	0: OPTIMAL	-1	1	#cytidylate kinase (CMP,dCTP),nuclear: M_cmp_n + M_dctp_n = M_cdp_n + M_dcdp_n
R_D_3AIBt (+)	1389: OPTIMAL	1389: OPTIMAL	0	0: OPTIMAL	0: OPTIMAL	-1	0	#D-3-amino-isobutyrate transport: M_3aib_D_c = M_3aib_D_e
R_D_LACt2 (-)	1389: OPTIMAL	1389: OPTIMAL	0	1000: OPTIMAL	1000: OPTIMAL	1	0	#R_D_LACt2:Reverse
R_D_LACt2 (+)	1388: OPTIMAL	1388: OPTIMAL	0	0: OPTIMAL	0: OPTIMAL	-1	0	#D-lactate transport via proton symport: M_h_e + M_lac_D_e = M_h_c + M_lac_D_c
R_D_LACtm (-)	0: INFEASIBLE	1389: OPTIMAL	-1389	0: OPTIMAL	0: OPTIMAL	-1	0	#R_D_LACtm:Reverse
R_D_LACtm (+)	0: INFEASIBLE	1389: OPTIMAL	-1389	0: OPTIMAL	0: OPTIMAL	-1	0	#D-lactate transport, mitochondrial: M_h_c + M_lac_D_c = M_h_m + M_lac_D_m
R_D3AIBTm (-)	1389: OPTIMAL	1389: OPTIMAL	0	0: OPTIMAL	1000: OPTIMAL	0	0	#R_D3AIBTm:Reverse
R_D3AIBTm (+)	1389: OPTIMAL	1389: OPTIMAL	0	0: OPTIMAL	3.14888: OPTIMAL	0	0	#D-3-Amino-isobutanoate:pyruvate aminotransferase, mitochondrial: M_pyr_m + M_3aib_D_m = M_2mop_m + M_ala_L_m
R_DADA (+)	1389: OPTIMAL	1389: OPTIMAL	0	0: OPTIMAL	0: OPTIMAL	-1	1	#Deoxyadenosine deaminase: M_h2o_c + M_h_c + M_dad_2_c = M_nh4_c + M_din_c
R_DADAe (+)	1389: OPTIMAL	1389: OPTIMAL	0	750: OPTIMAL	750: OPTIMAL	1	1	#Deoxyadenosine deaminase, extracellular: M_h_e + M_h2o_e + M_dad_2_e = M_nh4_e + M_din_e
R_DADNK (+)	1389: OPTIMAL	1389: OPTIMAL	0	0: OPTIMAL	0: OPTIMAL	-1	0	#deoxyadenosine kinase: M_atp_c + M_dad_2_c + 2.0 M_h_c = M_adp_c + M_damp_c
R_DADNt4 (-)	1389: OPTIMAL	1389: OPTIMAL	0	1000: OPTIMAL	1000: OPTIMAL	1	0	#R_DADNt4:Reverse
R_DADNt4 (+)	1389: OPTIMAL	1389: OPTIMAL	0	0: OPTIMAL	0: OPTIMAL	-1	0	#deoxyadenosine transport via diffusion: M_dad_2_e = M_dad_2_c
R_DAG_HSter (+)	1389: OPTIMAL	1386: OPTIMAL	3	0: OPTIMAL	0: OPTIMAL	-1	0	#diacylglycerol ER export: M_dag_hs_r = M_dag_hs_c
R_DAGK_hs (-)	1389: OPTIMAL	1389: OPTIMAL	0	0: OPTIMAL	0: OPTIMAL	-1	1	#R_DAGK_hs:Reverse
R_DAGK_hs (+)	1389: OPTIMAL	1389: OPTIMAL	0	999.295: OPTIMAL	999.295: OPTIMAL	1	1	#Diacylglycerol phosphate kinase (homo sapiens): M_atp_c + M_dag_hs_c + 2.0 M_h_c = M_adp_c + M_pa_hs_c
R_DAGKn_hs (-)	0: INFEASIBLE	1389: OPTIMAL	-1389	0: OPTIMAL	0: OPTIMAL	-1	0	#R_DAGKn_hs:Reverse
R_DAGKn_hs (+)	1389: OPTIMAL	1389: OPTIMAL	0	0: OPTIMAL	0: OPTIMAL	-1	0	#Diacylglycerol phosphate kinase (homo sapiens): M_atp_n + M_dag_hs_n = M_h_n + M_adp_n + M_pa_hs_n
R_DAGt (-)	1389: OPTIMAL	1389: OPTIMAL	0	0: OPTIMAL	0: OPTIMAL	-1	0	#R_DAGt:Reverse
R_DAGt (+)	1389: OPTIMAL	1389: OPTIMAL	0	999.239: OPTIMAL	999.239: OPTIMAL	1	0	#diacylglycerol transport: M_dag_hs_e = M_dag_hs_c
R_DALAOXx (+)	1389: OPTIMAL	1389: OPTIMAL	0	0: OPTIMAL	0: OPTIMAL	-1	0	#D-Alanine Oxidase (x): M_o2_x + M_h2o_x + M_ala_D_x = M_h2o2_x + M_pyr_x + M_nh4_x
R_DALAt2r (-)	1389: OPTIMAL	1389: OPTIMAL	0	1000: OPTIMAL	1000: OPTIMAL	1	0	#R_DALAt2r:Reverse
R_DALAt2r (+)	1389: OPTIMAL	1389: OPTIMAL	0	0: OPTIMAL	0: OPTIMAL	-1	0	#D-alanine transport via proton symport: M_h_e + M_ala_D_e = M_h_c + M_ala_D_c
R_DALAt2rL (-)	0: INFEASIBLE	1389: OPTIMAL	-1389	0: OPTIMAL	0: OPTIMAL	-1	0	#R_DALAt2rL:Reverse
R_DALAt2rL (+)	0: INFEASIBLE	1389: OPTIMAL	-1389	0: OPTIMAL	0: OPTIMAL	-1	0	#D-alanine transport via proton symport (lysosome): M_h_l + M_ala_D_l = M_h_c + M_ala_D_c
R_DALAxt (+)	1389: OPTIMAL	1389: OPTIMAL	0	0: OPTIMAL	0: OPTIMAL	-1	0	#D-Alanine transport to perixosome: M_ala_D_c = M_ala_D_x
R_DARGOp (+)	0: INFEASIBLE	1389: OPTIMAL	-1389	0: OPTIMAL	0: OPTIMAL	-1	0	#D-arginine oxidase, perixosomal: M_o2_x + M_h2o_x + M_arg_D_x = M_h2o2_x + M_nh4_x + M_5g2oxpt_x
R_DASCBH (+)	0: INFEASIBLE	1389: OPTIMAL	-1389	0: OPTIMAL	0: OPTIMAL	-1	0	#L-Dehydroascorbate lactonohydrolase: M_h2o_c + M_dhdascb_c = M_h_c + M_23doguln_c
R_DASCBR (+)	1389: OPTIMAL	1389: OPTIMAL	0	1000: OPTIMAL	1000: OPTIMAL	1	1	#dehydroascorbate reductase: M_nadph_c + M_dhdascb_c = M_nadp_c + M_ascb_L_c
R_DASPO1p (+)	1388: OPTIMAL	1389: OPTIMAL	-1	0: OPTIMAL	0: OPTIMAL	-1	-1	#D-aspartate oxidase, peroxisomal: M_o2_x + M_h2o_x + M_asp_D_x = M_h2o2_x + M_nh4_x + M_oaa_x
R_DATPtm (+)	1389: OPTIMAL	1389: OPTIMAL	0	32.7124: OPTIMAL	32.7124: OPTIMAL	1	0	#transport of dATP into mitochondria: M_datp_c = M_datp_m
R_DATPtn (-)	0: INFEASIBLE	0: INFEASIBLE	0	0: OPTIMAL	0: OPTIMAL	-1	0	#R_DATPtn:Reverse
R_DATPtn (+)	1389: OPTIMAL	1389: OPTIMAL	0	0.0421592: OPTIMAL	0.0421592: OPTIMAL	1	0	#dATP diffusion in nucleus: M_datp_c = M_datp_n
R_DCATDc (-)	0: INFEASIBLE	1389: OPTIMAL	-1389	0: OPTIMAL	0: OPTIMAL	-1	0	#R_DCATDc:Reverse
R_DCATDc (+)	1389: OPTIMAL	1389: OPTIMAL	0	0: OPTIMAL	0: OPTIMAL	-1	0	#transport of Decanoate (n-C10:0) into the cell by diffusion: M_dca_e = M_dca_c
R_DCATDr (-)	0: INFEASIBLE	1389: OPTIMAL	-1389	0: OPTIMAL	0: OPTIMAL	-1	0	#R_DCATDr:Reverse
R_DCATDr (+)	1389: OPTIMAL	1389: OPTIMAL	0	0: OPTIMAL	0: OPTIMAL	-1	0	#transport of Decanoate (n-C10:0) into the E.R. by diffusion: M_dca_c = M_dca_r
R_DCIm (-)	0: INFEASIBLE	1389: OPTIMAL	-1389	0: OPTIMAL	0: OPTIMAL	-1	1	#R_DCIm:Reverse
R_DCIm (+)	0: INFEASIBLE	1389: OPTIMAL	-1389	0: OPTIMAL	0: OPTIMAL	-1	1	#dodecenoyl-Coenzyme A delta isomerase: M_dd2coa_m = M_dd3coa_m
R_DCK1m (-)	0: INFEASIBLE	1389: OPTIMAL	-1389	0: OPTIMAL	0: OPTIMAL	-1	0	#R_DCK1m:Reverse
R_DCK1m (+)	0: INFEASIBLE	1389: OPTIMAL	-1389	0: OPTIMAL	0: OPTIMAL	-1	0	#Deoxycytidine kinase, mitochondrial (ATP): M_atp_m + M_dcyt_m = 2.0 M_h_m + M_adp_m + M_dcmp_m
R_DCK1n (-)	1389: OPTIMAL	1389: OPTIMAL	0	0: OPTIMAL	0: OPTIMAL	-1	0	#R_DCK1n:Reverse
R_DCK1n (+)	1389: OPTIMAL	1389: OPTIMAL	0	0: OPTIMAL	1000: OPTIMAL	0	0	#Deoxycytidine kinase, nuclear (ATP): M_atp_n + M_dcyt_n = M_h_n + M_dcmp_n + M_adp_n
R_DCK2n (-)	1389: OPTIMAL	1389: OPTIMAL	0	0: OPTIMAL	1000: OPTIMAL	0	0	#R_DCK2n:Reverse
R_DCK2n (+)	1389: OPTIMAL	1389: OPTIMAL	0	0: OPTIMAL	0: OPTIMAL	-1	0	#Deoxycytidine kinase, nuclear (UTP): M_utp_n + M_dcyt_n = M_h_n + M_dcmp_n + M_udp_n
R_DCMPDA (-)	1389: OPTIMAL	1389: OPTIMAL	0	0: OPTIMAL	0: OPTIMAL	-1	1	#R_DCMPDA:Reverse
R_DCMPDA (+)	1389: OPTIMAL	1389: OPTIMAL	0	667.733: OPTIMAL	667.733: OPTIMAL	1	1	#dCMP deaminase: M_h2o_c + M_h_c + M_dcmp_c = M_nh4_c + M_dump_c
R_DCSPTN1COAtx (-)	1389: OPTIMAL	1389: OPTIMAL	0	0: OPTIMAL	0: OPTIMAL	-1	0	#R_DCSPTN1COAtx:Reverse
R_DCSPTN1COAtx (+)	1389: OPTIMAL	1389: OPTIMAL	0	0: OPTIMAL	0: OPTIMAL	-1	0	#fatty acid intracellular transport: M_dcsptn1coa_c = M_dcsptn1coa_x
R_DCSPTN1COAtxc (+)	1389: OPTIMAL	1389: OPTIMAL	0	0: OPTIMAL	0: OPTIMAL	-1	0	#transport of docosapentenoylcoa into peroxisomes.: M_h2o_c + M_atp_c + M_dcsptn1coa_c + 3.0 M_h_c = M_adp_c + M_h_c + M_pi_c + M_dcsptn1coa_x
R_DCSPTN1CPT1 (+)	1389: OPTIMAL	1388: OPTIMAL	1	0: OPTIMAL	0: OPTIMAL	-1	1	#carnitine O-palmitoyltransferase: M_crn_c + M_dcsptn1coa_c = M_coa_c + M_dcsptn1crn_c
R_DCSPTN1CPT2 (+)	1389: OPTIMAL	1388: OPTIMAL	1	0: OPTIMAL	0: OPTIMAL	-1	0	#carnitine transferase: M_coa_m + M_dcsptn1crn_m = M_crn_m + M_dcsptn1coa_m
R_DCSPTN1CRNt (+)	1389: OPTIMAL	1388: OPTIMAL	1	0: OPTIMAL	0: OPTIMAL	-1	1	#transport into the mitochondria (carnitine): M_dcsptn1crn_c = M_dcsptn1crn_m
R_DCSPTN1t (-)	1389: OPTIMAL	1389: OPTIMAL	0	0: OPTIMAL	0: OPTIMAL	-1	0	#R_DCSPTN1t:Reverse
R_DCSPTN1t (+)	1389: OPTIMAL	1389: OPTIMAL	0	0: OPTIMAL	0: OPTIMAL	-1	0	#fatty acid transport via diffusion: M_dcsptn1_e = M_dcsptn1_c
R_DCT (-)	0: INFEASIBLE	1389: OPTIMAL	-1389	0: OPTIMAL	0: OPTIMAL	-1	0	#R_DCT:Reverse
R_DCT (+)	1389: OPTIMAL	1389: OPTIMAL	0	0: OPTIMAL	0: OPTIMAL	-1	0	#Dopachrome tautomerase: M_L_dpchrm_c = M_56dihindlcrbxlt_c
R_DCTPtm (+)	1389: OPTIMAL	1389: OPTIMAL	0	0: OPTIMAL	0: OPTIMAL	-1	0	#transport of dCTP into mitochondria: M_dctp_c = M_dctp_m
R_DCTPtn (-)	0: INFEASIBLE	0: INFEASIBLE	0	0: OPTIMAL	0: OPTIMAL	-1	0	#R_DCTPtn:Reverse
R_DCTPtn (+)	1389: OPTIMAL	1389: OPTIMAL	0	0.0301955: OPTIMAL	0.0301955: OPTIMAL	1	0	#dCTP diffusion in nucleus: M_dctp_c = M_dctp_n
R_DCYTD (+)	1389: OPTIMAL	1389: OPTIMAL	0	0: OPTIMAL	0: OPTIMAL	-1	0	#deoxycytidine deaminase: M_h2o_c + M_h_c + M_dcyt_c = M_nh4_c + M_duri_c
R_DCYTDn (+)	1389: OPTIMAL	1389: OPTIMAL	0	0: OPTIMAL	0: OPTIMAL	-1	0	#deoxycytidine deaminase, nuclear: M_h2o_n + M_h_n + M_dcyt_n = M_nh4_n + M_duri_n
R_DCYTt (-)	1389: OPTIMAL	1389: OPTIMAL	0	0: OPTIMAL	0: OPTIMAL	-1	0	#R_DCYTt:Reverse
R_DCYTt (+)	1389: OPTIMAL	1389: OPTIMAL	0	667.789: OPTIMAL	667.789: OPTIMAL	1	0	#deoxycytidine transport via diffusion: M_dcyt_e = M_dcyt_c
R_DDCRNe (+)	1389: OPTIMAL	1389: OPTIMAL	0	0: OPTIMAL	0: OPTIMAL	-1	0	#transport of 3-hydroxydodecanoyl carnitine into extra cellular space: M_3ddcrn_c = M_3ddcrn_e
R_DDECCRNe (+)	1389: OPTIMAL	1389: OPTIMAL	0	0: OPTIMAL	0: OPTIMAL	-1	0	#transport of lauroyl carnitine into extra cellular space: M_ddeccrn_c = M_ddeccrn_e
R_DDECE1CRNe (+)	1389: OPTIMAL	1389: OPTIMAL	0	0: OPTIMAL	0: OPTIMAL	-1	0	#transport of dodecenoyl carnitine into extra cellular space: M_ddece1crn_c = M_ddece1crn_e
R_DDPGAm (-)	0: INFEASIBLE	1387: OPTIMAL	-1387	0: OPTIMAL	0: OPTIMAL	-1	0	#R_DDPGAm:Reverse
R_DDPGAm (+)	1389: OPTIMAL	1388: OPTIMAL	1	223.036: OPTIMAL	223.036: OPTIMAL	1	0	#2-dehydro-3-deoxy-phosphogluconate aldolase, mitochondrial: M_4h2oglt_m = M_pyr_m + M_glx_m
R_DEBRISOQUINEt (-)	0: INFEASIBLE	1389: OPTIMAL	-1389	0: OPTIMAL	0: OPTIMAL	-1	0	#R_DEBRISOQUINEt:Reverse
R_DEBRISOQUINEt (+)	1389: OPTIMAL	1389: OPTIMAL	0	0: OPTIMAL	0: OPTIMAL	-1	0	#debrisoquine uniport: M_debrisoquine_e = M_debrisoquine_c
R_DECCRNe (+)	1389: OPTIMAL	1389: OPTIMAL	0	0: OPTIMAL	0: OPTIMAL	-1	0	#transport of 3-hydroxydecanoyl carnitine into extra cellular space: M_3deccrn_c = M_3deccrn_e
R_DECDICRNe (+)	1389: OPTIMAL	1389: OPTIMAL	0	0: OPTIMAL	0: OPTIMAL	-1	0	#trnasport of decadienoyl carnitine into the extra cellular space: M_decdicrn_c = M_decdicrn_e
R_DECDPtm (-)	0: INFEASIBLE	1388: OPTIMAL	-1388	0: OPTIMAL	0: OPTIMAL	-1	0	#R_DECDPtm:Reverse
R_DECDPtm (+)	1389: OPTIMAL	1389: OPTIMAL	0	0: OPTIMAL	0: OPTIMAL	-1	0	#lipid, flip-flop intracellular transport: M_decdp_c = M_decdp_m
R_DEDOLP1_L (+)	0: INFEASIBLE	1389: OPTIMAL	-1389	0: OPTIMAL	0: OPTIMAL	-1	0	#dehydrodolichol diphosphate phosphatase (liver): M_h2o_c + 0.1 M_dedoldp_L_c = M_h_c + M_pi_c + 0.1 M_dedolp_L_c
R_DEDOLP1_U (+)	0: INFEASIBLE	1389: OPTIMAL	-1389	0: OPTIMAL	0: OPTIMAL	-1	0	#dehydrodolichol diphosphate phosphatase (uterus): M_h2o_c + 0.1 M_dedoldp_U_c = M_h_c + M_pi_c + 0.1 M_dedolp_U_c
R_DEDOLP2_L (+)	0: INFEASIBLE	1389: OPTIMAL	-1389	0: OPTIMAL	0: OPTIMAL	-1	0	#dehydrodolichol phosphate phosphatase (liver): M_h2o_c + 0.1 M_dedolp_L_c = M_pi_c + 0.1 M_dedol_L_c
R_DEDOLP2_U (+)	0: INFEASIBLE	1389: OPTIMAL	-1389	0: OPTIMAL	0: OPTIMAL	-1	0	#dehydrodolichol phosphate phosphatase (uterus): M_h2o_c + 0.1 M_dedolp_U_c = M_pi_c + 0.1 M_dedol_U_c
R_DEDOLR_L (+)	0: INFEASIBLE	1389: OPTIMAL	-1389	0: OPTIMAL	0: OPTIMAL	-1	0	#dehydrodolichol reductase (liver): M_h_c + M_nadph_c + 0.1 M_dedol_L_c = M_nadp_c + 0.1 M_dolichol_L_c
R_DEDOLR_U (+)	0: INFEASIBLE	1389: OPTIMAL	-1389	0: OPTIMAL	0: OPTIMAL	-1	0	#dehydrodolichol reductase (uterus): M_h_c + M_nadph_c + 0.1 M_dedol_U_c = M_nadp_c + 0.1 M_dolichol_U_c
R_DESAT16_2 (+)	1389: OPTIMAL	1389: OPTIMAL	0	0: OPTIMAL	0: OPTIMAL	-1	1	#palmitoyl-CoA desaturase (n-C16:0CoA -&gt; n-C16:1CoA): M_o2_c + M_h_c + M_nadh_c + M_pmtcoa_c = 2.0 M_h2o_c + M_nad_c + M_hdcoa_c
R_DESAT18_10 (+)	1389: OPTIMAL	1389: OPTIMAL	0	0: OPTIMAL	0: OPTIMAL	-1	0	#fatty acyl-CoA desaturase (n-C18:2CoA -&gt; n-C18:3CoA): M_o2_c + M_h_c + M_nadh_c + M_lnlncacoa_c = 2.0 M_h2o_c + M_nad_c + M_strdnccoa_c
R_DESAT18_3 (+)	1389: OPTIMAL	1389: OPTIMAL	0	0: OPTIMAL	0: OPTIMAL	-1	1	#stearoyl-CoA desaturase (n-C18:0CoA -&gt; n-C18:1CoA): M_o2_c + M_h_c + M_nadh_c + M_stcoa_c = 2.0 M_h2o_c + M_nad_c + M_odecoa_c
R_DESAT18_4 (+)	1389: OPTIMAL	1389: OPTIMAL	0	1000: OPTIMAL	1000: OPTIMAL	1	1	#stearoyl-CoA desaturase (n-C18:0CoA -&gt; n-C18:1CoA): M_o2_c + M_h_c + M_nadh_c + M_stcoa_c = 2.0 M_h2o_c + M_nad_c + M_vacccoa_c
R_DESAT18_5 (+)	1389: OPTIMAL	1389: OPTIMAL	0	0: OPTIMAL	0: OPTIMAL	-1	1	#stearoyl-CoA desaturase (n-C18:0CoA -&gt; n-C18:1CoA): M_o2_c + M_h_c + M_nadh_c + M_stcoa_c = 2.0 M_h2o_c + M_nad_c + M_od2coa_c
R_DESAT18_6 (+)	1389: OPTIMAL	1389: OPTIMAL	0	1000: OPTIMAL	1000: OPTIMAL	1	0	#fatty acyl-CoA desaturase (n-C18:1CoA -&gt; n-C18:2CoA): M_o2_c + M_h_c + M_nadh_c + M_odecoa_c = 2.0 M_h2o_c + M_nad_c + M_lneldccoa_c
R_DESAT18_7 (+)	1389: OPTIMAL	1389: OPTIMAL	0	0: OPTIMAL	0: OPTIMAL	-1	0	#fatty acyl-CoA desaturase (n-C18:1CoA -&gt; n-C18:2CoA): M_o2_c + M_h_c + M_nadh_c + M_vacccoa_c = 2.0 M_h2o_c + M_nad_c + M_lneldccoa_c
R_DESAT18_8 (+)	1389: OPTIMAL	1389: OPTIMAL	0	0: OPTIMAL	0: OPTIMAL	-1	0	#fatty acyl-CoA desaturase (n-C18:1CoA -&gt; n-C18:2CoA): M_o2_c + M_h_c + M_nadh_c + M_od2coa_c = 2.0 M_h2o_c + M_nad_c + M_lneldccoa_c
R_DESAT18_9 (+)	1389: OPTIMAL	1389: OPTIMAL	0	0: OPTIMAL	0: OPTIMAL	-1	0	#fatty acyl-CoA desaturase (n-C18:2CoA -&gt; n-C18:3CoA): M_o2_c + M_h_c + M_nadh_c + M_lnlccoa_c = 2.0 M_h2o_c + M_nad_c + M_lnlncgcoa_c
R_DESAT20_1 (+)	1389: OPTIMAL	1389: OPTIMAL	0	95.7594: OPTIMAL	95.7594: OPTIMAL	1	1	#fatty acyl-CoA desaturase (n-C20:3CoA -&gt; n-C20:4CoA): M_o2_c + M_h_c + M_nadh_c + M_dlnlcgcoa_c = 2.0 M_h2o_c + M_nad_c + M_arachdcoa_c
R_DESAT20_2 (+)	1389: OPTIMAL	1389: OPTIMAL	0	0: OPTIMAL	0: OPTIMAL	-1	1	#fatty acyl-CoA desaturase (n-C20:4CoA -&gt; n-C20:5CoA): M_o2_c + M_h_c + M_nadh_c + M_eicostetcoa_c = 2.0 M_h2o_c + M_nad_c + M_tmndnccoa_c
R_DESAT22_1p (+)	1389: OPTIMAL	1389: OPTIMAL	0	0: OPTIMAL	0: OPTIMAL	-1	0	#fatty acyl-CoA desaturase (n-C22:4CoA -&gt; n-C22:5CoA): M_h_x + M_nadh_x + M_o2_x + M_adrncoa_x = M_nad_x + 2.0 M_h2o_x + M_dcsptn1coa_x
R_DESAT22_2p (+)	1389: OPTIMAL	1389: OPTIMAL	0	0: OPTIMAL	0: OPTIMAL	-1	0	#fatty acyl-CoA desaturase (n-C22:5CoA -&gt; n-C22:6CoA): M_h_x + M_nadh_x + M_o2_x + M_clpndcoa_x = M_nad_x + 2.0 M_h2o_x + M_c226coa_x
R_DESAT24_1 (+)	1389: OPTIMAL	1389: OPTIMAL	0	0: OPTIMAL	0: OPTIMAL	-1	0	#fatty acyl-CoA desaturase (n-C24:5CoA -&gt; n-C24:6CoA): M_o2_c + M_h_c + M_nadh_c + M_tetpent3coa_c = 2.0 M_h2o_c + M_nad_c + M_tethex3coa_c
R_DGAT (+)	1389: OPTIMAL	1389: OPTIMAL	0	0: OPTIMAL	0: OPTIMAL	-1	1	#diacylglycerol acyltransferase: M_Rtotal3coa_c + M_dag_hs_c = M_coa_c + M_tag_hs_c
R_DGCHOLte (-)	1389: OPTIMAL	1389: OPTIMAL	0	0: OPTIMAL	0: OPTIMAL	-1	0	#R_DGCHOLte:Reverse
R_DGCHOLte (+)	1389: OPTIMAL	1389: OPTIMAL	0	0: OPTIMAL	0: OPTIMAL	-1	0	#bile acid intracellular transport: M_dgchol_e = M_dgchol_c
R_DGCHOLtx (-)	0: INFEASIBLE	1389: OPTIMAL	-1389	0: OPTIMAL	0: OPTIMAL	-1	0	#R_DGCHOLtx:Reverse
R_DGCHOLtx (+)	1389: OPTIMAL	1389: OPTIMAL	0	0: OPTIMAL	0: OPTIMAL	-1	0	#bile acid intracellular transport: M_dgchol_x = M_dgchol_c
R_DGK1 (-)	1389: OPTIMAL	1389: OPTIMAL	0	0: OPTIMAL	0: OPTIMAL	-1	1	#R_DGK1:Reverse
R_DGK1 (+)	1389: OPTIMAL	1389: OPTIMAL	0	0: OPTIMAL	0: OPTIMAL	-1	1	#deoxyguanylate kinase (dGMP:ATP): M_atp_c + M_dgmp_c + 3.0 M_h_c = M_adp_c + M_dgdp_c
R_DGK2m (-)	1389: OPTIMAL	1389: OPTIMAL	0	0: OPTIMAL	0: OPTIMAL	-1	0	#R_DGK2m:Reverse
R_DGK2m (+)	1389: OPTIMAL	1389: OPTIMAL	0	0: OPTIMAL	0: OPTIMAL	-1	0	#deoxyguanylate kinase (dGMP:dATP) (mitochondrial): M_datp_m + M_dgmp_m = M_dadp_m + M_dgdp_m
R_DGNSKm (+)	1389: OPTIMAL	1389: OPTIMAL	0	0: OPTIMAL	0: OPTIMAL	-1	1	#deoxyguanosine kinase: M_atp_m + M_dgsn_m = 2.0 M_h_m + M_adp_m + M_dgmp_m
R_DGSNt (-)	1389: OPTIMAL	1389: OPTIMAL	0	0: OPTIMAL	0: OPTIMAL	-1	0	#R_DGSNt:Reverse
R_DGSNt (+)	1389: OPTIMAL	1389: OPTIMAL	0	0.147156: OPTIMAL	0.147156: OPTIMAL	1	0	#deoyguanosine transport via diffusion: M_dgsn_e = M_dgsn_c
R_DGSNtm (-)	0: INFEASIBLE	1388: OPTIMAL	-1388	0: OPTIMAL	0: OPTIMAL	-1	0	#R_DGSNtm:Reverse
R_DGSNtm (+)	1389: OPTIMAL	1389: OPTIMAL	0	0: OPTIMAL	0: OPTIMAL	-1	0	#deoyguanosine transport in mitochondria: M_dgsn_c = M_dgsn_m
R_DGTPtm (+)	1389: OPTIMAL	1389: OPTIMAL	0	0: OPTIMAL	0: OPTIMAL	-1	0	#transport of dGTP into mitochondria: M_dgtp_c = M_dgtp_m
R_DGTPtn (-)	0: INFEASIBLE	0: INFEASIBLE	0	0: OPTIMAL	0: OPTIMAL	-1	0	#R_DGTPtn:Reverse
R_DGTPtn (+)	1389: OPTIMAL	1389: OPTIMAL	0	0.0316538: OPTIMAL	0.0316538: OPTIMAL	1	0	#dGTP diffusion in nucleus: M_dgtp_c = M_dgtp_n
R_DGULND (-)	0: INFEASIBLE	1358: OPTIMAL	-1358	0: OPTIMAL	0: OPTIMAL	-1	0	#R_DGULND:Reverse
R_DGULND (+)	1389: OPTIMAL	1361: OPTIMAL	28	0: OPTIMAL	0: OPTIMAL	-1	0	#dehydro-L-gulonate decarboxylase: M_h_c + M_3dhguln_c = M_co2_c + M_xylu_L_c
R_DHAAt1r (-)	1389: OPTIMAL	1389: OPTIMAL	0	0: OPTIMAL	0: OPTIMAL	-1	1	#R_DHAAt1r:Reverse
R_DHAAt1r (+)	1389: OPTIMAL	1389: OPTIMAL	0	1000: OPTIMAL	1000: OPTIMAL	1	1	#dehydroascorbate transport (uniport): M_dhdascb_e = M_dhdascb_c
R_DHAPA (+)	0: INFEASIBLE	1389: OPTIMAL	-1389	0: OPTIMAL	0: OPTIMAL	-1	1	#dihydroxyacetone phosphate acyltransferase: M_dhap_c + M_Rtotalcoa_c = M_coa_c + M_adhap_hs_c
R_DHAPAx (+)	0: INFEASIBLE	1389: OPTIMAL	-1389	0: OPTIMAL	0: OPTIMAL	-1	1	#dihydroxyacetone phosphate acyltransferase: M_Rtotalcoa_x + M_dhap_x = M_coa_x + M_adhap_hs_x
R_DHAPtc (+)	1389: OPTIMAL	1389: OPTIMAL	0	0: OPTIMAL	0: OPTIMAL	-1	0	#transport of DHAP into cytosol: M_dhap_m = M_dhap_c
R_DHCHOLESTANATEtm (-)	1387: OPTIMAL	1389: OPTIMAL	-2	0: OPTIMAL	0: OPTIMAL	-1	0	#R_DHCHOLESTANATEtm:Reverse
R_DHCHOLESTANATEtm (+)	1386: OPTIMAL	1389: OPTIMAL	-3	0: OPTIMAL	0: OPTIMAL	-1	0	#lipid, flip-flop intracellular transport: M_dhcholestanate_m = M_dhcholestanate_x
R_DHCR241r (+)	1389: OPTIMAL	1389: OPTIMAL	0	0: OPTIMAL	0: OPTIMAL	-1	1	#24-dehydrocholesterol reductase [Precursor]: M_zymst_r + M_fadh2_r = M_fad_r + M_zymstnl_r
R_DHCR242r (+)	1389: OPTIMAL	1389: OPTIMAL	0	1000: OPTIMAL	1000: OPTIMAL	1	1	#24-dehydrocholesterol reductase [Precursor]: M_fadh2_r + M_chlstol_r = M_fad_r + M_lthstrl_r
R_DHCR243r (+)	1389: OPTIMAL	1389: OPTIMAL	0	0: OPTIMAL	0: OPTIMAL	-1	1	#24-dehydrocholesterol reductase [Precursor]: M_fadh2_r + M_dsmsterol_r = M_chsterol_r + M_fad_r
R_DHCR71r (+)	1389: OPTIMAL	1387: OPTIMAL	2	0: OPTIMAL	0: OPTIMAL	-1	1	#7-dehydrocholesterol reductase: M_h_r + M_nadph_r + M_ddsmsterol_r = M_nadp_r + M_dsmsterol_r
R_DHCR72r (+)	1389: OPTIMAL	1389: OPTIMAL	0	0.0652424: OPTIMAL	0.0652424: OPTIMAL	1	1	#7-dehydrocholesterol reductase: M_7dhchsterol_r + M_h_r + M_nadph_r = M_nadp_r + M_chsterol_r
R_DHCRD1 (+)	1389: OPTIMAL	1389: OPTIMAL	0	0: OPTIMAL	0: OPTIMAL	-1	1	#dihydroceramide desaturase: M_nadp_c + M_dhcrm_hs_c = M_h_c + M_nadph_c + M_crm_hs_c
R_DHCRD2 (+)	1389: OPTIMAL	1389: OPTIMAL	0	0.0559202: OPTIMAL	0.0559202: OPTIMAL	1	1	#dihydroceramide desaturase: M_dhcrm_hs_c + M_fad_c = M_crm_hs_c + M_fadh2_c
R_DHDPBMTm (+)	1389: OPTIMAL	1389: OPTIMAL	0	0: OPTIMAL	0: OPTIMAL	-1	0	#dihydroxydecaprenylbenzoate methyltransferase: M_3dpdhb_m + M_amet_m = M_h_m + M_ahcys_m + M_3dpdhb_me_m
R_DHEASt (-)	1389: OPTIMAL	1389: OPTIMAL	0	0: OPTIMAL	1000: OPTIMAL	0	0	#R_DHEASt:Reverse
R_DHEASt (+)	1389: OPTIMAL	1389: OPTIMAL	0	0: OPTIMAL	1000: OPTIMAL	0	0	#dehydroepiandrosterone sulfate transport via bicarbonate countertransport: M_hco3_c + M_dheas_e = M_hco3_e + M_dheas_c
R_DHEAStr (-)	0: INFEASIBLE	1389: OPTIMAL	-1389	0: OPTIMAL	0: OPTIMAL	-1	0	#R_DHEAStr:Reverse
R_DHEAStr (+)	0: INFEASIBLE	1389: OPTIMAL	-1389	0: OPTIMAL	0: OPTIMAL	-1	0	#dheas intracellular transport: M_dheas_r = M_dheas_c
R_DHEASULT (+)	1388: OPTIMAL	1389: OPTIMAL	-1	0: OPTIMAL	0: OPTIMAL	-1	-1	#Dehydroepiandrosterone sulfotransferase: M_paps_c + M_dhea_c = M_h_c + M_pap_c + M_dheas_c
R_DHEAtr (-)	1389: OPTIMAL	1389: OPTIMAL	0	0: OPTIMAL	0: OPTIMAL	-1	0	#R_DHEAtr:Reverse
R_DHEAtr (+)	1388: OPTIMAL	1389: OPTIMAL	-1	0: OPTIMAL	0: OPTIMAL	-1	0	#Dehydroepiandrosterone transport: M_dhea_r = M_dhea_c
R_DHFR (-)	1389: OPTIMAL	1389: OPTIMAL	0	1000: OPTIMAL	1000: OPTIMAL	1	0	#R_DHFR:Reverse
R_DHFR (+)	1389: OPTIMAL	1389: OPTIMAL	0	0: OPTIMAL	0: OPTIMAL	-1	0	#dihydrofolate reductase: M_h_c + M_nadph_c + M_dhf_c = M_nadp_c + M_thf_c
R_DHFtl (-)	1389: OPTIMAL	1386: OPTIMAL	3	0: OPTIMAL	0: OPTIMAL	-1	0	#R_DHFtl:Reverse
R_DHFtl (+)	0: INFEASIBLE	1380: OPTIMAL	-1380	0: OPTIMAL	0: OPTIMAL	-1	0	#dihydrofolate reversible lysosomal transport: M_dhf_c = M_dhf_l
R_DHFtm (-)	1389: OPTIMAL	1389: OPTIMAL	0	0: OPTIMAL	0: OPTIMAL	-1	0	#R_DHFtm:Reverse
R_DHFtm (+)	1389: OPTIMAL	1389: OPTIMAL	0	0: OPTIMAL	0: OPTIMAL	-1	0	#dihydrofolate reversible mitochondrial transport: M_dhf_c = M_dhf_m
R_DHORD9 (+)	1389: OPTIMAL	1389: OPTIMAL	0	0: OPTIMAL	0: OPTIMAL	-1	0	#dihydoorotic acid dehydrogenase (quinone10): M_q10_m + M_dhor_S_c = M_q10h2_m + M_orot_c
R_DHORTS (-)	1389: OPTIMAL	1389: OPTIMAL	0	0: OPTIMAL	0: OPTIMAL	-1	1	#R_DHORTS:Reverse
R_DHORTS (+)	0: INFEASIBLE	1388: OPTIMAL	-1388	0: OPTIMAL	0: OPTIMAL	-1	1	#dihydroorotase: M_h2o_c + M_dhor_S_c = M_h_c + M_cbasp_c
R_DHPM1 (+)	1388: OPTIMAL	1389: OPTIMAL	-1	0: OPTIMAL	0: OPTIMAL	-1	1	#dihydropyrimidinase (5,6-dihydrouracil): M_h2o_c + M_56dura_c = M_h_c + M_cala_c
R_DHPM2 (+)	1389: OPTIMAL	1389: OPTIMAL	0	0: OPTIMAL	0: OPTIMAL	-1	0	#dihydropyrimidinase (dihydrothymine): M_h2o_c + M_56dthm_c = M_h_c + M_3uib_c
R_DHPR (+)	1389: OPTIMAL	1389: OPTIMAL	0	0: OPTIMAL	0: OPTIMAL	-1	1	#6,7-dihydropteridine reductase: M_h_c + M_nadh_c + M_dhbpt_c = M_nad_c + M_thbpt_c
R_DHPR2 (+)	1389: OPTIMAL	1389: OPTIMAL	0	0: OPTIMAL	0: OPTIMAL	-1	0	#6,7-dihydropteridine reduction: M_5mthf_c + M_dhbpt_c = M_h_c + M_thbpt_c + M_mlthf_c
R_DIDPtn (-)	1389: OPTIMAL	1389: OPTIMAL	0	0: OPTIMAL	0: OPTIMAL	-1	0	#R_DIDPtn:Reverse
R_DIDPtn (+)	1389: OPTIMAL	1389: OPTIMAL	0	1000: OPTIMAL	1000: OPTIMAL	1	0	#dIDP nuclear transport: M_didp_c = M_didp_n
R_DIGALSGALSIDEte (-)	0: INFEASIBLE	1389: OPTIMAL	-1389	0: OPTIMAL	0: OPTIMAL	-1	0	#R_DIGALSGALSIDEte:Reverse
R_DIGALSGALSIDEte (+)	1388: OPTIMAL	1389: OPTIMAL	-1	0: OPTIMAL	0: OPTIMAL	-1	0	#digalsgalside hs transport: M_digalsgalside_hs_c = M_digalsgalside_hs_e
R_DIGALSGALSIDEtg (-)	1388: OPTIMAL	1389: OPTIMAL	-1	0: OPTIMAL	0: OPTIMAL	-1	0	#R_DIGALSGALSIDEtg:Reverse
R_DIGALSGALSIDEtg (+)	0: INFEASIBLE	1389: OPTIMAL	-1389	0: OPTIMAL	0: OPTIMAL	-1	0	#digalsgalside hs intracellular transport: M_digalsgalside_hs_c = M_digalsgalside_hs_g
R_DIGALSIDEtg (-)	1389: OPTIMAL	1389: OPTIMAL	0	0: OPTIMAL	0: OPTIMAL	-1	0	#R_DIGALSIDEtg:Reverse
R_DIGALSIDEtg (+)	1388: OPTIMAL	1389: OPTIMAL	-1	0: OPTIMAL	0: OPTIMAL	-1	0	#digalside hs intracellular transport: M_digalside_hs_c = M_digalside_hs_g
R_DIGALSIDEtl (-)	0: INFEASIBLE	1388: OPTIMAL	-1388	0: OPTIMAL	0: OPTIMAL	-1	0	#R_DIGALSIDEtl:Reverse
R_DIGALSIDEtl (+)	1389: OPTIMAL	1389: OPTIMAL	0	0: OPTIMAL	0: OPTIMAL	-1	0	#digalside hs intracellular transport: M_digalside_hs_c = M_digalside_hs_l
R_DINt (-)	1389: OPTIMAL	1389: OPTIMAL	0	0: OPTIMAL	0: OPTIMAL	-1	0	#R_DINt:Reverse
R_DINt (+)	1389: OPTIMAL	1389: OPTIMAL	0	1000: OPTIMAL	1000: OPTIMAL	1	0	#deoxyinosine transport via diffusion: M_din_e = M_din_c
R_DITPtn (-)	1389: OPTIMAL	1389: OPTIMAL	0	1000: OPTIMAL	1000: OPTIMAL	1	0	#R_DITPtn:Reverse
R_DITPtn (+)	1389: OPTIMAL	1389: OPTIMAL	0	0: OPTIMAL	0: OPTIMAL	-1	0	#dITP nuclear transport: M_ditp_c = M_ditp_n
R_DKMPPD (+)	1389: OPTIMAL	1389: OPTIMAL	0	0: OPTIMAL	0: OPTIMAL	-1	0	# 2,3-diketo-5-methylthio-1-phosphopentane degradation reaction: M_h2o_c + M_o2_c + M_dkmpp_c = 2.0 M_h_c + M_pi_c + M_for_c + M_2kmb_c
R_DLNLCGCPT1 (+)	1389: OPTIMAL	1389: OPTIMAL	0	0: OPTIMAL	0: OPTIMAL	-1	1	#carnitine O-palmitoyltransferase: M_crn_c + M_dlnlcgcoa_c = M_coa_c + M_dlnlcgcrn_c
R_DLNLCGCPT2 (+)	1389: OPTIMAL	1389: OPTIMAL	0	0: OPTIMAL	0: OPTIMAL	-1	0	#carnitine transferase: M_coa_m + M_dlnlcgcrn_m = M_crn_m + M_dlnlcgcoa_m
R_DLNLCGCRNt (+)	1389: OPTIMAL	1389: OPTIMAL	0	0: OPTIMAL	0: OPTIMAL	-1	1	#transport into the mitochondria (carnitine): M_dlnlcgcrn_c = M_dlnlcgcrn_m
R_DLNLCGt (-)	1389: OPTIMAL	1389: OPTIMAL	0	0: OPTIMAL	0: OPTIMAL	-1	0	#R_DLNLCGt:Reverse
R_DLNLCGt (+)	1389: OPTIMAL	1389: OPTIMAL	0	595.759: OPTIMAL	595.759: OPTIMAL	1	0	#fatty acid transport via diffusion: M_dlnlcg_e = M_dlnlcg_c
R_DM_13_cis_oretn_n_ (+)	1389: OPTIMAL	1389: OPTIMAL	0	0: OPTIMAL	0: OPTIMAL	-1	0	#13-cis-oxo-retinoic acid demand: M_13_cis_oretn_n =
R_DM_13_cis_retn_n_ (+)	1389: OPTIMAL	1389: OPTIMAL	0	0: OPTIMAL	0: OPTIMAL	-1	0	#13-cis-retinoate demand: M_13_cis_retn_n =
R_DM_1a25dhvitd3_LPAREN_n_RPAREN_ (+)	1389: OPTIMAL	1389: OPTIMAL	0	0: OPTIMAL	0: OPTIMAL	-1	0	#demand reaction for vitD3: M_1a25dhvitd3_n =
R_DM_4abut_LPAREN_n_RPAREN_ (+)	1389: OPTIMAL	1389: OPTIMAL	0	0: OPTIMAL	0: OPTIMAL	-1	0	#Demand for 4-Aminobutanoate(n): M_4abut_n =
R_DM_4hrpo (+)	1389: OPTIMAL	1389: OPTIMAL	0	0: OPTIMAL	776.964: OPTIMAL	0	0	#Demand for trans-4-hydroxy-L-proline: M_4hpro_LT_m =
R_DM_5hpet_LPAREN_r_RPAREN_ (+)	1389: OPTIMAL	1389: OPTIMAL	0	0: OPTIMAL	1000: OPTIMAL	0	0	#demand reaction for 5(S)-HPETE(1-): M_5HPET_r =
R_DM_anth (+)	1389: OPTIMAL	1389: OPTIMAL	0	0: OPTIMAL	1000: OPTIMAL	0	0	#Demand for anthranilate: M_anth_c =
R_DM_Asn_X_Ser_Thr_ly_ (+)	1389: OPTIMAL	1389: OPTIMAL	0	0: OPTIMAL	0: OPTIMAL	-1	0	#DM Asn-X-Ser/Thr(ly): M_Asn_X_Ser_Thr_l =
R_DM_atp_c_ (+)	1389: OPTIMAL	1389: OPTIMAL	0	0: OPTIMAL	0: OPTIMAL	-1	0	#DM atp(c): M_h2o_c + M_atp_c + 2.0 M_h_c = M_adp_c + M_pi_c
R_DM_avite1_c_ (+)	1389: OPTIMAL	1389: OPTIMAL	0	0: OPTIMAL	1000: OPTIMAL	0	0	#alpha-Tocopherol demand: M_avite1_c =
R_DM_avite2_c_ (+)	1389: OPTIMAL	1389: OPTIMAL	0	0: OPTIMAL	1000: OPTIMAL	0	0	#alpha-Tocotrienol demand: M_avite2_c =
R_DM_btn (+)	1389: OPTIMAL	1389: OPTIMAL	0	0: OPTIMAL	0: OPTIMAL	-1	0	#Demand for biotin: M_btn_c =
R_DM_bvite_c_ (+)	1389: OPTIMAL	1389: OPTIMAL	0	0: OPTIMAL	1000: OPTIMAL	0	0	#beta-tocopherol demand: M_bvite_c =
R_DM_core5_g_ (+)	1389: OPTIMAL	1389: OPTIMAL	0	0: OPTIMAL	0: OPTIMAL	-1	0	#DM core5(g): M_core5_g =
R_DM_core7_g_ (+)	1389: OPTIMAL	1389: OPTIMAL	0	0: OPTIMAL	0: OPTIMAL	-1	0	#DM core7(g): M_core7_g =
R_DM_core8_g_ (+)	1389: OPTIMAL	1389: OPTIMAL	0	0: OPTIMAL	0: OPTIMAL	-1	0	#DM core8(g): M_core8_g =
R_DM_datp_m_ (+)	1389: OPTIMAL	1389: OPTIMAL	0	0: OPTIMAL	0: OPTIMAL	-1	0	#dATP demand: M_datp_m =
R_DM_datp_n_ (+)	1389: OPTIMAL	1389: OPTIMAL	0	0: OPTIMAL	0: OPTIMAL	-1	0	#DM datp(n): M_datp_n =
R_DM_dctp_m_ (+)	1389: OPTIMAL	1389: OPTIMAL	0	0: OPTIMAL	0: OPTIMAL	-1	0	#dCTP demand: M_dctp_m =
R_DM_dctp_n_ (+)	1389: OPTIMAL	1389: OPTIMAL	0	0: OPTIMAL	0: OPTIMAL	-1	0	#DM dctp(n): M_dctp_n =
R_DM_dem2emgacpail_prot_hs_r_ (+)	1388: OPTIMAL	1389: OPTIMAL	-1	0: OPTIMAL	0: OPTIMAL	-1	0	#DM dem2emgacpail prot hs(r): M_dem2emgacpail_prot_hs_r =
R_DM_dgpi_prot_hs_r_ (+)	1388: OPTIMAL	1389: OPTIMAL	-1	0: OPTIMAL	0: OPTIMAL	-1	0	#DM dgpi prot hs(r): M_dgpi_prot_hs_r =
R_DM_dgtp_m_ (+)	1389: OPTIMAL	1389: OPTIMAL	0	0: OPTIMAL	0: OPTIMAL	-1	0	#DM dgtp(m): M_dgtp_m =
R_DM_dgtp_n_ (+)	1389: OPTIMAL	1389: OPTIMAL	0	0: OPTIMAL	0: OPTIMAL	-1	0	#DM dgtp(n): M_dgtp_n =
R_DM_dsT_antigen_g_ (+)	1388: OPTIMAL	1389: OPTIMAL	-1	0: OPTIMAL	0: OPTIMAL	-1	0	#DM dsT antigen(g): M_dsT_antigen_g =
R_DM_dttp_m_ (+)	1389: OPTIMAL	1389: OPTIMAL	0	532.663: OPTIMAL	532.663: OPTIMAL	1	0	#dTTP demand: M_dttp_m =
R_DM_dttp_n_ (+)	1389: OPTIMAL	1389: OPTIMAL	0	0: OPTIMAL	0: OPTIMAL	-1	0	#DM dttp(n): M_dttp_n =
R_DM_ethamp_r_ (+)	1388: OPTIMAL	1389: OPTIMAL	-1	0: OPTIMAL	0: OPTIMAL	-1	0	#Ethanolamine phosphate demand: M_ethamp_r =
R_DM_fol (+)	1389: OPTIMAL	1389: OPTIMAL	0	0: OPTIMAL	0: OPTIMAL	-1	0	#Demand for folic aicd: M_fol_c =
R_DM_gncore2_g_ (+)	1389: OPTIMAL	1389: OPTIMAL	0	0: OPTIMAL	0: OPTIMAL	-1	0	#DM gncore2(g): M_gncore2_g =
R_DM_gpi_sig_er_ (+)	1389: OPTIMAL	1389: OPTIMAL	0	0: OPTIMAL	0: OPTIMAL	-1	0	#DM gpi sig(er): M_gpi_sig_r =
R_DM_hretn_n_ (+)	1389: OPTIMAL	1389: OPTIMAL	0	0: OPTIMAL	0: OPTIMAL	-1	0	#4 hydroxy retinoic acid demand: M_hretn_n =
R_DM_kdn_c_ (+)	1389: OPTIMAL	1389: OPTIMAL	0	0: OPTIMAL	0: OPTIMAL	-1	0	#DM kdn(c): M_kdn_c =
R_DM_Lcystin (+)	1389: OPTIMAL	1389: OPTIMAL	0	749.971: OPTIMAL	1000: OPTIMAL	1	0	#Demand for L-cystine: M_Lcystin_c =
R_DM_m_em_3gacpail_prot_hs_r_ (+)	0: INFEASIBLE	1389: OPTIMAL	-1389	0: OPTIMAL	0: OPTIMAL	-1	0	#DM m(em)3gacpail prot hs(r): M_m3gacpail_prot_hs_r =
R_DM_melanin_c_ (+)	1389: OPTIMAL	1389: OPTIMAL	0	0: OPTIMAL	0: OPTIMAL	-1	0	#DM melanin(c): M_melanin_c =
R_DM_mem2emgacpail_prot_hs_r_ (+)	1389: OPTIMAL	1389: OPTIMAL	0	0: OPTIMAL	0: OPTIMAL	-1	0	#DM mem2emgacpail prot hs(r): M_mem2emgacpail_prot_hs_r =
R_DM_n5m2masn_g_ (+)	1389: OPTIMAL	1389: OPTIMAL	0	0: OPTIMAL	0: OPTIMAL	-1	0	#DM n5m2masn(g): M_n5m2masn_g =
R_DM_ncam (+)	1389: OPTIMAL	1389: OPTIMAL	0	0: OPTIMAL	1000: OPTIMAL	0	0	#Demand for nicotinamide: M_ncam_c =
R_DM_oretn_n_ (+)	1389: OPTIMAL	1389: OPTIMAL	0	0: OPTIMAL	0: OPTIMAL	-1	0	#4-oxo-retonoic acid demand: M_oretn_n =
R_DM_pe_hs_LPAREN_r_RPAREN_ (+)	1389: OPTIMAL	1389: OPTIMAL	0	0: OPTIMAL	999.823: OPTIMAL	0	0	#demand reaction for pe_hs[r]: M_pe_hs_r =
R_DM_pmtcoa_LPAREN_r_RPAREN_ (+)	1389: OPTIMAL	1389: OPTIMAL	0	0: OPTIMAL	0: OPTIMAL	-1	0	#demand reaction for pmtcoa: M_pmtcoa_r =
R_DM_pnto_R (+)	1389: OPTIMAL	1389: OPTIMAL	0	0: OPTIMAL	0: OPTIMAL	-1	0	#Demand for (R)-Pantothenate: M_pnto_R_c =
R_DM_Ser_Gly_Ala_X_Gly_ly_ (+)	1389: OPTIMAL	1368: OPTIMAL	21	0: OPTIMAL	0: OPTIMAL	-1	0	#DM Ser-Gly/Ala-X-Gly(ly): M_Ser_Gly_Ala_X_Gly_l =
R_DM_Ser_Thr_ly_ (+)	1389: OPTIMAL	1389: OPTIMAL	0	0: OPTIMAL	0: OPTIMAL	-1	0	#DM Ser/Thr(ly): M_Ser_Thr_l =
R_DM_sprm_c_ (+)	1389: OPTIMAL	1389: OPTIMAL	0	0: OPTIMAL	1000: OPTIMAL	0	0	#DM sprm(c): M_sprm_c =
R_DM_sTn_antigen_g_ (+)	1388: OPTIMAL	1389: OPTIMAL	-1	0: OPTIMAL	0: OPTIMAL	-1	0	#DM sTn antigen(g): M_sTn_antigen_g =
R_DM_T_antigen_g_ (-)				0: OPTIMAL	0: OPTIMAL	-1	0	#R_DM_T_antigen_g_:Reverse
R_DM_T_antigen_g_ (+)	1389: OPTIMAL	1389: OPTIMAL	0	0: OPTIMAL	0: OPTIMAL	-1	0	#DM T antigen(g): M_T_antigen_g =
R_DM_taur_LPAREN_c_RPAREN_ (+)	1389: OPTIMAL	1389: OPTIMAL	0	0: OPTIMAL	1000: OPTIMAL	0	0	#demand reaction for taurine: M_taur_c =
R_DM_yvite_c_ (+)	1389: OPTIMAL	1389: OPTIMAL	0	0: OPTIMAL	1000: OPTIMAL	0	0	#gamma-Tocopherol demand: M_yvite_c =
R_DMANTIPYRINEte (-)	1389: OPTIMAL	1389: OPTIMAL	0	0: OPTIMAL	0: OPTIMAL	-1	0	#R_DMANTIPYRINEte:Reverse
R_DMANTIPYRINEte (+)	0: INFEASIBLE	1389: OPTIMAL	-1389	0: OPTIMAL	0: OPTIMAL	-1	0	#xenobiotic transport: M_dmantipyrine_e = M_dmantipyrine_c
R_DMATT (+)	1389: OPTIMAL	1389: OPTIMAL	0	0: OPTIMAL	0: OPTIMAL	-1	0	#dimethylallyltranstransferase: M_dmpp_c + M_ipdp_c = M_ppi_c + M_grdp_c
R_DMATTx (+)	1389: OPTIMAL	1389: OPTIMAL	0	0: OPTIMAL	0: OPTIMAL	-1	1	#dimethylallyltranstransferase: M_dmpp_x + M_ipdp_x = M_grdp_x + M_ppi_x
R_DMGDHm (+)	1387: OPTIMAL	1389: OPTIMAL	-2	0: OPTIMAL	0: OPTIMAL	-1	-1	#dimethylglycine dehydrogenase, mitochondrial: M_h2o_m + M_fad_m + M_dmgly_m = M_fadh2_m + M_fald_m + M_sarcs_m
R_DMGtm (-)	0: INFEASIBLE	1389: OPTIMAL	-1389	0: OPTIMAL	0: OPTIMAL	-1	0	#R_DMGtm:Reverse
R_DMGtm (+)	1387: OPTIMAL	1389: OPTIMAL	-2	0: OPTIMAL	0: OPTIMAL	-1	0	#dimethylglycine transport via diffusion (cytosol to mitochondria): M_dmgly_c = M_dmgly_m
R_DMHPTCRNCPT1 (-)	0: INFEASIBLE	1389: OPTIMAL	-1389	0: OPTIMAL	0: OPTIMAL	-1	0	#R_DMHPTCRNCPT1:Reverse
R_DMHPTCRNCPT1 (+)	0: INFEASIBLE	1389: OPTIMAL	-1389	0: OPTIMAL	0: OPTIMAL	-1	0	#carnitine fatty-acyl transferase: M_crn_c + M_dmhptcoa_c = M_coa_c + M_dmhptcrn_c
R_DMHPTCRNCPT2 (-)	1389: OPTIMAL	1389: OPTIMAL	0	0: OPTIMAL	0: OPTIMAL	-1	0	#R_DMHPTCRNCPT2:Reverse
R_DMHPTCRNCPT2 (+)	0: INFEASIBLE	1387: OPTIMAL	-1387	0: OPTIMAL	0: OPTIMAL	-1	0	#2,6 dimethylheptanoly CoA carnitine transferase: M_coa_m + M_dmhptcrn_m = M_crn_m + M_dmhptcoa_m
R_DMHPTCRNt (-)	1389: OPTIMAL	1389: OPTIMAL	0	0: OPTIMAL	0: OPTIMAL	-1	0	#R_DMHPTCRNt:Reverse
R_DMHPTCRNt (+)	0: INFEASIBLE	1387: OPTIMAL	-1387	0: OPTIMAL	0: OPTIMAL	-1	0	#2,6 dimethylheptanoyl crn transport: M_dmhptcrn_c = M_dmhptcrn_m
R_DMHPTCRNte (-)	0: INFEASIBLE	1387: OPTIMAL	-1387	0: OPTIMAL	0: OPTIMAL	-1	0	#R_DMHPTCRNte:Reverse
R_DMHPTCRNte (+)	1389: OPTIMAL	1389: OPTIMAL	0	0: OPTIMAL	0: OPTIMAL	-1	0	#2,6 dimethylheptanoyl carnitine transport: M_dmhptcrn_c = M_dmhptcrn_e
R_DMNONCOACRNCPT1 (-)	1389: OPTIMAL	1389: OPTIMAL	0	1000: OPTIMAL	1000: OPTIMAL	1	0	#R_DMNONCOACRNCPT1:Reverse
R_DMNONCOACRNCPT1 (+)	1389: OPTIMAL	1389: OPTIMAL	0	0: OPTIMAL	0: OPTIMAL	-1	0	#DMNONCOACRNCPT1: M_crn_c + M_dmnoncoa_c = M_coa_c + M_dmnoncrn_c
R_DMNONCRNCPT2 (-)	0: INFEASIBLE	1387: OPTIMAL	-1387	0: OPTIMAL	0: OPTIMAL	-1	0	#R_DMNONCRNCPT2:Reverse
R_DMNONCRNCPT2 (+)	1389: OPTIMAL	1389: OPTIMAL	0	0: OPTIMAL	0: OPTIMAL	-1	0	#DMNONCRNCPT2: M_coa_m + M_dmnoncrn_m = M_crn_m + M_dmnoncoa_m
R_DMNONCRNt (-)	1389: OPTIMAL	1389: OPTIMAL	0	0: OPTIMAL	1000: OPTIMAL	0	0	#R_DMNONCRNt:Reverse
R_DMNONCRNt (+)	1389: OPTIMAL	1389: OPTIMAL	0	0: OPTIMAL	0: OPTIMAL	-1	0	#4,8 dimethylnonanoyl carnitine transport (mitochondria): M_dmnoncrn_c = M_dmnoncrn_m
R_DNADtn (-)	1389: OPTIMAL	1389: OPTIMAL	0	0: OPTIMAL	0: OPTIMAL	-1	0	#R_DNADtn:Reverse
R_DNADtn (+)	0: INFEASIBLE	1389: OPTIMAL	-1389	0: OPTIMAL	0: OPTIMAL	-1	0	#dNAD transport, nuclear trhough pore: M_dnad_c = M_dnad_n
R_DNAMTn (+)	0: INFEASIBLE	1389: OPTIMAL	-1389	0: OPTIMAL	0: OPTIMAL	-1	1	#DNA (cytosine-5-)-methyltransferase, nucleus: M_amet_n + M_dna_n = M_ahcys_n + M_h_n + M_dna5mtc_n
R_DNAMTSEn (+)	0: INFEASIBLE	1389: OPTIMAL	-1389	0: OPTIMAL	0: OPTIMAL	-1	1	#DNA (cytosine-5-)-methyltransferase, nucleus: M_dna_n + M_seasmet_n = M_h_n + M_dna5mtc_n + M_seahcys_n
R_DNDPt10m (+)	1389: OPTIMAL	1389: OPTIMAL	0	0: OPTIMAL	1000: OPTIMAL	0	0	#dADP transport via dCDP antiport: M_dadp_c + M_dcdp_m = M_dcdp_c + M_dadp_m
R_DNDPt11m (+)	1389: OPTIMAL	1389: OPTIMAL	0	0: OPTIMAL	1000: OPTIMAL	0	0	#dADP transport via dGDP antiport: M_dadp_c + M_dgdp_m = M_dgdp_c + M_dadp_m
R_DNDPt12m (+)	1389: OPTIMAL	1389: OPTIMAL	0	0: OPTIMAL	0: OPTIMAL	-1	0	#dADP transport via ADP antiport: M_adp_m + M_dadp_c + 3.0 M_h_m = M_adp_c + M_dadp_m
R_DNDPt13m (+)	1389: OPTIMAL	1389: OPTIMAL	0	0: OPTIMAL	0: OPTIMAL	-1	0	#dADP transport via ATP antiport: M_atp_m + M_dadp_c = M_atp_c + M_dadp_m + M_h_c
R_DNDPt14m (+)	1389: OPTIMAL	1389: OPTIMAL	0	0: OPTIMAL	1000: OPTIMAL	0	0	#dUDP transport via dTDP antiport: M_dtdp_m + M_dudp_c = M_dtdp_c + M_dudp_m
R_DNDPt15m (+)	1389: OPTIMAL	1389: OPTIMAL	0	0: OPTIMAL	1000: OPTIMAL	0	0	#dUDP transport via dGDP antiport: M_dgdp_m + M_dudp_c = M_dgdp_c + M_dudp_m
R_DNDPt16m (+)	1389: OPTIMAL	1389: OPTIMAL	0	0: OPTIMAL	1000: OPTIMAL	0	0	#dUDP transport via dADP antiport: M_dadp_m + M_dudp_c = M_dadp_c + M_dudp_m
R_DNDPt17m (+)	1389: OPTIMAL	1389: OPTIMAL	0	0: OPTIMAL	1000: OPTIMAL	0	0	#dUDP transport via dCDP antiport: M_dcdp_m + M_dudp_c = M_dcdp_c + M_dudp_m
R_DNDPt18m (+)	1389: OPTIMAL	1389: OPTIMAL	0	0: OPTIMAL	0: OPTIMAL	-1	0	#dUDP transport via ADP antiport: M_adp_m + M_dudp_c + 3.0 M_h_m = M_adp_c + M_dudp_m
R_DNDPt19m (+)	1389: OPTIMAL	1389: OPTIMAL	0	0: OPTIMAL	0: OPTIMAL	-1	0	#dUDP transport via ATP antiport: M_atp_m + M_dudp_c = M_atp_c + M_dudp_m + M_h_c
R_DNDPt1m (+)	1389: OPTIMAL	1389: OPTIMAL	0	0: OPTIMAL	0: OPTIMAL	-1	0	#dATP transport via ADP antiport: M_adp_m + M_datp_c + 3.0 M_h_m = M_adp_c + M_datp_m
R_DNDPt20m (+)	1389: OPTIMAL	1389: OPTIMAL	0	0: OPTIMAL	0: OPTIMAL	-1	0	#dTDP transport via ATP antiport: M_atp_m + M_dtdp_c = M_atp_c + M_dtdp_m + M_h_c
R_DNDPt21m (+)	1389: OPTIMAL	1389: OPTIMAL	0	0: OPTIMAL	0: OPTIMAL	-1	0	#dTDP transport via ADP antiport: M_adp_m + M_dtdp_c + 3.0 M_h_m = M_adp_c + M_dtdp_m
R_DNDPt22m (+)	1389: OPTIMAL	1389: OPTIMAL	0	0: OPTIMAL	1000: OPTIMAL	0	0	#dTDP transport via dUDP antiport: M_dtdp_c + M_dudp_m = M_dtdp_m + M_dudp_c
R_DNDPt23m (+)	1389: OPTIMAL	1389: OPTIMAL	0	0: OPTIMAL	1000: OPTIMAL	0	0	#dTDP transport via dGTP antiport: M_dgdp_m + M_dtdp_c = M_dgdp_c + M_dtdp_m
R_DNDPt24m (+)	1389: OPTIMAL	1389: OPTIMAL	0	0: OPTIMAL	1000: OPTIMAL	0	0	#dTDP transport via dADP antiport: M_dadp_m + M_dtdp_c = M_dadp_c + M_dtdp_m
R_DNDPt25m (+)	1389: OPTIMAL	1389: OPTIMAL	0	0: OPTIMAL	1000: OPTIMAL	0	0	#dTDP transport via dCDP antiport: M_dcdp_m + M_dtdp_c = M_dcdp_c + M_dtdp_m
R_DNDPt26m (+)	1389: OPTIMAL	1389: OPTIMAL	0	0: OPTIMAL	1000: OPTIMAL	0	0	#dCDP transport via dUDP antiport: M_dcdp_c + M_dudp_m = M_dcdp_m + M_dudp_c
R_DNDPt27m (+)	1389: OPTIMAL	1389: OPTIMAL	0	0: OPTIMAL	1000: OPTIMAL	0	0	#dCDP transport via dTDP antiport: M_dcdp_c + M_dtdp_m = M_dcdp_m + M_dtdp_c
R_DNDPt28m (+)	1389: OPTIMAL	1389: OPTIMAL	0	0: OPTIMAL	1000: OPTIMAL	0	0	#dCDP transport via dGDP antiport: M_dcdp_c + M_dgdp_m = M_dgdp_c + M_dcdp_m
R_DNDPt29m (+)	1389: OPTIMAL	1389: OPTIMAL	0	0: OPTIMAL	1000: OPTIMAL	0	0	#dCDP transport via dADP antiport: M_dcdp_c + M_dadp_m = M_dadp_c + M_dcdp_m
R_DNDPt2m (+)	1389: OPTIMAL	1389: OPTIMAL	0	0: OPTIMAL	0: OPTIMAL	-1	0	#dATP transport via ATP antiport: M_atp_m + M_datp_c = M_atp_c + M_datp_m + M_h_c
R_DNDPt30m (+)	1389: OPTIMAL	1389: OPTIMAL	0	0: OPTIMAL	0: OPTIMAL	-1	0	#dCDP transport via ADP antiport: M_adp_m + M_dcdp_c + 3.0 M_h_m = M_adp_c + M_dcdp_m
R_DNDPt31m (+)	1389: OPTIMAL	1389: OPTIMAL	0	0: OPTIMAL	0: OPTIMAL	-1	0	#dCDP transport via ATP antiport: M_atp_m + M_dcdp_c = M_atp_c + M_dcdp_m + M_h_c
R_DNDPt32m (+)	1389: OPTIMAL	1389: OPTIMAL	0	0: OPTIMAL	0: OPTIMAL	-1	0	#dGDP transport via ATP antiport: M_atp_m + M_dgdp_c = M_atp_c + M_dgdp_m + M_h_c
R_DNDPt33m (+)	1389: OPTIMAL	1389: OPTIMAL	0	0: OPTIMAL	1000: OPTIMAL	0	0	#dGDP transport via dUDP antiport: M_dgdp_c + M_dudp_m = M_dgdp_m + M_dudp_c
R_DNDPt34m (+)	1389: OPTIMAL	1389: OPTIMAL	0	0: OPTIMAL	1000: OPTIMAL	0	0	#dGDP transport via dTDP antiport: M_dgdp_c + M_dtdp_m = M_dgdp_m + M_dtdp_c
R_DNDPt35m (+)	1389: OPTIMAL	1389: OPTIMAL	0	0: OPTIMAL	1000: OPTIMAL	0	0	#dGDP transport via dADP antiport: M_dgdp_c + M_dadp_m = M_dadp_c + M_dgdp_m
R_DNDPt36m (+)	1389: OPTIMAL	1389: OPTIMAL	0	0: OPTIMAL	1000: OPTIMAL	0	0	#dGDP transport via dCDP antiport: M_dgdp_c + M_dcdp_m = M_dcdp_c + M_dgdp_m
R_DNDPt37m (+)	1389: OPTIMAL	1389: OPTIMAL	0	0: OPTIMAL	1000: OPTIMAL	0	0	#dUTP transport via dTDP antiport: M_dtdp_m + M_dutp_c = M_dtdp_c + M_dutp_m
R_DNDPt38m (+)	1389: OPTIMAL	1389: OPTIMAL	0	0: OPTIMAL	1000: OPTIMAL	0	0	#dUTP transport via dUDP antiport: M_dudp_m + M_dutp_c = M_dudp_c + M_dutp_m
R_DNDPt39m (+)	1389: OPTIMAL	1389: OPTIMAL	0	0: OPTIMAL	1000: OPTIMAL	0	0	#dUTP transport via dGDP antiport: M_dgdp_m + M_dutp_c = M_dgdp_c + M_dutp_m
R_DNDPt3m (+)	1389: OPTIMAL	1389: OPTIMAL	0	0: OPTIMAL	0: OPTIMAL	-1	0	#dATP transport via dCDP antiport: M_datp_c + M_dcdp_m = M_dcdp_c + M_datp_m
R_DNDPt40m (+)	1389: OPTIMAL	1389: OPTIMAL	0	0: OPTIMAL	1000: OPTIMAL	0	0	#dUTP transport via dADP antiport: M_dadp_m + M_dutp_c = M_dadp_c + M_dutp_m
R_DNDPt41m (+)	1389: OPTIMAL	1389: OPTIMAL	0	0: OPTIMAL	1000: OPTIMAL	0	0	#dUTP transport via dCDP antiport: M_dcdp_m + M_dutp_c = M_dcdp_c + M_dutp_m
R_DNDPt42m (+)	1389: OPTIMAL	1389: OPTIMAL	0	0: OPTIMAL	0: OPTIMAL	-1	0	#dUTP transport via ADP antiport: M_adp_m + M_dutp_c + 3.0 M_h_m = M_adp_c + M_dutp_m
R_DNDPt43m (+)	1389: OPTIMAL	1389: OPTIMAL	0	0: OPTIMAL	0: OPTIMAL	-1	0	#dUTP transport via ATP antiport: M_atp_m + M_dutp_c = M_atp_c + M_dutp_m + M_h_c
R_DNDPt44m (+)	1389: OPTIMAL	1389: OPTIMAL	0	0: OPTIMAL	0: OPTIMAL	-1	0	#dTTP transport via ATP antiport: M_atp_m + M_dttp_c = M_atp_c + M_dttp_m + M_h_c
R_DNDPt45m (+)	1389: OPTIMAL	1389: OPTIMAL	0	0: OPTIMAL	0: OPTIMAL	-1	0	#dTTP transport via ADP antiport: M_adp_m + M_dttp_c + 3.0 M_h_m = M_adp_c + M_dttp_m
R_DNDPt46m (+)	1389: OPTIMAL	1389: OPTIMAL	0	0: OPTIMAL	0: OPTIMAL	-1	0	#dTTP transport via dUDP antiport: M_dudp_m + M_dttp_c = M_dttp_m + M_dudp_c
R_DNDPt47m (+)	1389: OPTIMAL	1389: OPTIMAL	0	0: OPTIMAL	0: OPTIMAL	-1	0	#dTTP transport via dTDP antiport: M_dtdp_m + M_dttp_c = M_dttp_m + M_dtdp_c
R_DNDPt48m (+)	1389: OPTIMAL	1389: OPTIMAL	0	0: OPTIMAL	0: OPTIMAL	-1	0	#dTTP transport via dGDP antiport: M_dgdp_m + M_dttp_c = M_dgdp_c + M_dttp_m
R_DNDPt49m (+)	1389: OPTIMAL	1389: OPTIMAL	0	0: OPTIMAL	0: OPTIMAL	-1	0	#dTTP transport via dADP antiport: M_dadp_m + M_dttp_c = M_dadp_c + M_dttp_m
R_DNDPt4m (+)	1389: OPTIMAL	1389: OPTIMAL	0	0: OPTIMAL	0: OPTIMAL	-1	0	#dATP transport via dUDP antiport: M_datp_c + M_dudp_m = M_datp_m + M_dudp_c
R_DNDPt50m (+)	1389: OPTIMAL	1389: OPTIMAL	0	0: OPTIMAL	0: OPTIMAL	-1	0	#dTTP transport via dCDP antiport: M_dcdp_m + M_dttp_c = M_dcdp_c + M_dttp_m
R_DNDPt51m (+)	1389: OPTIMAL	1389: OPTIMAL	0	0: OPTIMAL	0: OPTIMAL	-1	0	#dCTP transport via dCDP antiport: M_dctp_c + M_dcdp_m = M_dcdp_c + M_dctp_m
R_DNDPt52m (+)	1389: OPTIMAL	1389: OPTIMAL	0	0: OPTIMAL	0: OPTIMAL	-1	0	#dCTP transport via dUDP antiport: M_dctp_c + M_dudp_m = M_dctp_m + M_dudp_c
R_DNDPt53m (+)	1389: OPTIMAL	1389: OPTIMAL	0	0: OPTIMAL	0: OPTIMAL	-1	0	#dCTP transport via dGDP antiport: M_dctp_c + M_dgdp_m = M_dgdp_c + M_dctp_m
R_DNDPt54m (+)	1389: OPTIMAL	1389: OPTIMAL	0	0: OPTIMAL	0: OPTIMAL	-1	0	#dCTP transport via dADP antiport: M_dctp_c + M_dadp_m = M_dadp_c + M_dctp_m
R_DNDPt55m (+)	1389: OPTIMAL	1389: OPTIMAL	0	0: OPTIMAL	0: OPTIMAL	-1	0	#dCTP transport via ADP antiport: M_adp_m + M_dctp_c + 3.0 M_h_m = M_adp_c + M_dctp_m
R_DNDPt56m (+)	1389: OPTIMAL	1389: OPTIMAL	0	0: OPTIMAL	0: OPTIMAL	-1	0	#dCTP transport via ATP antiport: M_atp_m + M_dctp_c = M_atp_c + M_dctp_m + M_h_c
R_DNDPt57m (+)	1389: OPTIMAL	1389: OPTIMAL	0	0: OPTIMAL	0: OPTIMAL	-1	0	#dGTP transport via ATP antiport: M_atp_m + M_dgtp_c = M_atp_c + M_dgtp_m + M_h_c
R_DNDPt58m (+)	1389: OPTIMAL	1389: OPTIMAL	0	0: OPTIMAL	0: OPTIMAL	-1	0	#dGTP transport via ADP antiport: M_adp_m + M_dgtp_c + 3.0 M_h_m = M_adp_c + M_dgtp_m
R_DNDPt59m (+)	1389: OPTIMAL	1389: OPTIMAL	0	0: OPTIMAL	0: OPTIMAL	-1	0	#dGTP transport via dADP antiport: M_dgtp_c + M_dadp_m = M_dadp_c + M_dgtp_m
R_DNDPt5m (+)	1389: OPTIMAL	1389: OPTIMAL	0	0: OPTIMAL	0: OPTIMAL	-1	0	#dATP transport via dTDP antiport: M_datp_c + M_dtdp_m = M_datp_m + M_dtdp_c
R_DNDPt60m (+)	1389: OPTIMAL	1389: OPTIMAL	0	0: OPTIMAL	0: OPTIMAL	-1	0	#dGTP transport via dUDP antiport: M_dgtp_c + M_dudp_m = M_dgtp_m + M_dudp_c
R_DNDPt61m (+)	1389: OPTIMAL	1389: OPTIMAL	0	0: OPTIMAL	0: OPTIMAL	-1	0	#dGTP transport via dTDP antiport: M_dgtp_c + M_dtdp_m = M_dgtp_m + M_dtdp_c
R_DNDPt62m (+)	1389: OPTIMAL	1389: OPTIMAL	0	0: OPTIMAL	0: OPTIMAL	-1	0	#dGTP transport via dGDP antiport: M_dgtp_c + M_dgdp_m = M_dgdp_c + M_dgtp_m
R_DNDPt63m (+)	1389: OPTIMAL	1389: OPTIMAL	0	0: OPTIMAL	0: OPTIMAL	-1	0	#dGTP transport via dCDP antiport: M_dgtp_c + M_dcdp_m = M_dcdp_c + M_dgtp_m
R_DNDPt6m (+)	1389: OPTIMAL	1389: OPTIMAL	0	0: OPTIMAL	0: OPTIMAL	-1	0	#dATP transport via dGDP antiport: M_datp_c + M_dgdp_m = M_dgdp_c + M_datp_m
R_DNDPt7m (+)	1389: OPTIMAL	1389: OPTIMAL	0	0: OPTIMAL	0: OPTIMAL	-1	0	#dATP transport via dADP antiport: M_datp_c + M_dadp_m = M_dadp_c + M_datp_m
R_DNDPt8m (+)	1389: OPTIMAL	1389: OPTIMAL	0	0: OPTIMAL	1000: OPTIMAL	0	0	#dADP transport via dUDP antiport: M_dadp_c + M_dudp_m = M_dadp_m + M_dudp_c
R_DNDPt9m (+)	1389: OPTIMAL	1389: OPTIMAL	0	0: OPTIMAL	1000: OPTIMAL	0	0	#dADP transport via dTDP antiport: M_dadp_c + M_dtdp_m = M_dadp_m + M_dtdp_c
R_DOCO13ECOAtxc (+)	1389: OPTIMAL	1389: OPTIMAL	0	0: OPTIMAL	0: OPTIMAL	-1	0	#transport of 13-docosenoylcoa into peroxisomes: M_h2o_c + M_atp_c + M_doco13ecoa_c + 3.0 M_h_c = M_adp_c + M_h_c + M_pi_c + M_doco13ecoa_x
R_DOCO13EFATP (+)	1389: OPTIMAL	1389: OPTIMAL	0	0: OPTIMAL	0: OPTIMAL	-1	0	#absorption or uptake of 13-docosenoic acid into cells: M_atp_c + M_coa_c + M_doco13ac_e = M_amp_c + M_ppi_c + M_doco13ecoa_c
R_DOCOSACT (+)	1389: OPTIMAL	1389: OPTIMAL	0	0: OPTIMAL	0: OPTIMAL	-1	0	#activation of docosanoic acid for transport: M_atp_c + M_coa_c + M_docosac_c = M_amp_c + M_ppi_c + M_docoscoa_c
R_DOCOSACTDe (-)	0: INFEASIBLE	1389: OPTIMAL	-1389	0: OPTIMAL	0: OPTIMAL	-1	0	#R_DOCOSACTDe:Reverse
R_DOCOSACTDe (+)	1389: OPTIMAL	1389: OPTIMAL	0	0: OPTIMAL	0: OPTIMAL	-1	0	#uptake of docosanoic acid by cells by diffusion: M_docosac_e = M_docosac_c
R_DOCOSACTDr (-)	0: INFEASIBLE	1389: OPTIMAL	-1389	0: OPTIMAL	0: OPTIMAL	-1	0	#R_DOCOSACTDr:Reverse
R_DOCOSACTDr (+)	1389: OPTIMAL	1389: OPTIMAL	0	0: OPTIMAL	0: OPTIMAL	-1	0	#transport of docosanoic acid by diffusion: M_docosac_c = M_docosac_r
R_DOCOSADIACTD (-)	0: INFEASIBLE	1389: OPTIMAL	-1389	0: OPTIMAL	0: OPTIMAL	-1	0	#R_DOCOSADIACTD:Reverse
R_DOCOSADIACTD (+)	1389: OPTIMAL	1389: OPTIMAL	0	0: OPTIMAL	0: OPTIMAL	-1	0	#transport of docosanedioic acid by diffusion: M_docosdiac_r = M_docosdiac_c
R_DOCOSCOAtxc (+)	1389: OPTIMAL	1389: OPTIMAL	0	0: OPTIMAL	0: OPTIMAL	-1	0	#transport of behenoylcoa into peroxisomes: M_h2o_c + M_atp_c + M_docoscoa_c + 3.0 M_h_c = M_adp_c + M_h_c + M_pi_c + M_docoscoa_x
R_DOCOSDIACTD (-)	0: INFEASIBLE	1389: OPTIMAL	-1389	0: OPTIMAL	0: OPTIMAL	-1	0	#R_DOCOSDIACTD:Reverse
R_DOCOSDIACTD (+)	1389: OPTIMAL	1389: OPTIMAL	0	0: OPTIMAL	0: OPTIMAL	-1	0	#excretion of docosanedioic acid: M_docosdiac_c = M_docosdiac_e
R_DOGULND1 (+)	0: INFEASIBLE	1389: OPTIMAL	-1389	0: OPTIMAL	0: OPTIMAL	-1	0	#2,3-dioxo-L-gulonate decarboxylase (L-lyxonate-forming): M_h2o_c + M_23doguln_c = M_co2_c + M_lyxnt_c
R_DOGULND2 (+)	0: INFEASIBLE	1389: OPTIMAL	-1389	0: OPTIMAL	0: OPTIMAL	-1	0	#2,3-dioxo-L-gulonate decarboxylase (L-xylonate-forming): M_h2o_c + M_23doguln_c = M_co2_c + M_xylnt_c
R_DOGULNO1 (+)	0: INFEASIBLE	1389: OPTIMAL	-1389	0: OPTIMAL	0: OPTIMAL	-1	0	#2,3-dioxo-L-gulonate:hydrogen peroxide oxireductase: M_h2o2_c + M_23doguln_c = 2.0 M_h_c + M_oxa_c + M_thrnt_c
R_DOGULNO2 (+)	0: INFEASIBLE	1389: OPTIMAL	-1389	0: OPTIMAL	0: OPTIMAL	-1	0	#2,3-dioxo-L-gulonate:hydrogen peroxide oxireductase: M_h2o_c + M_23doguln_c = M_h_c + M_oxa_c + M_eryth_c
R_DOLASNT_Ler (+)	1389: OPTIMAL	1389: OPTIMAL	0	0: OPTIMAL	0: OPTIMAL	-1	1	#Dolichyl-diphosphooligosaccharide:protein-L-asparagine oligopolysaccharidotransferase (liver): M_Asn_X_Ser_Thr_r + 0.1 M_g3m8mpdol_L_r = M_h_r + 0.1 M_doldp_L_r + M_g3m8masn_r
R_DOLASNT_Uer (+)	1389: OPTIMAL	1389: OPTIMAL	0	0: OPTIMAL	0: OPTIMAL	-1	1	#Dolichyl-diphosphooligosaccharide:protein-L-asparagine oligopolysaccharidotransferase (uterus): M_Asn_X_Ser_Thr_r + 0.1 M_g3m8mpdol_U_r = M_h_r + M_g3m8masn_r + 0.1 M_doldp_U_r
R_DOLDPP_Ler (+)	1389: OPTIMAL	1389: OPTIMAL	0	0: OPTIMAL	0: OPTIMAL	-1	1	#Dolichyl-diphosphate phosphohydrolase, human (liver): M_h2o_r + 0.1 M_doldp_L_r = 0.1 M_dolp_L_r + M_h_r + M_pi_r
R_DOLDPP_Uer (+)	1389: OPTIMAL	1389: OPTIMAL	0	0: OPTIMAL	0: OPTIMAL	-1	1	#Dolichyl-diphosphate phosphohydrolase, human (uterus): M_h2o_r + 0.1 M_doldp_U_r = M_h_r + 0.1 M_dolp_U_r + M_pi_r
R_DOLGLCP_Lter (+)	1389: OPTIMAL	1382: OPTIMAL	7	48.2529: OPTIMAL	48.2529: OPTIMAL	1	0	#Dolichyl beta-D-glucosyl phosphate flippase (liver): 0.1 M_dolglcp_L_c = 0.1 M_dolglcp_L_r
R_DOLGLCP_Uter (+)	1389: OPTIMAL	1382: OPTIMAL	7	0: OPTIMAL	0: OPTIMAL	-1	0	#Dolichyl beta-D-glucosyl phosphate flippase (uterus): 0.1 M_dolglcp_U_c = 0.1 M_dolglcp_U_r
R_DOLGPP_Ler (+)	1389: OPTIMAL	1389: OPTIMAL	0	48.2529: OPTIMAL	48.2529: OPTIMAL	1	0	#Dolichyl-beta-D-glucosyl-phosphate dolichylphosphohydrolase (liver): M_h2o_r + 0.1 M_dolglcp_L_r = 0.1 M_dolp_L_r + M_h_r + M_glc_D_r
R_DOLGPP_Uer (+)	1389: OPTIMAL	1389: OPTIMAL	0	0: OPTIMAL	0: OPTIMAL	-1	0	#Dolichyl-beta-D-glucosyl-phosphate dolichylphosphohydrolase (uterus): M_h2o_r + 0.1 M_dolglcp_U_r = M_h_r + 0.1 M_dolp_U_r + M_glc_D_r
R_DOLICHOL_Lter (-)	0: INFEASIBLE	1389: OPTIMAL	-1389	0: OPTIMAL	0: OPTIMAL	-1	0	#R_DOLICHOL_Lter:Reverse
R_DOLICHOL_Lter (+)	1389: OPTIMAL	1389: OPTIMAL	0	0: OPTIMAL	0: OPTIMAL	-1	0	#dolichol diffusion, human (liver): 0.1 M_dolichol_L_r = 0.1 M_dolichol_L_c
R_DOLICHOL_Uter (-)	0: INFEASIBLE	1389: OPTIMAL	-1389	0: OPTIMAL	0: OPTIMAL	-1	0	#R_DOLICHOL_Uter:Reverse
R_DOLICHOL_Uter (+)	1389: OPTIMAL	1389: OPTIMAL	0	0: OPTIMAL	0: OPTIMAL	-1	0	#dolichol diffusion, human (uterus): 0.1 M_dolichol_U_r = 0.1 M_dolichol_U_c
R_DOLK_L (+)	1389: OPTIMAL	1389: OPTIMAL	0	0: OPTIMAL	0: OPTIMAL	-1	0	#Dolichol kinase, human (liver): M_ctp_c + 0.1 M_dolichol_L_c = M_h_c + M_cdp_c + 0.1 M_dolp_L_c
R_DOLK_U (+)	1389: OPTIMAL	1389: OPTIMAL	0	0: OPTIMAL	0: OPTIMAL	-1	0	#Dolichol kinase, human (uterus): M_ctp_c + 0.1 M_dolichol_U_c = M_h_c + M_cdp_c + 0.1 M_dolp_U_c
R_DOLMANP_Lter (+)	1389: OPTIMAL	1382: OPTIMAL	7	0: OPTIMAL	0: OPTIMAL	-1	0	#dolichol-phosphate mannose flippase (liver): 0.1 M_dolmanp_L_c = 0.1 M_dolmanp_L_r
R_DOLMANP_Uter (+)	1389: OPTIMAL	1382: OPTIMAL	7	0: OPTIMAL	0: OPTIMAL	-1	0	#dolichol-phosphate mannose flippase (uterus): 0.1 M_dolmanp_U_c = 0.1 M_dolmanp_U_r
R_DOLP_Lter (+)	1389: OPTIMAL	1389: OPTIMAL	0	0: OPTIMAL	0: OPTIMAL	-1	0	#dolichol phosphate flippase (liver): 0.1 M_dolglcp_L_r + 0.1 M_m8mpdol_L_r = 0.1 M_dolp_L_r + M_h_r + 0.1 M_g1m8mpdol_L_r
R_DOLP_Uter (+)	1389: OPTIMAL	1389: OPTIMAL	0	0: OPTIMAL	0: OPTIMAL	-1	0	#dolichol phosphate flippase (uterus): 0.1 M_dolglcp_U_r + 0.1 M_m8mpdol_U_r = M_h_r + 0.1 M_dolp_U_r + 0.1 M_g1m8mpdol_U_r
R_DOLPGT1_Ler (+)	1389: OPTIMAL	1389: OPTIMAL	0	0: OPTIMAL	0: OPTIMAL	-1	1	#dolichyl-phosphate-glucose-glycolipid alpha-glucosyltransferase (liver): 0.1 M_dolglcp_L_r + 0.1 M_g1m8mpdol_L_r = 0.1 M_dolp_L_r + M_h_r + 0.1 M_g2m8mpdol_L_r
R_DOLPGT1_Uer (+)	1389: OPTIMAL	1389: OPTIMAL	0	0: OPTIMAL	0: OPTIMAL	-1	1	#dolichyl-phosphate-glucose-glycolipid alpha-glucosyltransferase (uterus): 0.1 M_dolglcp_U_r + 0.1 M_g1m8mpdol_U_r = M_h_r + 0.1 M_dolp_U_r + 0.1 M_g2m8mpdol_U_r
R_DOLPGT2_Ler (+)	1389: OPTIMAL	1389: OPTIMAL	0	0: OPTIMAL	0: OPTIMAL	-1	1	#dolichyl-phosphate-glucose-glycolipid alpha-glucosyltransferase (liver): 0.1 M_dolglcp_L_r + 0.1 M_g2m8mpdol_L_r = 0.1 M_dolp_L_r + M_h_r + 0.1 M_g3m8mpdol_L_r
R_DOLPGT2_Uer (+)	1389: OPTIMAL	1389: OPTIMAL	0	0: OPTIMAL	0: OPTIMAL	-1	1	#dolichyl-phosphate-glucose-glycolipid alpha-glucosyltransferase (uterus): 0.1 M_dolglcp_U_r + 0.1 M_g2m8mpdol_U_r = M_h_r + 0.1 M_dolp_U_r + 0.1 M_g3m8mpdol_U_r
R_DOLPGT3_Ler (+)	1389: OPTIMAL	1389: OPTIMAL	0	0: OPTIMAL	0: OPTIMAL	-1	0	#dolichyl-phosphate-glucose-glycolipid alpha-glucosyltransferase (liver): M_h2o_r + 0.1 M_dolp_L_r = M_pi_r + 0.1 M_dolichol_L_r
R_DOLPGT3_Uer (+)	1389: OPTIMAL	1389: OPTIMAL	0	0: OPTIMAL	0: OPTIMAL	-1	0	#dolichyl-phosphate-glucose-glycolipid alpha-glucosyltransferase (uterus): M_h2o_r + 0.1 M_dolp_U_r = M_pi_r + 0.1 M_dolichol_U_r
R_DOLPH_Ler (+)	1389: OPTIMAL	1389: OPTIMAL	0	0: OPTIMAL	0: OPTIMAL	-1	0	#Dolichol-phosphate phosphohydrolase, human (liver): 0.1 M_dolmanp_L_r + 0.1 M_m4mpdol_L_r = 0.1 M_dolp_L_r + M_h_r + 0.1 M_m5mpdol_L_r
R_DOLPH_Uer (+)	1389: OPTIMAL	1389: OPTIMAL	0	0: OPTIMAL	0: OPTIMAL	-1	0	#Dolichol-phosphate phosphohydrolase, human (uterus): 0.1 M_dolmanp_U_r + 0.1 M_m4mpdol_U_r = M_h_r + 0.1 M_dolp_U_r + 0.1 M_m5mpdol_U_r
R_DOLPMT_L (+)	1389: OPTIMAL	1389: OPTIMAL	0	0: OPTIMAL	0: OPTIMAL	-1	1	#Dolichyl-phosphate D-mannosyltransferase (liver): 0.1 M_dolmanp_L_r + 0.1 M_m5mpdol_L_r = 0.1 M_dolp_L_r + M_h_r + 0.1 M_m6mpdol_L_r
R_DOLPMT_U (+)	1389: OPTIMAL	1389: OPTIMAL	0	0: OPTIMAL	0: OPTIMAL	-1	1	#Dolichyl-phosphate D-mannosyltransferase (uterus): 0.1 M_dolmanp_U_r + 0.1 M_m5mpdol_U_r = M_h_r + 0.1 M_dolp_U_r + 0.1 M_m6mpdol_U_r
R_DOLPMT1_Ler (+)	1389: OPTIMAL	1389: OPTIMAL	0	0: OPTIMAL	0: OPTIMAL	-1	1	#dolichyl-phosphate-mannose-glycolipid alpha-mannosyltransferase (liver): 0.1 M_dolmanp_L_r + 0.1 M_m6mpdol_L_r = 0.1 M_dolp_L_r + M_h_r + 0.1 M_m7mpdol_L_r
R_DOLPMT1_Uer (+)	1389: OPTIMAL	1389: OPTIMAL	0	0: OPTIMAL	0: OPTIMAL	-1	1	#dolichyl-phosphate-mannose-glycolipid alpha-mannosyltransferase (uterus): 0.1 M_dolmanp_U_r + 0.1 M_m6mpdol_U_r = M_h_r + 0.1 M_dolp_U_r + 0.1 M_m7mpdol_U_r
R_DOLPMT2_Ler (+)	1389: OPTIMAL	1389: OPTIMAL	0	0: OPTIMAL	0: OPTIMAL	-1	0	#dolichyl-phosphate-mannose-glycolipid alpha-mannosyltransferase (liver): 0.1 M_dolmanp_L_r + 0.1 M_m7mpdol_L_r = 0.1 M_dolp_L_r + M_h_r + 0.1 M_m8mpdol_L_r
R_DOLPMT2_Uer (+)	1389: OPTIMAL	1389: OPTIMAL	0	0: OPTIMAL	0: OPTIMAL	-1	0	#dolichyl-phosphate-mannose-glycolipid alpha-mannosyltransferase (uterus): 0.1 M_dolmanp_U_r + 0.1 M_m7mpdol_U_r = M_h_r + 0.1 M_dolp_U_r + 0.1 M_m8mpdol_U_r
R_DOLPMT3_Ler (+)	1389: OPTIMAL	1382: OPTIMAL	7	0: OPTIMAL	0: OPTIMAL	-1	0	#dolichyl-phosphate-mannose-glycolipid alpha-mannosyltransferase (liver): M_gdpmann_c + 0.1 M_dolp_L_c = M_gdp_c + 0.1 M_dolmanp_L_c
R_DOLPMT3_Uer (+)	1389: OPTIMAL	1382: OPTIMAL	7	0: OPTIMAL	0: OPTIMAL	-1	0	#dolichyl-phosphate-mannose-glycolipid alpha-mannosyltransferase (uterus): M_gdpmann_c + 0.1 M_dolp_U_c = M_gdp_c + 0.1 M_dolmanp_U_c
R_DOLPMT4_Ler (+)	1389: OPTIMAL	1389: OPTIMAL	0	48.2529: OPTIMAL	48.2529: OPTIMAL	1	0	#dolichyl-phosphate-mannose-glycolipid alpha-mannosyltransferase (liver): 0.1 M_dolp_L_r = 0.1 M_dolp_L_c
R_DOLPMT4_Uer (+)	1389: OPTIMAL	1389: OPTIMAL	0	0: OPTIMAL	0: OPTIMAL	-1	0	#dolichyl-phosphate-mannose-glycolipid alpha-mannosyltransferase (uterus): 0.1 M_dolp_U_r = 0.1 M_dolp_U_c
R_DOPABMO (+)	1389: OPTIMAL	1389: OPTIMAL	0	0: OPTIMAL	0: OPTIMAL	-1	0	#dopamine beta-monooxygenase: M_o2_c + M_h_c + M_dopa_c + M_ascb_L_c = M_h2o_c + M_nrpphr_c + M_dhdascb_c
R_DOPACHRMISO (+)	1389: OPTIMAL	1389: OPTIMAL	0	0: OPTIMAL	0: OPTIMAL	-1	0	#L-dopachrome isomerase 1: M_o2_c + 2.0 M_2c23dh56dhoxin_c = 2.0 M_h2o_c + 2.0 M_L_dpchrm_c
R_DOPAMT (+)	0: INFEASIBLE	1389: OPTIMAL	-1389	0: OPTIMAL	0: OPTIMAL	-1	1	#Dopamine:amet O-methyltransferase: M_amet_c + M_dopa_c = M_h_c + M_ahcys_c + M_3moxtyr_c
R_DOPAQNISO1 (-)	0: INFEASIBLE	1389: OPTIMAL	-1389	0: OPTIMAL	0: OPTIMAL	-1	0	#R_DOPAQNISO1:Reverse
R_DOPAQNISO1 (+)	1389: OPTIMAL	1389: OPTIMAL	0	0: OPTIMAL	0: OPTIMAL	-1	0	#Dopaquinone isomerase 1: M_dopaqn_c = M_h_c + M_2c23dh56dhoxin_c
R_DOPASFt (+)	1389: OPTIMAL	1389: OPTIMAL	0	0: OPTIMAL	0: OPTIMAL	-1	0	#Dopamine 3-0-sulfate transport (diffusion): M_dopasf_c = M_dopasf_e
R_DOPASULT (+)	1389: OPTIMAL	1389: OPTIMAL	0	0: OPTIMAL	0: OPTIMAL	-1	1	#Dopamine Sulfotransferase: M_paps_c + M_dopa_c = M_h_c + M_pap_c + M_dopasf_c
R_DOPAt4_2_r (-)	1389: OPTIMAL	1389: OPTIMAL	0	1000: OPTIMAL	1000: OPTIMAL	1	0	#R_DOPAt4_2_r:Reverse
R_DOPAt4_2_r (+)	1389: OPTIMAL	1389: OPTIMAL	0	0: OPTIMAL	0: OPTIMAL	-1	0	#Dopamine reversible transport in via sodium symport (1:2): 2.0 M_na1_e + M_dopa_e = 2.0 M_na1_c + M_dopa_c
R_DOPAtu (-)	1389: OPTIMAL	1389: OPTIMAL	0	0: OPTIMAL	0: OPTIMAL	-1	0	#R_DOPAtu:Reverse
R_DOPAtu (+)	1389: OPTIMAL	1389: OPTIMAL	0	0: OPTIMAL	1000: OPTIMAL	0	0	#Dopamine uniport: M_dopa_e = M_dopa_c
R_DOPAVESSEC (+)	1389: OPTIMAL	1389: OPTIMAL	0	0: OPTIMAL	0: OPTIMAL	-1	0	#Dopamine secretion via secretory vesicle (ATP driven): M_h2o_c + M_atp_c + M_dopa_c + 3.0 M_h_c = M_adp_c + M_h_c + M_pi_c + M_dopa_e
R_DORNOp (+)	0: INFEASIBLE	1389: OPTIMAL	-1389	0: OPTIMAL	0: OPTIMAL	-1	0	#D-ornithine oxidase, perixosomal: M_o2_x + M_h2o_x + M_orn_D_x = M_h2o2_x + M_nh4_x + M_5a2opntn_x
R_DPCOAK (+)	1389: OPTIMAL	1389: OPTIMAL	0	1000: OPTIMAL	1000: OPTIMAL	1	1	#dephospho-CoA kinase: M_atp_c + M_dpcoa_c + 2.0 M_h_c = M_adp_c + M_coa_c
R_DPCOAPPe (+)	1389: OPTIMAL	1389: OPTIMAL	0	0: OPTIMAL	0: OPTIMAL	-1	0	#Pyrophasphatase (dephospho-CoA, extracellular): M_h2o_e + M_dpcoa_e = 2.0 M_h_e + M_amp_e + M_pan4p_e
R_DPCOAtl (-)	0: INFEASIBLE	1387: OPTIMAL	-1387	0: OPTIMAL	0: OPTIMAL	-1	0	#R_DPCOAtl:Reverse
R_DPCOAtl (+)	1389: OPTIMAL	1389: OPTIMAL	0	1000: OPTIMAL	1000: OPTIMAL	1	0	#dephospho-CoA transport from lysosome via diffusion: M_dpcoa_l = M_dpcoa_c
R_DPGase (+)	1389: OPTIMAL	1389: OPTIMAL	0	0: OPTIMAL	0: OPTIMAL	-1	1	#Diphosphoglycerate phosphatase: M_h2o_c + M_23dpg_c = M_pi_c + M_3pg_c
R_DPGM (-)	0: INFEASIBLE	1387: OPTIMAL	-1387	0: OPTIMAL	0: OPTIMAL	-1	1	#R_DPGM:Reverse
R_DPGM (+)	1389: OPTIMAL	1389: OPTIMAL	0	0: OPTIMAL	0: OPTIMAL	-1	1	#Diphosphoglyceromutase: M_13dpg_c = M_h_c + M_23dpg_c
R_DPHMBDCm (+)	1389: OPTIMAL	1389: OPTIMAL	0	0: OPTIMAL	0: OPTIMAL	-1	0	#3-Decaprenyl-4-hydroxy-5-methoxybenzoate decarboxylation: M_h_m + M_3dpdhb_me_m = M_co2_m + M_2dp6mep_m
R_DPMVDc (+)	1389: OPTIMAL	1389: OPTIMAL	0	0: OPTIMAL	0: OPTIMAL	-1	0	#diphosphomevalonate decarboxylase, cytosol: M_atp_c + M_5dpmev_c + 3.0 M_h_c = M_adp_c + M_pi_c + M_co2_c + M_ipdp_c
R_DPMVDx (+)	1389: OPTIMAL	1389: OPTIMAL	0	0: OPTIMAL	0: OPTIMAL	-1	0	#diphosphomevalonate decarboxylase: M_atp_x + M_5dpmev_x = M_adp_x + M_co2_x + M_ipdp_x + M_pi_x + M_h_x
R_DPPS (+)	1389: OPTIMAL	1389: OPTIMAL	0	0: OPTIMAL	0: OPTIMAL	-1	0	#decaprenyl synthase: 7.0 M_ipdp_c + M_frdp_c = 7.0 M_ppi_c + M_decdp_c
R_DPROOp (+)	0: INFEASIBLE	1389: OPTIMAL	-1389	0: OPTIMAL	0: OPTIMAL	-1	0	#D-proline oxidase, perixosomal: M_o2_x + M_pro_D_x = M_h_x + M_h2o2_x + M_1p2cbxl_x
R_DRBK (+)	1389: OPTIMAL	1389: OPTIMAL	0	0: OPTIMAL	0: OPTIMAL	-1	0	#Deoxyribokinase: M_atp_c + M_drib_c + 2.0 M_h_c = M_adp_c + M_2dr5p_c
R_DRIBt (-)	1389: OPTIMAL	1389: OPTIMAL	0	0: OPTIMAL	0: OPTIMAL	-1	0	#R_DRIBt:Reverse
R_DRIBt (+)	1389: OPTIMAL	1389: OPTIMAL	0	0: OPTIMAL	0: OPTIMAL	-1	0	#deoxyribose transport via diffusion: M_drib_e = M_drib_c
R_DRPA (+)	1389: OPTIMAL	1389: OPTIMAL	0	1000: OPTIMAL	1000: OPTIMAL	1	0	#deoxyribose-phosphate aldolase: M_2dr5p_c = M_acald_c + M_g3p_c
R_DSAT (+)	1389: OPTIMAL	1380: OPTIMAL	9	0.0559202: OPTIMAL	0.0559202: OPTIMAL	1	0	#dihydrosphingosine N-acyltransferase: M_sphgn_c + M_Rtotalcoa_c = M_h_c + M_coa_c + M_dhcrm_hs_c
R_DSREDUCr (+)	1389: OPTIMAL	1389: OPTIMAL	0	0: OPTIMAL	0: OPTIMAL	-1	1	#Desmosterol reductase: M_h_r + M_nadph_r + M_dsmsterol_r = M_nadp_r + M_chsterol_r
R_DTDPtn (-)	1389: OPTIMAL	1389: OPTIMAL	0	967.204: OPTIMAL	967.204: OPTIMAL	1	0	#R_DTDPtn:Reverse
R_DTDPtn (+)	1389: OPTIMAL	1389: OPTIMAL	0	0: OPTIMAL	0: OPTIMAL	-1	0	#dTDP nuclear transport: M_dtdp_c = M_dtdp_n
R_DTMPK (+)	1389: OPTIMAL	1389: OPTIMAL	0	32.6551: OPTIMAL	32.6551: OPTIMAL	1	1	#dTMP kinase: M_atp_c + M_dtmp_c + 3.0 M_h_c = M_adp_c + M_dtdp_c
R_DTMPKm (+)	1389: OPTIMAL	1389: OPTIMAL	0	0: OPTIMAL	0: OPTIMAL	-1	0	#dTMP kinase in mitochondria: M_atp_m + M_dtmp_m = M_adp_m + M_dtdp_m + M_h_m
R_DTTPtm (+)	1389: OPTIMAL	1389: OPTIMAL	0	0: OPTIMAL	0: OPTIMAL	-1	0	#transport of dTTP into mitochondria: M_dttp_c = M_dttp_m
R_DTTPtn (-)	1389: OPTIMAL	1389: OPTIMAL	0	0: OPTIMAL	0: OPTIMAL	-1	0	#R_DTTPtn:Reverse
R_DTTPtn (+)	1389: OPTIMAL	1389: OPTIMAL	0	967.245: OPTIMAL	967.245: OPTIMAL	1	0	#dTTP diffusion in nucleus: M_dttp_c = M_dttp_n
R_DUDPtn (-)	0: INFEASIBLE	1388: OPTIMAL	-1388	0: OPTIMAL	0: OPTIMAL	-1	0	#R_DUDPtn:Reverse
R_DUDPtn (+)	1389: OPTIMAL	1389: OPTIMAL	0	0: OPTIMAL	0: OPTIMAL	-1	0	#dUDP nuclear transport: M_dudp_c = M_dudp_n
R_DUMPtn (-)	1389: OPTIMAL	1389: OPTIMAL	0	0: OPTIMAL	0: OPTIMAL	-1	0	#R_DUMPtn:Reverse
R_DUMPtn (+)	0: INFEASIBLE	1388: OPTIMAL	-1388	0: OPTIMAL	0: OPTIMAL	-1	0	#dUMP nuclear transport: M_dump_c = M_dump_n
R_DURAD (-)	1388: OPTIMAL	1389: OPTIMAL	-1	0: OPTIMAL	0: OPTIMAL	-1	-1	#R_DURAD:Reverse
R_DURAD (+)	0: INFEASIBLE	1389: OPTIMAL	-1389	0: OPTIMAL	0: OPTIMAL	-1	-1	#dihydrouracil dehydrogenase (NADP): M_nadp_c + M_56dura_c = M_h_c + M_nadph_c + M_ura_c
R_DURAD2 (-)	1388: OPTIMAL	1389: OPTIMAL	-1	0: OPTIMAL	0: OPTIMAL	-1	-1	#R_DURAD2:Reverse
R_DURAD2 (+)	1389: OPTIMAL	1389: OPTIMAL	0	1000: OPTIMAL	1000: OPTIMAL	1	-1	#dihydrothymin dehydrogenase (NADP): M_nadp_c + M_56dthm_c = M_h_c + M_nadph_c + M_thym_c
R_DURIK1 (+)	1389: OPTIMAL	1389: OPTIMAL	0	1000: OPTIMAL	1000: OPTIMAL	1	1	#deoxyuridine kinase (ATP:Deoxyuridine): M_atp_c + M_duri_c + 2.0 M_h_c = M_adp_c + M_dump_c
R_DURIK1m (+)	1389: OPTIMAL	1389: OPTIMAL	0	0: OPTIMAL	0: OPTIMAL	-1	0	#deoxyuridine kinase (ATP:Deoxyuridine), mitochondrial: M_atp_m + M_duri_m = 2.0 M_h_m + M_adp_m + M_dump_m
R_DURIPP (-)	1389: OPTIMAL	1389: OPTIMAL	0	0: OPTIMAL	0: OPTIMAL	-1	1	#R_DURIPP:Reverse
R_DURIPP (+)	1389: OPTIMAL	1389: OPTIMAL	0	0: OPTIMAL	0: OPTIMAL	-1	1	#deoxyuridine phosphorylase: M_pi_c + M_duri_c = M_2dr1p_c + M_ura_c
R_DURIt (-)	1389: OPTIMAL	1389: OPTIMAL	0	1000: OPTIMAL	1000: OPTIMAL	1	0	#R_DURIt:Reverse
R_DURIt (+)	1389: OPTIMAL	1389: OPTIMAL	0	0: OPTIMAL	0: OPTIMAL	-1	0	#deoxyuridine transport via diffusion: M_duri_e = M_duri_c
R_DURItn (-)	1389: OPTIMAL	1389: OPTIMAL	0	0: OPTIMAL	0: OPTIMAL	-1	0	#R_DURItn:Reverse
R_DURItn (+)	0: INFEASIBLE	1389: OPTIMAL	-1389	0: OPTIMAL	0: OPTIMAL	-1	0	#deoxyuridine transport in nucleus: M_duri_c = M_duri_n
R_DUTPDP (+)	1389: OPTIMAL	1389: OPTIMAL	0	0: OPTIMAL	0: OPTIMAL	-1	0	#dUTP diphosphatase: M_h2o_c + M_dutp_c = M_h_c + M_ppi_c + M_dump_c
R_DUTPDPm (+)	1389: OPTIMAL	1389: OPTIMAL	0	0: OPTIMAL	0: OPTIMAL	-1	1	#dUTP diphosphatase: M_h2o_m + M_dutp_m = M_h_m + M_ppi_m + M_dump_m
R_DUTPDPn (+)	1389: OPTIMAL	1389: OPTIMAL	0	0: OPTIMAL	0: OPTIMAL	-1	1	#dUTP diphosphatase, nuclear: M_h2o_n + M_dutp_n = M_ppi_n + M_h_n + M_dump_n
R_EAFLATOXINte (-)	1388: OPTIMAL	1389: OPTIMAL	-1	0: OPTIMAL	0: OPTIMAL	-1	0	#R_EAFLATOXINte:Reverse
R_EAFLATOXINte (+)	0: INFEASIBLE	1389: OPTIMAL	-1389	0: OPTIMAL	0: OPTIMAL	-1	0	#xenobiotic transport: M_eaflatoxin_e = M_eaflatoxin_c
R_EBASTINEOHte (-)	1388: OPTIMAL	1389: OPTIMAL	-1	0: OPTIMAL	0: OPTIMAL	-1	0	#R_EBASTINEOHte:Reverse
R_EBASTINEOHte (+)	0: INFEASIBLE	1389: OPTIMAL	-1389	0: OPTIMAL	0: OPTIMAL	-1	0	#xenobiotic transport: M_ebastineoh_e = M_ebastineoh_c
R_EBASTINEOHtr (-)	0: INFEASIBLE	1389: OPTIMAL	-1389	0: OPTIMAL	0: OPTIMAL	-1	0	#R_EBASTINEOHtr:Reverse
R_EBASTINEOHtr (+)	1388: OPTIMAL	1389: OPTIMAL	-1	0: OPTIMAL	0: OPTIMAL	-1	0	#xenobiotic transport: M_ebastineoh_r = M_ebastineoh_c
R_EBASTINEte (-)	0: INFEASIBLE	1389: OPTIMAL	-1389	0: OPTIMAL	0: OPTIMAL	-1	0	#R_EBASTINEte:Reverse
R_EBASTINEte (+)	1388: OPTIMAL	1389: OPTIMAL	-1	0: OPTIMAL	0: OPTIMAL	-1	0	#xenobiotic transport: M_ebastine_e = M_ebastine_c
R_EBASTINEtr (-)	1388: OPTIMAL	1389: OPTIMAL	-1	0: OPTIMAL	0: OPTIMAL	-1	0	#R_EBASTINEtr:Reverse
R_EBASTINEtr (+)	0: INFEASIBLE	1389: OPTIMAL	-1389	0: OPTIMAL	0: OPTIMAL	-1	0	#xenobiotic transport: M_ebastine_r = M_ebastine_c
R_EBP1r (+)	1389: OPTIMAL	1389: OPTIMAL	0	0: OPTIMAL	0: OPTIMAL	-1	1	#3-beta-hydroxysteroid-delta(8),delta(7)-isomerase: M_zymst_r = M_chlstol_r
R_EBP2r (+)	1389: OPTIMAL	1389: OPTIMAL	0	1000: OPTIMAL	1000: OPTIMAL	1	1	#3-beta-hydroxysteroid-delta(8),delta(7)-isomerase: M_zymstnl_r = M_lthstrl_r
R_ECGISOr (-)	0: INFEASIBLE	1389: OPTIMAL	-1389	0: OPTIMAL	0: OPTIMAL	-1	0	#R_ECGISOr:Reverse
R_ECGISOr (+)	0: INFEASIBLE	1389: OPTIMAL	-1389	0: OPTIMAL	0: OPTIMAL	-1	0	#Ecgonine isomerase (ER): M_ecgon_r = M_pecgon_r
R_ECOAH12m (-)	0: INFEASIBLE	1388: OPTIMAL	-1388	0: OPTIMAL	0: OPTIMAL	-1	1	#R_ECOAH12m:Reverse
R_ECOAH12m (+)	1389: OPTIMAL	1389: OPTIMAL	0	0: OPTIMAL	0: OPTIMAL	-1	1	#3-hydroxyacyl-CoA dehydratase (3-hydroxyisobutyryl-CoA) (mitochondria): M_h2o_m + M_2mp2coa_m = M_3hibutcoa_m
R_ECOAH1m (-)	1388: OPTIMAL	1388: OPTIMAL	0	0: OPTIMAL	0: OPTIMAL	-1	1	#R_ECOAH1m:Reverse
R_ECOAH1m (+)	1389: OPTIMAL	1388: OPTIMAL	1	0: OPTIMAL	0: OPTIMAL	-1	1	#3-hydroxyacyl-CoA dehydratase (3-hydroxybutanoyl-CoA) (mitochondria): M_3hbcoa_m = M_h2o_m + M_b2coa_m
R_ECOAH1x (-)	0: INFEASIBLE	1389: OPTIMAL	-1389	0: OPTIMAL	0: OPTIMAL	-1	1	#R_ECOAH1x:Reverse
R_ECOAH1x (+)	0: INFEASIBLE	1389: OPTIMAL	-1389	0: OPTIMAL	0: OPTIMAL	-1	1	#3-hydroxyacyl-CoA dehydratase (3-hydroxybutanoyl-CoA) (perioxisome): M_3hbcoa_x = M_h2o_x + M_b2coa_x
R_ECOAH9m (-)	1389: OPTIMAL	1389: OPTIMAL	0	0: OPTIMAL	0: OPTIMAL	-1	1	#R_ECOAH9m:Reverse
R_ECOAH9m (+)	1389: OPTIMAL	1389: OPTIMAL	0	0: OPTIMAL	0: OPTIMAL	-1	1	#2-Methylprop-2-enoyl-CoA (2-Methylbut-2-enoyl-CoA), mitochondrial: M_h2o_m + M_2mb2coa_m = M_3hmbcoa_m
R_EGMESTr (+)	0: INFEASIBLE	1389: OPTIMAL	-1389	0: OPTIMAL	0: OPTIMAL	-1	-1	#ecgonine methyl esterase (ER): M_h2o_r + M_egme_r = M_h_r + M_ecgon_r + M_meoh_r
R_EHGLAT (+)	0: INFEASIBLE	1389: OPTIMAL	-1389	0: OPTIMAL	0: OPTIMAL	-1	1	#L-erythro-4-Hydroxyglutamate:2-oxoglutarate aminotransferase: M_akg_c + M_e4hglu_c = M_glu_L_c + M_4h2oglt_c
R_EHGLAT2m (+)	1389: OPTIMAL	1389: OPTIMAL	0	2.02124: OPTIMAL	2.02124: OPTIMAL	1	1	#L-erythro-4-Hydroxyglutamate:2-oxoglutarate aminotransferase 2, mitochondrial: M_e4hglu_m + M_oaa_m = M_asp_L_m + M_4h2oglt_m
R_EHGLATm (+)	1389: OPTIMAL	1389: OPTIMAL	0	221.015: OPTIMAL	221.015: OPTIMAL	1	1	#L-erythro-4-Hydroxyglutamate:2-oxoglutarate aminotransferase, mitochondrial: M_akg_m + M_e4hglu_m = M_glu_L_m + M_4h2oglt_m
R_EICOSTETCPT1 (+)	1389: OPTIMAL	1389: OPTIMAL	0	0: OPTIMAL	0: OPTIMAL	-1	1	#carnitine O-palmitoyltransferase: M_crn_c + M_eicostetcoa_c = M_coa_c + M_eicostetcrn_c
R_EICOSTETCPT2 (+)	1389: OPTIMAL	1389: OPTIMAL	0	0: OPTIMAL	0: OPTIMAL	-1	0	#carnitine transferase: M_coa_m + M_eicostetcrn_m = M_crn_m + M_eicostetcoa_m
R_EICOSTETCRNt (+)	1389: OPTIMAL	1389: OPTIMAL	0	0: OPTIMAL	0: OPTIMAL	-1	1	#transport into the mitochondria (carnitine): M_eicostetcrn_c = M_eicostetcrn_m
R_EICOSTETt (-)	1389: OPTIMAL	1389: OPTIMAL	0	0: OPTIMAL	0: OPTIMAL	-1	0	#R_EICOSTETt:Reverse
R_EICOSTETt (+)	1389: OPTIMAL	1389: OPTIMAL	0	0: OPTIMAL	0: OPTIMAL	-1	0	#fatty acid transport via diffusion: M_eicostet_e = M_eicostet_c
R_ELAIDCPT1 (+)	1389: OPTIMAL	1389: OPTIMAL	0	0: OPTIMAL	0: OPTIMAL	-1	1	#carnitine O-palmitoyltransferase: M_crn_c + M_od2coa_c = M_coa_c + M_elaidcrn_c
R_ELAIDCPT2 (+)	1389: OPTIMAL	1389: OPTIMAL	0	0: OPTIMAL	0: OPTIMAL	-1	0	#carnitine transferase: M_coa_m + M_elaidcrn_m = M_crn_m + M_od2coa_m
R_ELAIDCRNt (+)	1389: OPTIMAL	1389: OPTIMAL	0	0: OPTIMAL	0: OPTIMAL	-1	1	#transport into the mitochondria (carnitine): M_elaidcrn_c = M_elaidcrn_m
R_ELAIDt (-)	1389: OPTIMAL	1389: OPTIMAL	0	1000: OPTIMAL	1000: OPTIMAL	1	0	#R_ELAIDt:Reverse
R_ELAIDt (+)	1389: OPTIMAL	1389: OPTIMAL	0	0: OPTIMAL	0: OPTIMAL	-1	0	#fatty acid transport via diffusion: M_elaid_e = M_elaid_c
R_ENGASE (+)	0: INFEASIBLE	1389: OPTIMAL	-1389	0: OPTIMAL	0: OPTIMAL	-1	1	#endo-beta-N-acetylglucosaminidase: M_h2o_c + M_s2l2n2m2m_c = M_acgam_c + M_s2l2n2m2mn_c
R_ENGASE2 (+)	0: INFEASIBLE	1389: OPTIMAL	-1389	0: OPTIMAL	0: OPTIMAL	-1	1	#endo-beta-N-acetylglucosaminidase: M_h2o_c + M_n2m2nm_c = M_acgam_c + M_n2m2nmn_c
R_ENGASE2ly (+)	1389: OPTIMAL	1389: OPTIMAL	0	0: OPTIMAL	0: OPTIMAL	-1	0	#endo-beta-N-acetylglucosaminidase, lysosomal: M_h2o_l + M_n2m2nm_l = M_acgam_l + M_n2m2nmn_l
R_ENGASE3ly (+)	1389: OPTIMAL	1378: OPTIMAL	11	0: OPTIMAL	0: OPTIMAL	-1	0	#endo-beta-N-acetylglucosaminidase, lysosomal: M_h2o_l + M_ksi_deg2_l = M_acgam_l + M_ksi_deg3_l
R_ENGASEly (+)	1389: OPTIMAL	1389: OPTIMAL	0	0: OPTIMAL	0: OPTIMAL	-1	0	#endo-beta-N-acetylglucosaminidase, lysosomal: M_h2o_l + M_s2l2n2m2m_l = M_acgam_l + M_s2l2n2m2mn_l
R_ENMAN1g (+)	0: INFEASIBLE	1389: OPTIMAL	-1389	0: OPTIMAL	0: OPTIMAL	-1	0	#Endomannosidase (glc1man-producing), Golgi apparatus: M_h2o_g + M_g1m8masn_g = M_glc1man_g + M_m7masnA_g
R_ENMAN2g (+)	0: INFEASIBLE	1389: OPTIMAL	-1389	0: OPTIMAL	0: OPTIMAL	-1	0	#Endomannosidase (glc2man-producing), Golgi apparatus: M_h2o_g + M_g2m8masn_g = M_m7masnA_g + M_glc2man_g
R_ENMAN3g (+)	0: INFEASIBLE	1389: OPTIMAL	-1389	0: OPTIMAL	0: OPTIMAL	-1	0	#Endomannosidase (glc3man-producing), Golgi apparatus: M_h2o_g + M_g3m8masn_g = M_m7masnA_g + M_glc3man_g
R_ENMAN4g (+)	0: INFEASIBLE	1389: OPTIMAL	-1389	0: OPTIMAL	0: OPTIMAL	-1	0	#Endomannosidase (m6masnC-producing), Golgi apparatus: M_h2o_g + M_g1m7masnC_g = M_glc1man_g + M_m6masnC_g
R_ENMAN5g (+)	0: INFEASIBLE	1389: OPTIMAL	-1389	0: OPTIMAL	0: OPTIMAL	-1	0	#Endomannosidase (m6masnB2-producing), Golgi apparatus: M_h2o_g + M_g1m7masnB_g = M_glc1man_g + M_m6masnB2_g
R_ENMAN6g (+)	0: INFEASIBLE	1389: OPTIMAL	-1389	0: OPTIMAL	0: OPTIMAL	-1	0	#Endomannosidase (m5masnB1-producing), Golgi apparatus: M_h2o_g + M_g1m6masnB1_g = M_glc1man_g + M_m5masnB1_g
R_ENO (-)	1389: OPTIMAL	1389: OPTIMAL	0	0: OPTIMAL	0: OPTIMAL	-1	1	#R_ENO:Reverse
R_ENO (+)	1389: OPTIMAL	1389: OPTIMAL	0	1000: OPTIMAL	1000: OPTIMAL	1	1	#enolase: M_2pg_c = M_h2o_c + M_pep_c
R_EPCTX (+)	0: INFEASIBLE	1389: OPTIMAL	-1389	0: OPTIMAL	0: OPTIMAL	-1	0	#ethanolamine-phosphate cytidylyltransferase: M_h_c + M_ctp_c + M_2ameph_c = M_ppi_c + M_cmp2amep_c
R_ESTRADIOLGLCt (-)	1389: OPTIMAL	1389: OPTIMAL	0	0: OPTIMAL	0: OPTIMAL	-1	0	#R_ESTRADIOLGLCt:Reverse
R_ESTRADIOLGLCt (+)	1389: OPTIMAL	1389: OPTIMAL	0	0: OPTIMAL	0: OPTIMAL	-1	0	#estradiol glucuronide transport via bicarbonate countertransport: M_hco3_c + M_estradiolglc_e = M_hco3_e + M_estradiolglc_c
R_ESTRADIOLGLCt2 (+)	1389: OPTIMAL	1389: OPTIMAL	0	0: OPTIMAL	0: OPTIMAL	-1	0	#17-beta-D-glucuronide transport (ATP-dependent): M_h2o_c + M_atp_c + M_estradiolglc_c + 3.0 M_h_c = M_adp_c + M_h_c + M_pi_c + M_estradiolglc_e
R_ESTRADIOLGLCtr (-)	1389: OPTIMAL	1389: OPTIMAL	0	0: OPTIMAL	0: OPTIMAL	-1	0	#R_ESTRADIOLGLCtr:Reverse
R_ESTRADIOLGLCtr (+)	0: INFEASIBLE	1389: OPTIMAL	-1389	0: OPTIMAL	0: OPTIMAL	-1	0	#glucuronidated compound transport: M_estradiolglc_c = M_estradiolglc_r
R_ESTRADIOLt (-)	1389: OPTIMAL	1389: OPTIMAL	0	0: OPTIMAL	0: OPTIMAL	-1	0	#R_ESTRADIOLt:Reverse
R_ESTRADIOLt (+)	1389: OPTIMAL	1389: OPTIMAL	0	0: OPTIMAL	0: OPTIMAL	-1	0	#estradiol transport: M_estradiol_e = M_estradiol_c
R_ESTRADIOLtr (-)	1389: OPTIMAL	1389: OPTIMAL	0	0: OPTIMAL	0: OPTIMAL	-1	0	#R_ESTRADIOLtr:Reverse
R_ESTRADIOLtr (+)	1389: OPTIMAL	1389: OPTIMAL	0	1000: OPTIMAL	1000: OPTIMAL	1	0	#estradiol intracellular transport: M_estradiol_r = M_estradiol_c
R_ESTRIOLGLCte (+)	0: INFEASIBLE	1389: OPTIMAL	-1389	0: OPTIMAL	0: OPTIMAL	-1	1	#glucuronidated compound transport: M_h2o_c + M_atp_c + M_estriolglc_c + 3.0 M_h_c = M_adp_c + M_h_c + M_pi_c + M_estriolglc_e
R_ESTRIOLGLCtr (-)	0: INFEASIBLE	1389: OPTIMAL	-1389	0: OPTIMAL	0: OPTIMAL	-1	0	#R_ESTRIOLGLCtr:Reverse
R_ESTRIOLGLCtr (+)	0: INFEASIBLE	1389: OPTIMAL	-1389	0: OPTIMAL	0: OPTIMAL	-1	0	#glucuronidated compound transport: M_estriolglc_c = M_estriolglc_r
R_ESTRIOLtr (-)	0: INFEASIBLE	1389: OPTIMAL	-1389	0: OPTIMAL	0: OPTIMAL	-1	0	#R_ESTRIOLtr:Reverse
R_ESTRIOLtr (+)	0: INFEASIBLE	1389: OPTIMAL	-1389	0: OPTIMAL	0: OPTIMAL	-1	0	#estriol intracellular transport: M_estriol_r = M_estriol_c
R_ESTRONEGLCt (+)	1388: OPTIMAL	1389: OPTIMAL	-1	0: OPTIMAL	0: OPTIMAL	-1	-1	#ABC transporter: M_h2o_c + M_atp_c + M_estroneglc_c + 3.0 M_h_c = M_adp_c + M_h_c + M_pi_c + M_estroneglc_e
R_ESTRONEGLCtr (-)	1388: OPTIMAL	1389: OPTIMAL	-1	0: OPTIMAL	0: OPTIMAL	-1	0	#R_ESTRONEGLCtr:Reverse
R_ESTRONEGLCtr (+)	0: INFEASIBLE	1389: OPTIMAL	-1389	0: OPTIMAL	0: OPTIMAL	-1	0	#glucuronidated compound transport: M_estroneglc_c = M_estroneglc_r
R_ESTRONESt (-)	1389: OPTIMAL	1389: OPTIMAL	0	0: OPTIMAL	1000: OPTIMAL	0	0	#R_ESTRONESt:Reverse
R_ESTRONESt (+)	1389: OPTIMAL	1389: OPTIMAL	0	0: OPTIMAL	1000: OPTIMAL	0	0	#estrone 3-sulfate transport via bicarbonate countertransport: M_hco3_c + M_estrones_e = M_hco3_e + M_estrones_c
R_ESTRONESt2 (+)	1389: OPTIMAL	1389: OPTIMAL	0	0: OPTIMAL	0: OPTIMAL	-1	0	#estrone-3-sulfate transport via sodium cotransport: 2.0 M_na1_e + M_estrones_e = 2.0 M_na1_c + M_estrones_c
R_ESTRONEtr (-)	1389: OPTIMAL	1389: OPTIMAL	0	1000: OPTIMAL	1000: OPTIMAL	1	0	#R_ESTRONEtr:Reverse
R_ESTRONEtr (+)	1388: OPTIMAL	1388: OPTIMAL	0	0: OPTIMAL	0: OPTIMAL	-1	0	#estrone intracellular transport: M_estrone_r = M_estrone_c
R_ESTSULT (+)	1389: OPTIMAL	1389: OPTIMAL	0	0: OPTIMAL	0: OPTIMAL	-1	1	#Estrogen sulfotransferase: M_paps_c + M_estrone_c = M_h_c + M_pap_c + M_estrones_c
R_ETF (+)	1389: OPTIMAL	1389: OPTIMAL	0	1000: OPTIMAL	1000: OPTIMAL	1	1	#electron transfer flavoprotein: M_fadh2_m + M_etfox_m = M_fad_m + M_etfrd_m
R_ETFQO (+)	1389: OPTIMAL	1389: OPTIMAL	0	1000: OPTIMAL	1000: OPTIMAL	1	0	#Electron transfer flavoprotein-ubiquinone oxidoreductase: M_q10_m + M_etfrd_m = M_q10h2_m + M_etfox_m
R_ETHAK (+)	1389: OPTIMAL	1389: OPTIMAL	0	0: OPTIMAL	0: OPTIMAL	-1	1	#Ethanolamine kinase: M_atp_c + M_etha_c + 2.0 M_h_c = M_adp_c + M_ethamp_c
R_ETHP (+)	1388: OPTIMAL	1389: OPTIMAL	-1	0: OPTIMAL	0: OPTIMAL	-1	-1	#ethanolamine phosphate phosphatase: M_h2o_c + M_ethamp_c = M_pi_c + M_etha_c
R_ETOHMO (+)	1389: OPTIMAL	1389: OPTIMAL	0	0: OPTIMAL	0: OPTIMAL	-1	0	#ethanol monooxygenase: M_o2_c + M_h_c + M_nadph_c + M_etoh_c = 2.0 M_h2o_c + M_nadp_c + M_acald_c
R_ETOHt (-)	0: INFEASIBLE	1388: OPTIMAL	-1388	0: OPTIMAL	0: OPTIMAL	-1	0	#R_ETOHt:Reverse
R_ETOHt (+)	1389: OPTIMAL	1389: OPTIMAL	0	1000: OPTIMAL	1000: OPTIMAL	1	0	#ethanol reversible transport: M_etoh_e = M_etoh_c
R_ETOHtx (-)	0: INFEASIBLE	1389: OPTIMAL	-1389	0: OPTIMAL	0: OPTIMAL	-1	0	#R_ETOHtx:Reverse
R_ETOHtx (+)	1388: OPTIMAL	1389: OPTIMAL	-1	0: OPTIMAL	0: OPTIMAL	-1	0	#ethanol reversible peroxisomal transport: M_etoh_c = M_etoh_x
R_EX_10fthf_LPAREN_e_RPAREN_ (-)	0: INFEASIBLE	1388: OPTIMAL	-1388	0: OPTIMAL	0: OPTIMAL	-1	0	#R_EX_10fthf_LPAREN_e_RPAREN_:Reverse
R_EX_10fthf_LPAREN_e_RPAREN_ (+)	1389: OPTIMAL	1389: OPTIMAL	0	0: OPTIMAL	0: OPTIMAL	-1	0	#10-Formyltetrahydrofolate exchange: M_10fthf_e =
R_EX_10fthf5glu_LPAREN_e_RPAREN_ (-)	1389: OPTIMAL	1389: OPTIMAL	0	0: OPTIMAL	0: OPTIMAL	-1	0	#R_EX_10fthf5glu_LPAREN_e_RPAREN_:Reverse
R_EX_10fthf5glu_LPAREN_e_RPAREN_ (+)	1389: OPTIMAL	1389: OPTIMAL	0	1000: OPTIMAL	1000: OPTIMAL	1	0	#10-formyltetrahydrofolate-[Glu](5) exchange: M_10fthf5glu_e =
R_EX_10fthf6glu_LPAREN_e_RPAREN_ (-)	1389: OPTIMAL	1389: OPTIMAL	0	0: OPTIMAL	0: OPTIMAL	-1	0	#R_EX_10fthf6glu_LPAREN_e_RPAREN_:Reverse
R_EX_10fthf6glu_LPAREN_e_RPAREN_ (+)	1389: OPTIMAL	1389: OPTIMAL	0	0: OPTIMAL	0: OPTIMAL	-1	0	#10-formyltetrahydrofolate-[Glu](6) exchange: M_10fthf6glu_e =
R_EX_10fthf7glu_LPAREN_e_RPAREN_ (-)	1389: OPTIMAL	1389: OPTIMAL	0	1000: OPTIMAL	1000: OPTIMAL	1	0	#R_EX_10fthf7glu_LPAREN_e_RPAREN_:Reverse
R_EX_10fthf7glu_LPAREN_e_RPAREN_ (+)	0: INFEASIBLE	1388: OPTIMAL	-1388	0: OPTIMAL	0: OPTIMAL	-1	0	#10-formyltetrahydrofolate-[Glu](7) exchange: M_10fthf7glu_e =
R_EX_11_cis_retfa_LPAREN_e_RPAREN_ (-)	1389: OPTIMAL	1389: OPTIMAL	0	0: OPTIMAL	0: OPTIMAL	-1	0	#R_EX_11_cis_retfa_LPAREN_e_RPAREN_:Reverse
R_EX_11_cis_retfa_LPAREN_e_RPAREN_ (+)	1389: OPTIMAL	1389: OPTIMAL	0	0: OPTIMAL	0: OPTIMAL	-1	0	#fatty acid 11-cis-retinol exchange: M_11_cis_retfa_e =
R_EX_12dgr120_LPAREN_e_RPAREN_ (-)	0: INFEASIBLE	1389: OPTIMAL	-1389	0: OPTIMAL	0: OPTIMAL	-1	0	#R_EX_12dgr120_LPAREN_e_RPAREN_:Reverse
R_EX_12dgr120_LPAREN_e_RPAREN_ (+)	0: INFEASIBLE	1389: OPTIMAL	-1389	0: OPTIMAL	0: OPTIMAL	-1	0	#1,2-Diacyl-sn-glycerol (didodecanoyl, n-C12:0) exchange: M_12dgr120_e =
R_EX_13_cis_retnglc_LPAREN_e_RPAREN_ (-)	0: INFEASIBLE	1389: OPTIMAL	-1389	0: OPTIMAL	0: OPTIMAL	-1	0	#R_EX_13_cis_retnglc_LPAREN_e_RPAREN_:Reverse
R_EX_13_cis_retnglc_LPAREN_e_RPAREN_ (+)	1389: OPTIMAL	1389: OPTIMAL	0	1000: OPTIMAL	1000: OPTIMAL	1	0	#13-cis-retinoyl glucuronide exchange: M_13_cis_retnglc_e =
R_EX_1glyc_hs_LPAREN_e_RPAREN_ (-)	0: INFEASIBLE	1389: OPTIMAL	-1389	0: OPTIMAL	0: OPTIMAL	-1	0	#R_EX_1glyc_hs_LPAREN_e_RPAREN_:Reverse
R_EX_1glyc_hs_LPAREN_e_RPAREN_ (+)	1389: OPTIMAL	1389: OPTIMAL	0	0: OPTIMAL	0: OPTIMAL	-1	0	#1 acyl phosphoglycerol exchange: M_1glyc_hs_e =
R_EX_1mncam_LPAREN_e_RPAREN_ (-)	0: INFEASIBLE	1388: OPTIMAL	-1388	0: OPTIMAL	0: OPTIMAL	-1	0	#R_EX_1mncam_LPAREN_e_RPAREN_:Reverse
R_EX_1mncam_LPAREN_e_RPAREN_ (+)	1389: OPTIMAL	1389: OPTIMAL	0	0: OPTIMAL	0: OPTIMAL	-1	0	#1-Methylnicotinamide exchange: M_1mncam_e =
R_EX_23cump_LPAREN_e_RPAREN_ (-)	1389: OPTIMAL	1389: OPTIMAL	0	0: OPTIMAL	0: OPTIMAL	-1	0	#R_EX_23cump_LPAREN_e_RPAREN_:Reverse
R_EX_23cump_LPAREN_e_RPAREN_ (+)	1389: OPTIMAL	1389: OPTIMAL	0	1000: OPTIMAL	1000: OPTIMAL	1	0	#2',3'-cyclic UMP(1-) exchange: M_23cump_e =
R_EX_2425dhvitd2_LPAREN_e_RPAREN_ (-)	0: INFEASIBLE	1389: OPTIMAL	-1389	0: OPTIMAL	0: OPTIMAL	-1	0	#R_EX_2425dhvitd2_LPAREN_e_RPAREN_:Reverse
R_EX_2425dhvitd2_LPAREN_e_RPAREN_ (+)	1389: OPTIMAL	1389: OPTIMAL	0	0: OPTIMAL	0: OPTIMAL	-1	0	#24R,25-Dihyoxyvitamin D2 exchange: M_2425dhvitd2_e =
R_EX_2425dhvitd3_LPAREN_e_RPAREN_ (-)	0: INFEASIBLE	1389: OPTIMAL	-1389	0: OPTIMAL	0: OPTIMAL	-1	0	#R_EX_2425dhvitd3_LPAREN_e_RPAREN_:Reverse
R_EX_2425dhvitd3_LPAREN_e_RPAREN_ (+)	1389: OPTIMAL	1389: OPTIMAL	0	0: OPTIMAL	0: OPTIMAL	-1	0	#24R,25-Dihydroxyvitamin D3 exchange: M_2425dhvitd3_e =
R_EX_24nph_LPAREN_e_RPAREN_ (-)	0: INFEASIBLE	1389: OPTIMAL	-1389	0: OPTIMAL	0: OPTIMAL	-1	0	#R_EX_24nph_LPAREN_e_RPAREN_:Reverse
R_EX_24nph_LPAREN_e_RPAREN_ (+)	1389: OPTIMAL	1389: OPTIMAL	0	0: OPTIMAL	0: OPTIMAL	-1	0	#2,4 dihydroxy nitrophenol exchange: M_24nph_e =
R_EX_25hvitd2_LPAREN_e_RPAREN_ (-)	1389: OPTIMAL	1389: OPTIMAL	0	0: OPTIMAL	0: OPTIMAL	-1	0	#R_EX_25hvitd2_LPAREN_e_RPAREN_:Reverse
R_EX_25hvitd2_LPAREN_e_RPAREN_ (+)	0: INFEASIBLE	1389: OPTIMAL	-1389	0: OPTIMAL	0: OPTIMAL	-1	0	#25-Hydroxyvitamin D2 exchange: M_25hvitd2_e =
R_EX_25hvitd3_LPAREN_e_RPAREN_ (-)	1389: OPTIMAL	1389: OPTIMAL	0	0: OPTIMAL	0: OPTIMAL	-1	0	#R_EX_25hvitd3_LPAREN_e_RPAREN_:Reverse
R_EX_25hvitd3_LPAREN_e_RPAREN_ (+)	1389: OPTIMAL	1389: OPTIMAL	0	0: OPTIMAL	0: OPTIMAL	-1	0	#25-Hydroxyvitamin D3 exchange: M_25hvitd3_e =
R_EX_2hb_LPAREN_e_RPAREN_ (-)	1389: OPTIMAL	1389: OPTIMAL	0	0: OPTIMAL	0: OPTIMAL	-1	0	#R_EX_2hb_LPAREN_e_RPAREN_:Reverse
R_EX_2hb_LPAREN_e_RPAREN_ (+)	1389: OPTIMAL	1389: OPTIMAL	0	1000: OPTIMAL	1000: OPTIMAL	1	0	#2-Hydroxybutyrate exchange: M_2hb_e =
R_EX_2mcit_LPAREN_e_RPAREN_ (-)	0: INFEASIBLE	1389: OPTIMAL	-1389	0: OPTIMAL	0: OPTIMAL	-1	0	#R_EX_2mcit_LPAREN_e_RPAREN_:Reverse
R_EX_2mcit_LPAREN_e_RPAREN_ (+)	1389: OPTIMAL	1389: OPTIMAL	0	0: OPTIMAL	0: OPTIMAL	-1	0	#2-Methylcitrate exchange: M_2mcit_e =
R_EX_34dhoxpeg_LPAREN_e_RPAREN_ (-)	0: INFEASIBLE	1388: OPTIMAL	-1388	0: OPTIMAL	0: OPTIMAL	-1	0	#R_EX_34dhoxpeg_LPAREN_e_RPAREN_:Reverse
R_EX_34dhoxpeg_LPAREN_e_RPAREN_ (+)	1389: OPTIMAL	1389: OPTIMAL	0	0: OPTIMAL	0: OPTIMAL	-1	0	#3,4-Dihydroxyphenylethyleneglycol exchange: M_34dhoxpeg_e =
R_EX_34dhphe_LPAREN_e_RPAREN_ (-)	1389: OPTIMAL	1389: OPTIMAL	0	0: OPTIMAL	0: OPTIMAL	-1	0	#R_EX_34dhphe_LPAREN_e_RPAREN_:Reverse
R_EX_34dhphe_LPAREN_e_RPAREN_ (+)	1388: OPTIMAL	1389: OPTIMAL	-1	0: OPTIMAL	0: OPTIMAL	-1	0	#3,4-Dihydroxy-L-phenylalanine exchange: M_34dhphe_e =
R_EX_34hpp (-)	1389: OPTIMAL	1389: OPTIMAL	0	1000: OPTIMAL	1000: OPTIMAL	1	0	#R_EX_34hpp:Reverse
R_EX_34hpp (+)	1389: OPTIMAL	1389: OPTIMAL	0	0: OPTIMAL	0: OPTIMAL	-1	0	#Exchange of 3-(4-hydroxyphenyl)pyruvate: M_34hpp_e =
R_EX_35cgmp_LPAREN_e_RPAREN_ (-)	0: INFEASIBLE	1389: OPTIMAL	-1389	0: OPTIMAL	0: OPTIMAL	-1	0	#R_EX_35cgmp_LPAREN_e_RPAREN_:Reverse
R_EX_35cgmp_LPAREN_e_RPAREN_ (+)	1389: OPTIMAL	1389: OPTIMAL	0	0: OPTIMAL	0: OPTIMAL	-1	0	#3',5'-Cyclic GMP exchange: M_35cgmp_e =
R_EX_3aib_D_LPAREN_e_RPAREN_ (-)	0: INFEASIBLE	1389: OPTIMAL	-1389	0: OPTIMAL	0: OPTIMAL	-1	0	#R_EX_3aib_D_LPAREN_e_RPAREN_:Reverse
R_EX_3aib_D_LPAREN_e_RPAREN_ (+)	1389: OPTIMAL	1389: OPTIMAL	0	0: OPTIMAL	0: OPTIMAL	-1	0	#D-3-Amino-isobutanoate exchange: M_3aib_D_e =
R_EX_3aib_LPAREN_e_RPAREN_ (-)	0: INFEASIBLE	1389: OPTIMAL	-1389	0: OPTIMAL	0: OPTIMAL	-1	0	#R_EX_3aib_LPAREN_e_RPAREN_:Reverse
R_EX_3aib_LPAREN_e_RPAREN_ (+)	1389: OPTIMAL	1389: OPTIMAL	0	0: OPTIMAL	0: OPTIMAL	-1	0	#L-3-Amino-isobutanoate exchange: M_3aib_e =
R_EX_3bcrn (-)	0: INFEASIBLE	1389: OPTIMAL	-1389	0: OPTIMAL	0: OPTIMAL	-1	0	#R_EX_3bcrn:Reverse
R_EX_3bcrn (+)	1389: OPTIMAL	1389: OPTIMAL	0	0: OPTIMAL	0: OPTIMAL	-1	0	#exchange reaction for 3-hydroxy butyryl carnitine: M_3bcrn_e =
R_EX_3ddcrn (-)	0: INFEASIBLE	1389: OPTIMAL	-1389	0: OPTIMAL	0: OPTIMAL	-1	0	#R_EX_3ddcrn:Reverse
R_EX_3ddcrn (+)	1389: OPTIMAL	1389: OPTIMAL	0	0: OPTIMAL	0: OPTIMAL	-1	0	#exchange reaction for 3-hydroxydodecanoyl carnitine: M_3ddcrn_e =
R_EX_3deccrn (-)	0: INFEASIBLE	1389: OPTIMAL	-1389	0: OPTIMAL	0: OPTIMAL	-1	0	#R_EX_3deccrn:Reverse
R_EX_3deccrn (+)	1389: OPTIMAL	1389: OPTIMAL	0	0: OPTIMAL	0: OPTIMAL	-1	0	#exchange reaction for 3-hydroxydecanoyl carnitine: M_3deccrn_e =
R_EX_3hdececrn (-)	0: INFEASIBLE	1389: OPTIMAL	-1389	0: OPTIMAL	0: OPTIMAL	-1	0	#R_EX_3hdececrn:Reverse
R_EX_3hdececrn (+)	1389: OPTIMAL	1389: OPTIMAL	0	0: OPTIMAL	0: OPTIMAL	-1	0	#exchange reaction for 3-hydroxyhexadecenoyl carnitine: M_3hdececrn_e =
R_EX_3hexdcrn (-)	0: INFEASIBLE	1389: OPTIMAL	-1389	0: OPTIMAL	0: OPTIMAL	-1	0	#R_EX_3hexdcrn:Reverse
R_EX_3hexdcrn (+)	1389: OPTIMAL	1389: OPTIMAL	0	0: OPTIMAL	0: OPTIMAL	-1	0	#exchange reaction for 3-hydroxyhexadecanoyl carnitine: M_3hexdcrn_e =
R_EX_3ivcrn (-)	0: INFEASIBLE	1389: OPTIMAL	-1389	0: OPTIMAL	0: OPTIMAL	-1	0	#R_EX_3ivcrn:Reverse
R_EX_3ivcrn (+)	1389: OPTIMAL	1389: OPTIMAL	0	0: OPTIMAL	0: OPTIMAL	-1	0	#exchange reaction for 3-hydroxy-isovaleryl carnitine: M_3ivcrn_e =
R_EX_3mlda_LPAREN_e_RPAREN_ (-)	0: INFEASIBLE	1389: OPTIMAL	-1389	0: OPTIMAL	0: OPTIMAL	-1	0	#R_EX_3mlda_LPAREN_e_RPAREN_:Reverse
R_EX_3mlda_LPAREN_e_RPAREN_ (+)	1388: OPTIMAL	1389: OPTIMAL	-1	0: OPTIMAL	0: OPTIMAL	-1	0	#3-Methylimidazoleacetic acid exchange: M_3mlda_e =
R_EX_3mob_LPAREN_e_RPAREN_ (-)	1389: OPTIMAL	1389: OPTIMAL	0	1000: OPTIMAL	1000: OPTIMAL	1	0	#R_EX_3mob_LPAREN_e_RPAREN_:Reverse
R_EX_3mob_LPAREN_e_RPAREN_ (+)	1389: OPTIMAL	1389: OPTIMAL	0	0: OPTIMAL	0: OPTIMAL	-1	0	#Exchange of 3-methyl-2-oxobutanoate: M_3mob_e =
R_EX_3mop_LPAREN_e_RPAREN_ (-)	1389: OPTIMAL	1389: OPTIMAL	0	1000: OPTIMAL	1000: OPTIMAL	1	0	#R_EX_3mop_LPAREN_e_RPAREN_:Reverse
R_EX_3mop_LPAREN_e_RPAREN_ (+)	1389: OPTIMAL	1389: OPTIMAL	0	0: OPTIMAL	0: OPTIMAL	-1	0	#Exchange of 3-methyl-2-oxopentanoate: M_3mop_e =
R_EX_3octdec2crn (-)	0: INFEASIBLE	1389: OPTIMAL	-1389	0: OPTIMAL	0: OPTIMAL	-1	0	#R_EX_3octdec2crn:Reverse
R_EX_3octdec2crn (+)	1389: OPTIMAL	1389: OPTIMAL	0	0: OPTIMAL	0: OPTIMAL	-1	0	#exchange reaction for 3-hydroxyoctadecadienoyl carnitine: M_3octdec2crn_e =
R_EX_3octdeccrn (-)	0: INFEASIBLE	1389: OPTIMAL	-1389	0: OPTIMAL	0: OPTIMAL	-1	0	#R_EX_3octdeccrn:Reverse
R_EX_3octdeccrn (+)	1389: OPTIMAL	1389: OPTIMAL	0	0: OPTIMAL	0: OPTIMAL	-1	0	#exchange reaction for 3-hydroxyoctadecanoyl carnitine: M_3octdeccrn_e =
R_EX_3octdece1crn (-)	0: INFEASIBLE	1389: OPTIMAL	-1389	0: OPTIMAL	0: OPTIMAL	-1	0	#R_EX_3octdece1crn:Reverse
R_EX_3octdece1crn (+)	1389: OPTIMAL	1389: OPTIMAL	0	0: OPTIMAL	0: OPTIMAL	-1	0	#exchange reaction for 3-hydroxy-octadecenoyl carnitine: M_3octdece1crn_e =
R_EX_3tdcrn (-)	0: INFEASIBLE	1389: OPTIMAL	-1389	0: OPTIMAL	0: OPTIMAL	-1	0	#R_EX_3tdcrn:Reverse
R_EX_3tdcrn (+)	1389: OPTIMAL	1389: OPTIMAL	0	0: OPTIMAL	0: OPTIMAL	-1	0	#exchange reaction for 3-hydroxy-tetradecanoyl carnitine: M_3tdcrn_e =
R_EX_3tetd7ecoacrn (-)	0: INFEASIBLE	1389: OPTIMAL	-1389	0: OPTIMAL	0: OPTIMAL	-1	0	#R_EX_3tetd7ecoacrn:Reverse
R_EX_3tetd7ecoacrn (+)	1389: OPTIMAL	1389: OPTIMAL	0	0: OPTIMAL	0: OPTIMAL	-1	0	#exchange reaction for 3-hydroxy tetradecenoyl-7-carnitine: M_3tetd7ecoacrn_e =
R_EX_3thexddcoacrn (-)	0: INFEASIBLE	1389: OPTIMAL	-1389	0: OPTIMAL	0: OPTIMAL	-1	0	#R_EX_3thexddcoacrn:Reverse
R_EX_3thexddcoacrn (+)	1389: OPTIMAL	1389: OPTIMAL	0	0: OPTIMAL	0: OPTIMAL	-1	0	#exchange reaction for 3-hydroxy trans7,10-hexadecadienoyl carnitine: M_3thexddcoacrn_e =
R_EX_3ttetddcoacrn (-)	0: INFEASIBLE	1389: OPTIMAL	-1389	0: OPTIMAL	0: OPTIMAL	-1	0	#R_EX_3ttetddcoacrn:Reverse
R_EX_3ttetddcoacrn (+)	1389: OPTIMAL	1389: OPTIMAL	0	0: OPTIMAL	0: OPTIMAL	-1	0	#exchange reaction for 3-hydroxy trans5,8tetradecadienoyl carnitine: M_3ttetddcoacrn_e =
R_EX_3ump_LPAREN_e_RPAREN_ (-)	1389: OPTIMAL	1389: OPTIMAL	0	1000: OPTIMAL	1000: OPTIMAL	1	0	#R_EX_3ump_LPAREN_e_RPAREN_:Reverse
R_EX_3ump_LPAREN_e_RPAREN_ (+)	1389: OPTIMAL	1389: OPTIMAL	0	0: OPTIMAL	0: OPTIMAL	-1	0	#3'-UMP(2-) exchange: M_3ump_e =
R_EX_4abut_LPAREN_e_RPAREN_ (-)	1389: OPTIMAL	1389: OPTIMAL	0	0: OPTIMAL	0: OPTIMAL	-1	0	#R_EX_4abut_LPAREN_e_RPAREN_:Reverse
R_EX_4abut_LPAREN_e_RPAREN_ (+)	1389: OPTIMAL	1389: OPTIMAL	0	1000: OPTIMAL	1000: OPTIMAL	1	0	#4-Aminobutanoate exchange: M_4abut_e =
R_EX_4abutn_LPAREN_e_RPAREN_ (-)	1389: OPTIMAL	1389: OPTIMAL	0	1000: OPTIMAL	1000: OPTIMAL	1	0	#R_EX_4abutn_LPAREN_e_RPAREN_:Reverse
R_EX_4abutn_LPAREN_e_RPAREN_ (+)	1389: OPTIMAL	1389: OPTIMAL	0	0: OPTIMAL	0: OPTIMAL	-1	0	#Exchange of 4-ammoniobutanal: M_4abutn_e =
R_EX_4hdebrisoquine_LPAREN_e_RPAREN_ (-)	0: INFEASIBLE	1389: OPTIMAL	-1389	0: OPTIMAL	0: OPTIMAL	-1	0	#R_EX_4hdebrisoquine_LPAREN_e_RPAREN_:Reverse
R_EX_4hdebrisoquine_LPAREN_e_RPAREN_ (+)	1389: OPTIMAL	1389: OPTIMAL	0	0: OPTIMAL	0: OPTIMAL	-1	0	#4 hydroxy debrisoquine exchange: M_4hdebrisoquine_e =
R_EX_4hphac_LPAREN_e_RPAREN_ (-)	0: INFEASIBLE	1389: OPTIMAL	-1389	0: OPTIMAL	0: OPTIMAL	-1	0	#R_EX_4hphac_LPAREN_e_RPAREN_:Reverse
R_EX_4hphac_LPAREN_e_RPAREN_ (+)	1389: OPTIMAL	1389: OPTIMAL	0	0: OPTIMAL	0: OPTIMAL	-1	0	#4-Hydroxyphenylacetate exchange: M_4hphac_e =
R_EX_4hpro_LPAREN_e_RPAREN_ (-)	1389: OPTIMAL	1388: OPTIMAL	1	223.036: OPTIMAL	1000: OPTIMAL	1	0	#R_EX_4hpro_LPAREN_e_RPAREN_:Reverse
R_EX_4hpro_LPAREN_e_RPAREN_ (+)	0: INFEASIBLE	1387: OPTIMAL	-1387	0: OPTIMAL	0: OPTIMAL	-1	0	#exchange reaction for hydroxy proline: M_4hpro_LT_e =
R_EX_4mop_LPAREN_e_RPAREN_ (-)	1389: OPTIMAL	1389: OPTIMAL	0	1000: OPTIMAL	1000: OPTIMAL	1	0	#R_EX_4mop_LPAREN_e_RPAREN_:Reverse
R_EX_4mop_LPAREN_e_RPAREN_ (+)	1389: OPTIMAL	1389: OPTIMAL	0	0: OPTIMAL	0: OPTIMAL	-1	0	#Exchange of 4-methyl-2-oxopentanoate: M_4mop_e =
R_EX_4mptnl_LPAREN_e_RPAREN_ (-)	0: INFEASIBLE	1389: OPTIMAL	-1389	0: OPTIMAL	0: OPTIMAL	-1	0	#R_EX_4mptnl_LPAREN_e_RPAREN_:Reverse
R_EX_4mptnl_LPAREN_e_RPAREN_ (+)	1389: OPTIMAL	1389: OPTIMAL	0	0: OPTIMAL	0: OPTIMAL	-1	0	#4-methylpentanal Exchange: M_4mptnl_e =
R_EX_4mtolbutamide_LPAREN_e_RPAREN_ (-)	0: INFEASIBLE	1389: OPTIMAL	-1389	0: OPTIMAL	0: OPTIMAL	-1	0	#R_EX_4mtolbutamide_LPAREN_e_RPAREN_:Reverse
R_EX_4mtolbutamide_LPAREN_e_RPAREN_ (+)	1389: OPTIMAL	1389: OPTIMAL	0	0: OPTIMAL	0: OPTIMAL	-1	0	#4 hydroxy tolbutamide exchange: M_4mtolbutamide_e =
R_EX_4nph_LPAREN_e_RPAREN_ (-)	1389: OPTIMAL	1389: OPTIMAL	0	1000: OPTIMAL	1000: OPTIMAL	1	0	#R_EX_4nph_LPAREN_e_RPAREN_:Reverse
R_EX_4nph_LPAREN_e_RPAREN_ (+)	1389: OPTIMAL	1389: OPTIMAL	0	0: OPTIMAL	0: OPTIMAL	-1	0	#4-Nitrophenol exchange: M_4nph_e =
R_EX_4nphsf_LPAREN_e_RPAREN_ (-)	0: INFEASIBLE	1388: OPTIMAL	-1388	0: OPTIMAL	0: OPTIMAL	-1	0	#R_EX_4nphsf_LPAREN_e_RPAREN_:Reverse
R_EX_4nphsf_LPAREN_e_RPAREN_ (+)	1389: OPTIMAL	1389: OPTIMAL	0	0: OPTIMAL	0: OPTIMAL	-1	0	#4-Nitrophenyl sulfate exchange: M_4nphsf_e =
R_EX_4pyrdx_LPAREN_e_RPAREN_ (-)	0: INFEASIBLE	1389: OPTIMAL	-1389	0: OPTIMAL	0: OPTIMAL	-1	0	#R_EX_4pyrdx_LPAREN_e_RPAREN_:Reverse
R_EX_4pyrdx_LPAREN_e_RPAREN_ (+)	1388: OPTIMAL	1389: OPTIMAL	-1	0: OPTIMAL	0: OPTIMAL	-1	0	#4-Pyridoxate exchange: M_4pyrdx_e =
R_EX_5adtststerone_LPAREN_e_RPAREN_ (-)	1389: OPTIMAL	1389: OPTIMAL	0	0: OPTIMAL	0: OPTIMAL	-1	0	#R_EX_5adtststerone_LPAREN_e_RPAREN_:Reverse
R_EX_5adtststerone_LPAREN_e_RPAREN_ (+)	1389: OPTIMAL	1389: OPTIMAL	0	0: OPTIMAL	0: OPTIMAL	-1	0	#5alpha-Dihydrotestosterone exchange: M_5adtststerone_e =
R_EX_5adtststeroneglc_LPAREN_e_RPAREN_ (-)	0: INFEASIBLE	1389: OPTIMAL	-1389	0: OPTIMAL	0: OPTIMAL	-1	0	#R_EX_5adtststeroneglc_LPAREN_e_RPAREN_:Reverse
R_EX_5adtststeroneglc_LPAREN_e_RPAREN_ (+)	1389: OPTIMAL	1389: OPTIMAL	0	0: OPTIMAL	0: OPTIMAL	-1	0	#5alpha-Dihydrotestosterone glucuronide exchange: M_5adtststeroneglc_e =
R_EX_5adtststerones_LPAREN_e_RPAREN_ (-)	1389: OPTIMAL	1389: OPTIMAL	0	0: OPTIMAL	0: OPTIMAL	-1	0	#R_EX_5adtststerones_LPAREN_e_RPAREN_:Reverse
R_EX_5adtststerones_LPAREN_e_RPAREN_ (+)	1389: OPTIMAL	1389: OPTIMAL	0	1000: OPTIMAL	1000: OPTIMAL	1	0	#5alpha-Dihydrotestosterone sulfate exchange: M_5adtststerones_e =
R_EX_5dhf_LPAREN_e_RPAREN_ (-)	1389: OPTIMAL	1389: OPTIMAL	0	0: OPTIMAL	0: OPTIMAL	-1	0	#R_EX_5dhf_LPAREN_e_RPAREN_:Reverse
R_EX_5dhf_LPAREN_e_RPAREN_ (+)	1389: OPTIMAL	1389: OPTIMAL	0	1000: OPTIMAL	1000: OPTIMAL	1	0	#pentaglutamyl folate (DHF) exchange: M_5dhf_e =
R_EX_5fthf_LPAREN_e_RPAREN_ (-)	1389: OPTIMAL	1389: OPTIMAL	0	0: OPTIMAL	0: OPTIMAL	-1	0	#R_EX_5fthf_LPAREN_e_RPAREN_:Reverse
R_EX_5fthf_LPAREN_e_RPAREN_ (+)	0: INFEASIBLE	1389: OPTIMAL	-1389	0: OPTIMAL	0: OPTIMAL	-1	0	#5-Formyltetrahydrofolate exchange: M_5fthf_e =
R_EX_5homeprazole_LPAREN_e_RPAREN_ (-)	0: INFEASIBLE	1389: OPTIMAL	-1389	0: OPTIMAL	0: OPTIMAL	-1	0	#R_EX_5homeprazole_LPAREN_e_RPAREN_:Reverse
R_EX_5homeprazole_LPAREN_e_RPAREN_ (+)	1389: OPTIMAL	1389: OPTIMAL	0	0: OPTIMAL	0: OPTIMAL	-1	0	#5 hydroxy omeprazole exchange: M_5homeprazole_e =
R_EX_5htrp_LPAREN_e_RPAREN_ (-)	0: INFEASIBLE	1388: OPTIMAL	-1388	0: OPTIMAL	0: OPTIMAL	-1	0	#R_EX_5htrp_LPAREN_e_RPAREN_:Reverse
R_EX_5htrp_LPAREN_e_RPAREN_ (+)	1389: OPTIMAL	1389: OPTIMAL	0	0: OPTIMAL	0: OPTIMAL	-1	0	#5-Hydroxy-L-tryptophan exchange: M_5htrp_e =
R_EX_5mta_LPAREN_e_RPAREN_ (-)	1389: OPTIMAL	1389: OPTIMAL	0	0: OPTIMAL	0: OPTIMAL	-1	0	#R_EX_5mta_LPAREN_e_RPAREN_:Reverse
R_EX_5mta_LPAREN_e_RPAREN_ (+)	1389: OPTIMAL	1389: OPTIMAL	0	0: OPTIMAL	0: OPTIMAL	-1	0	#Exchange of 5-S-methyl-5-thioadenosine: M_5mta_e =
R_EX_5mthf_LPAREN_e_RPAREN_ (-)	1389: OPTIMAL	1389: OPTIMAL	0	667.832: OPTIMAL	667.832: OPTIMAL	1	0	#R_EX_5mthf_LPAREN_e_RPAREN_:Reverse
R_EX_5mthf_LPAREN_e_RPAREN_ (+)	1389: OPTIMAL	1389: OPTIMAL	0	0: OPTIMAL	0: OPTIMAL	-1	0	#exchange reaction for 5-Methyltetrahydrofolate: M_5mthf_e =
R_EX_5oxpro_LPAREN_e_RPAREN_ (-)	1389: OPTIMAL	1389: OPTIMAL	0	0: OPTIMAL	0: OPTIMAL	-1	0	#R_EX_5oxpro_LPAREN_e_RPAREN_:Reverse
R_EX_5oxpro_LPAREN_e_RPAREN_ (+)	1389: OPTIMAL	1389: OPTIMAL	0	1000: OPTIMAL	1000: OPTIMAL	1	0	#Exchange of 5-oxoprolinate: M_5oxpro_e =
R_EX_5thf_LPAREN_e_RPAREN_ (-)	1389: OPTIMAL	1389: OPTIMAL	0	0: OPTIMAL	0: OPTIMAL	-1	0	#R_EX_5thf_LPAREN_e_RPAREN_:Reverse
R_EX_5thf_LPAREN_e_RPAREN_ (+)	1389: OPTIMAL	1389: OPTIMAL	0	1000: OPTIMAL	1000: OPTIMAL	1	0	#pentaglutamyl folate (THF) exchange: M_5thf_e =
R_EX_6dhf_LPAREN_e_RPAREN_ (-)	1389: OPTIMAL	1389: OPTIMAL	0	1000: OPTIMAL	1000: OPTIMAL	1	0	#R_EX_6dhf_LPAREN_e_RPAREN_:Reverse
R_EX_6dhf_LPAREN_e_RPAREN_ (+)	1389: OPTIMAL	1389: OPTIMAL	0	0: OPTIMAL	0: OPTIMAL	-1	0	#haxglutamyl folate (DHF) exchange: M_6dhf_e =
R_EX_6htststerone_LPAREN_e_RPAREN_ (-)	0: INFEASIBLE	1389: OPTIMAL	-1389	0: OPTIMAL	0: OPTIMAL	-1	0	#R_EX_6htststerone_LPAREN_e_RPAREN_:Reverse
R_EX_6htststerone_LPAREN_e_RPAREN_ (+)	1389: OPTIMAL	1389: OPTIMAL	0	0: OPTIMAL	0: OPTIMAL	-1	0	#6 beta hydroxy testosterone exchange: M_6htststerone_e =
R_EX_6thf_LPAREN_e_RPAREN_ (-)	1389: OPTIMAL	1389: OPTIMAL	0	0: OPTIMAL	0: OPTIMAL	-1	0	#R_EX_6thf_LPAREN_e_RPAREN_:Reverse
R_EX_6thf_LPAREN_e_RPAREN_ (+)	1389: OPTIMAL	1389: OPTIMAL	0	0: OPTIMAL	0: OPTIMAL	-1	0	#hexaglutamyl folate (THF) exchange: M_6thf_e =
R_EX_7dhf_LPAREN_e_RPAREN_ (-)	1389: OPTIMAL	1389: OPTIMAL	0	0: OPTIMAL	0: OPTIMAL	-1	0	#R_EX_7dhf_LPAREN_e_RPAREN_:Reverse
R_EX_7dhf_LPAREN_e_RPAREN_ (+)	0: INFEASIBLE	1388: OPTIMAL	-1388	0: OPTIMAL	0: OPTIMAL	-1	0	#heptaglutamyl folate (DHF) exchange: M_7dhf_e =
R_EX_7thf_LPAREN_e_RPAREN_ (-)	1389: OPTIMAL	1389: OPTIMAL	0	1000: OPTIMAL	1000: OPTIMAL	1	0	#R_EX_7thf_LPAREN_e_RPAREN_:Reverse
R_EX_7thf_LPAREN_e_RPAREN_ (+)	0: INFEASIBLE	1388: OPTIMAL	-1388	0: OPTIMAL	0: OPTIMAL	-1	0	#heptaglutamyl folate (THF) exchange: M_7thf_e =
R_EX_9_cis_retfa_LPAREN_e_RPAREN_ (-)	1389: OPTIMAL	1389: OPTIMAL	0	0: OPTIMAL	0: OPTIMAL	-1	0	#R_EX_9_cis_retfa_LPAREN_e_RPAREN_:Reverse
R_EX_9_cis_retfa_LPAREN_e_RPAREN_ (+)	1389: OPTIMAL	1389: OPTIMAL	0	0: OPTIMAL	0: OPTIMAL	-1	0	#fatty acid 9-cis-retinol exchange: M_9_cis_retfa_e =
R_EX_abt_LPAREN_e_RPAREN_ (-)	0: INFEASIBLE	1389: OPTIMAL	-1389	0: OPTIMAL	0: OPTIMAL	-1	0	#R_EX_abt_LPAREN_e_RPAREN_:Reverse
R_EX_abt_LPAREN_e_RPAREN_ (+)	1389: OPTIMAL	1389: OPTIMAL	0	1000: OPTIMAL	1000: OPTIMAL	1	0	#L-Arabinitol exchange: M_abt_e =
R_EX_ac_LPAREN_e_RPAREN_ (-)	1389: OPTIMAL	1389: OPTIMAL	0	0: OPTIMAL	0: OPTIMAL	-1	0	#R_EX_ac_LPAREN_e_RPAREN_:Reverse
R_EX_ac_LPAREN_e_RPAREN_ (+)	1389: OPTIMAL	1389: OPTIMAL	0	1000: OPTIMAL	1000: OPTIMAL	1	0	#Acetate exchange: M_ac_e =
R_EX_acac_LPAREN_e_RPAREN_ (-)	1389: OPTIMAL	1389: OPTIMAL	0	0: OPTIMAL	0: OPTIMAL	-1	0	#R_EX_acac_LPAREN_e_RPAREN_:Reverse
R_EX_acac_LPAREN_e_RPAREN_ (+)	1389: OPTIMAL	1389: OPTIMAL	0	1000: OPTIMAL	1000: OPTIMAL	1	0	#Acetoacetate exchange: M_acac_e =
R_EX_acald_LPAREN_e_RPAREN_ (-)	1389: OPTIMAL	1389: OPTIMAL	0	0: OPTIMAL	0: OPTIMAL	-1	0	#R_EX_acald_LPAREN_e_RPAREN_:Reverse
R_EX_acald_LPAREN_e_RPAREN_ (+)	1389: OPTIMAL	1389: OPTIMAL	0	1000: OPTIMAL	1000: OPTIMAL	1	0	#Acetaldehyde exchange: M_acald_e =
R_EX_acetone_LPAREN_e_RPAREN_ (-)	1389: OPTIMAL	1389: OPTIMAL	0	0: OPTIMAL	0: OPTIMAL	-1	0	#R_EX_acetone_LPAREN_e_RPAREN_:Reverse
R_EX_acetone_LPAREN_e_RPAREN_ (+)	1389: OPTIMAL	1389: OPTIMAL	0	0: OPTIMAL	0: OPTIMAL	-1	0	#Acetone exchange: M_acetone_e =
R_EX_acgalfucgalacgalfuc12gal14acglcgalgluside_hs_LPAREN_e_RPAREN_ (-)	0: INFEASIBLE	1389: OPTIMAL	-1389	0: OPTIMAL	0: OPTIMAL	-1	0	#R_EX_acgalfucgalacgalfuc12gal14acglcgalgluside_hs_LPAREN_e_RPAREN_:Reverse
R_EX_acgalfucgalacgalfuc12gal14acglcgalgluside_hs_LPAREN_e_RPAREN_ (+)	1387: OPTIMAL	1389: OPTIMAL	-2	0: OPTIMAL	0: OPTIMAL	-1	0	#Type IIIA glycolipid exchange: M_acgalfucgalacgalfuc12gal14acglcgalgluside_hs_e =
R_EX_acgalfucgalacgalfucgalacglcgal14acglcgalgluside_hs_LPAREN_e_RPAREN_ (-)	0: INFEASIBLE	1389: OPTIMAL	-1389	0: OPTIMAL	0: OPTIMAL	-1	0	#R_EX_acgalfucgalacgalfucgalacglcgal14acglcgalgluside_hs_LPAREN_e_RPAREN_:Reverse
R_EX_acgalfucgalacgalfucgalacglcgal14acglcgalgluside_hs_LPAREN_e_RPAREN_ (+)	1387: OPTIMAL	1389: OPTIMAL	-2	0: OPTIMAL	0: OPTIMAL	-1	0	#Type IIIAb exchange: M_acgalfucgalacgalfucgalacglcgal14acglcgalgluside_hs_e =
R_EX_acgam_LPAREN_e_RPAREN_ (-)	0: INFEASIBLE	1389: OPTIMAL	-1389	0: OPTIMAL	0: OPTIMAL	-1	0	#R_EX_acgam_LPAREN_e_RPAREN_:Reverse
R_EX_acgam_LPAREN_e_RPAREN_ (+)	1389: OPTIMAL	1389: OPTIMAL	0	0: OPTIMAL	0: OPTIMAL	-1	0	#N-Acetyl-D-glucosamine exchange: M_acgam_e =
R_EX_ach_LPAREN_e_RPAREN_ (-)	1389: OPTIMAL	1389: OPTIMAL	0	1000: OPTIMAL	1000: OPTIMAL	1	0	#R_EX_ach_LPAREN_e_RPAREN_:Reverse
R_EX_ach_LPAREN_e_RPAREN_ (+)	1389: OPTIMAL	1389: OPTIMAL	0	0: OPTIMAL	0: OPTIMAL	-1	0	#Acetylcholine exchange: M_ach_e =
R_EX_acmana_LPAREN_e_RPAREN_ (-)	0: INFEASIBLE	1388: OPTIMAL	-1388	0: OPTIMAL	0: OPTIMAL	-1	0	#R_EX_acmana_LPAREN_e_RPAREN_:Reverse
R_EX_acmana_LPAREN_e_RPAREN_ (+)	1389: OPTIMAL	1389: OPTIMAL	0	525.395: OPTIMAL	525.395: OPTIMAL	1	0	#Exchange of N-acetyl-D-mannosamine: M_acmana_e =
R_EX_acn13acngalgbside_hs_LPAREN_e_RPAREN_ (-)	0: INFEASIBLE	1389: OPTIMAL	-1389	0: OPTIMAL	0: OPTIMAL	-1	0	#R_EX_acn13acngalgbside_hs_LPAREN_e_RPAREN_:Reverse
R_EX_acn13acngalgbside_hs_LPAREN_e_RPAREN_ (+)	1389: OPTIMAL	1389: OPTIMAL	0	0: OPTIMAL	0: OPTIMAL	-1	0	#sialyl (1,3) sialyl (2,6) galactosylgloboside (homo sapiens) exchange: M_acn13acngalgbside_hs_e =
R_EX_acn23acngalgbside_hs_LPAREN_e_RPAREN_ (-)	0: INFEASIBLE	1389: OPTIMAL	-1389	0: OPTIMAL	0: OPTIMAL	-1	0	#R_EX_acn23acngalgbside_hs_LPAREN_e_RPAREN_:Reverse
R_EX_acn23acngalgbside_hs_LPAREN_e_RPAREN_ (+)	1389: OPTIMAL	1389: OPTIMAL	0	0: OPTIMAL	0: OPTIMAL	-1	0	#sialyl (2,3) sialyl (2,6) galactosylgloboside (homo sapiens) exchange: M_acn23acngalgbside_hs_e =
R_EX_acnacngal14acglcgalgluside_hs_LPAREN_e_RPAREN_ (-)	0: INFEASIBLE	1389: OPTIMAL	-1389	0: OPTIMAL	0: OPTIMAL	-1	0	#R_EX_acnacngal14acglcgalgluside_hs_LPAREN_e_RPAREN_:Reverse
R_EX_acnacngal14acglcgalgluside_hs_LPAREN_e_RPAREN_ (+)	1388: OPTIMAL	1389: OPTIMAL	-1	0: OPTIMAL	0: OPTIMAL	-1	0	#3',8'-LD1 exchange: M_acnacngal14acglcgalgluside_hs_e =
R_EX_acnacngalgbside_hs_LPAREN_e_RPAREN_ (-)	0: INFEASIBLE	1389: OPTIMAL	-1389	0: OPTIMAL	0: OPTIMAL	-1	0	#R_EX_acnacngalgbside_hs_LPAREN_e_RPAREN_:Reverse
R_EX_acnacngalgbside_hs_LPAREN_e_RPAREN_ (+)	1388: OPTIMAL	1389: OPTIMAL	-1	0: OPTIMAL	0: OPTIMAL	-1	0	#disialyl galactosylgloboside (homo sapiens) exchange: M_acnacngalgbside_hs_e =
R_EX_acngalacglcgal14acglcgalgluside_hs_LPAREN_e_RPAREN_ (-)	0: INFEASIBLE	1389: OPTIMAL	-1389	0: OPTIMAL	0: OPTIMAL	-1	0	#R_EX_acngalacglcgal14acglcgalgluside_hs_LPAREN_e_RPAREN_:Reverse
R_EX_acngalacglcgal14acglcgalgluside_hs_LPAREN_e_RPAREN_ (+)	1389: OPTIMAL	1389: OPTIMAL	0	0: OPTIMAL	0: OPTIMAL	-1	0	#VI3NeuAc-nLc6Cer exchange: M_acngalacglcgal14acglcgalgluside_hs_e =
R_EX_ade_LPAREN_e_RPAREN_ (-)	1389: OPTIMAL	1389: OPTIMAL	0	0: OPTIMAL	0: OPTIMAL	-1	0	#R_EX_ade_LPAREN_e_RPAREN_:Reverse
R_EX_ade_LPAREN_e_RPAREN_ (+)	1389: OPTIMAL	1389: OPTIMAL	0	1000: OPTIMAL	1000: OPTIMAL	1	0	#Adenine exchange: M_ade_e =
R_EX_adn_LPAREN_e_RPAREN_ (-)	1389: OPTIMAL	1389: OPTIMAL	0	1000: OPTIMAL	1000: OPTIMAL	1	0	#R_EX_adn_LPAREN_e_RPAREN_:Reverse
R_EX_adn_LPAREN_e_RPAREN_ (+)	1389: OPTIMAL	1389: OPTIMAL	0	0: OPTIMAL	0: OPTIMAL	-1	0	#exchange reaction for Adenosine: M_adn_e =
R_EX_adp (-)	1389: OPTIMAL	1389: OPTIMAL	0	1000: OPTIMAL	1000: OPTIMAL	1	0	#R_EX_adp:Reverse
R_EX_adp (+)	0: INFEASIBLE	1388: OPTIMAL	-1388	0: OPTIMAL	0: OPTIMAL	-1	0	#adp exchange: M_adp_e =
R_EX_adpcbl_LPAREN_e_RPAREN_ (-)	0: INFEASIBLE	1389: OPTIMAL	-1389	0: OPTIMAL	0: OPTIMAL	-1	0	#R_EX_adpcbl_LPAREN_e_RPAREN_:Reverse
R_EX_adpcbl_LPAREN_e_RPAREN_ (+)	0: INFEASIBLE	1389: OPTIMAL	-1389	0: OPTIMAL	0: OPTIMAL	-1	0	#exchange reaction for Adenosylcobalamin: M_adocbl_e =
R_EX_adprbp_LPAREN_e_RPAREN_ (-)	0: INFEASIBLE	1389: OPTIMAL	-1389	0: OPTIMAL	0: OPTIMAL	-1	0	#R_EX_adprbp_LPAREN_e_RPAREN_:Reverse
R_EX_adprbp_LPAREN_e_RPAREN_ (+)	1389: OPTIMAL	1389: OPTIMAL	0	0: OPTIMAL	0: OPTIMAL	-1	0	#ADPribose 2'-phosphate exchange: M_adprbp_e =
R_EX_adprib_LPAREN_e_RPAREN_ (-)	1389: OPTIMAL	1389: OPTIMAL	0	0: OPTIMAL	0: OPTIMAL	-1	0	#R_EX_adprib_LPAREN_e_RPAREN_:Reverse
R_EX_adprib_LPAREN_e_RPAREN_ (+)	1389: OPTIMAL	1389: OPTIMAL	0	0: OPTIMAL	0: OPTIMAL	-1	0	#ADPribose exchange: M_adprib_e =
R_EX_adrn_LPAREN_e_RPAREN_ (-)	1389: OPTIMAL	1389: OPTIMAL	0	0: OPTIMAL	0: OPTIMAL	-1	0	#R_EX_adrn_LPAREN_e_RPAREN_:Reverse
R_EX_adrn_LPAREN_e_RPAREN_ (+)	1389: OPTIMAL	1389: OPTIMAL	0	0: OPTIMAL	0: OPTIMAL	-1	0	#adrenic acid exchange: M_adrn_e =
R_EX_adrnl_LPAREN_e_RPAREN_ (-)	0: INFEASIBLE	1389: OPTIMAL	-1389	0: OPTIMAL	0: OPTIMAL	-1	0	#R_EX_adrnl_LPAREN_e_RPAREN_:Reverse
R_EX_adrnl_LPAREN_e_RPAREN_ (+)	1389: OPTIMAL	1389: OPTIMAL	0	0: OPTIMAL	0: OPTIMAL	-1	0	#Adrenaline exchange: M_adrnl_e =
R_EX_aflatoxin_LPAREN_e_RPAREN_ (-)	1388: OPTIMAL	1389: OPTIMAL	-1	0: OPTIMAL	0: OPTIMAL	-1	0	#R_EX_aflatoxin_LPAREN_e_RPAREN_:Reverse
R_EX_aflatoxin_LPAREN_e_RPAREN_ (+)	0: INFEASIBLE	1389: OPTIMAL	-1389	0: OPTIMAL	0: OPTIMAL	-1	0	#aflatoxin B1 exchange: M_aflatoxin_e =
R_EX_ahandrostanglc_LPAREN_e_RPAREN_ (-)	0: INFEASIBLE	1389: OPTIMAL	-1389	0: OPTIMAL	0: OPTIMAL	-1	0	#R_EX_ahandrostanglc_LPAREN_e_RPAREN_:Reverse
R_EX_ahandrostanglc_LPAREN_e_RPAREN_ (+)	0: INFEASIBLE	1389: OPTIMAL	-1389	0: OPTIMAL	0: OPTIMAL	-1	0	#Etiocholan-3alpha-ol-17-one 3-glucuronide exchange: M_ahandrostanglc_e =
R_EX_ahcys_LPAREN_e_RPAREN_ (-)	1389: OPTIMAL	1389: OPTIMAL	0	1000: OPTIMAL	1000: OPTIMAL	1	0	#R_EX_ahcys_LPAREN_e_RPAREN_:Reverse
R_EX_ahcys_LPAREN_e_RPAREN_ (+)	1389: OPTIMAL	1389: OPTIMAL	0	0: OPTIMAL	0: OPTIMAL	-1	0	#Exchange of S-adenosyl-L-homocysteine: M_ahcys_e =
R_EX_ahdt_LPAREN_e_RPAREN_ (-)	1389: OPTIMAL	1389: OPTIMAL	0	0: OPTIMAL	0: OPTIMAL	-1	0	#R_EX_ahdt_LPAREN_e_RPAREN_:Reverse
R_EX_ahdt_LPAREN_e_RPAREN_ (+)	1389: OPTIMAL	1389: OPTIMAL	0	1000: OPTIMAL	1000: OPTIMAL	1	0	#Exchange of 7,8-dihydroneopterin 3-triphosphate(4-): M_ahdt_e =
R_EX_aicar_LPAREN_e_RPAREN_ (-)	1389: OPTIMAL	1389: OPTIMAL	0	0: OPTIMAL	0: OPTIMAL	-1	0	#R_EX_aicar_LPAREN_e_RPAREN_:Reverse
R_EX_aicar_LPAREN_e_RPAREN_ (+)	1389: OPTIMAL	1389: OPTIMAL	0	1000: OPTIMAL	1000: OPTIMAL	1	0	#Exchange of 5-amino-1-(5-phospho-D-ribosyl)imidazole-4-carboxamide(2-): M_aicar_e =
R_EX_ak2lgchol_hs_LPAREN_e_RPAREN_ (-)	1389: OPTIMAL	1389: OPTIMAL	0	0: OPTIMAL	0: OPTIMAL	-1	0	#R_EX_ak2lgchol_hs_LPAREN_e_RPAREN_:Reverse
R_EX_ak2lgchol_hs_LPAREN_e_RPAREN_ (+)	1389: OPTIMAL	1389: OPTIMAL	0	0: OPTIMAL	0: OPTIMAL	-1	0	#1-alkyl 2-lysoglycerol 3-phosphocholine exchange: M_ak2lgchol_hs_e =
R_EX_akg_LPAREN_e_RPAREN_ (-)	1389: OPTIMAL	1389: OPTIMAL	0	0: OPTIMAL	0: OPTIMAL	-1	0	#R_EX_akg_LPAREN_e_RPAREN_:Reverse
[truncated: 8,273 more rows]

## Sheet: compare
Reaction	Activity		Compare	State	Comment
	iMAT	Fast iMAT
R_ALCD21_D	active	active	active	1	#alcohol dehydrogenase (D-1,2-propanediol): M_nad_c + M_12ppd_R_c = M_h_c + M_nadh_c + M_lald_D_c
R_ALCD21_L	active	active	active	1	#alcohol dehydrogenase (L-1,2-propanediol): M_nad_c + M_12ppd_S_c = M_h_c + M_nadh_c + M_lald_L_c
R_ALR3	active	active	active	1	#aldose reductase (acetol): M_h_c + M_nadph_c + M_acetol_c = M_nadp_c + M_12ppd_S_c
R_DSAT	active	active	active	0	#dihydrosphingosine N-acyltransferase: M_sphgn_c + M_Rtotalcoa_c = M_h_c + M_coa_c + M_dhcrm_hs_c
R_FADH2tru	active	active	active	0	#FADH2 transporter, endoplasmic reticulum: M_fadh2_c = M_fadh2_r
R_FADtru	active	active	active	0	#FAD transporter, endoplasmic reticulum: M_fad_r = M_fad_c
R_GTHPm	active	active	active	1	#glutathione peroxidase, mitochondria: M_h2o2_m + 2.0 M_gthrd_m = 2.0 M_h2o_m + M_gthox_m
R_MI1PP	active	active	active	1	#myo-inositol 1-phosphatase: M_h2o_c + M_mi1p_D_c = M_pi_c + M_inost_c
R_PRPNCOAHYDm	active	active	active	1	#Propenoyl-CoA hydrolase (m): M_h2o_m + M_prpncoa_m = M_3hpcoa_m
R_UDPDOLPT_L	active	active	active	1	#UDPglucose:dolichyl-phosphate beta-D-glucosyltransferase (liver): 0.1 M_dolp_L_c + M_udpg_c = M_udp_c + 0.1 M_dolglcp_L_c
R_r0365	active	active	active	1	#3-hydroxypropanoate:NAD+ oxidoreductase beta-Alanine metabolism / Propanoate metabolism EC:1.1.1.59: M_nad_m + M_3hpp_m = M_h_m + M_nadh_m + M_msa_m
R_r0385	active	active	active	0	#3-methyl-2-oxobutanoate:[dihydrolipoyllysine-residue (2-methylpropanoyl)transferase] lipoyllysine 2-oxidoreductase (decarboxylating, acceptor-2-methylpropanoylating) EC:1.2.4.4: M_h_m + M_3mob_m + M_lpam_m = M_co2_m + M_2mpdhl_m
R_r0561	active	active	active	1	#2-methylpropanoyl-CoA:enzyme N6-(dihydrolipoyl)lysine S-(2-methylpropanoyl)transferase Valine, leucine and isoleucine degradation EC:2.3.1.168: M_coa_m + M_2mpdhl_m = M_ibcoa_m + M_dhlam_m
R_r0596	active	active	active	1	#3-hydroxyisobutyryl-CoA hydrolase beta-Alanine metabolism / Propanoate metabolism EC:3.1.2.4: M_h2o_m + M_3hpcoa_m = M_h_m + M_coa_m + M_3hpp_m
R_r1433	active	active	active	0	#NADPH:oxidized-thioredoxin oxidoreductase Pyrimidine metabolism EC:1.8.1.9: M_nadp_m + M_trdrd_m = M_h_m + M_nadph_m + M_trdox_m
R_CYOOm3	active	active	active	-1	#cytochrome c oxidase, mitochondrial Complex IV: 7.0 M_h_m + M_o2_m + M_focytC_m = 7.0 M_h_c + M_ficytC_m + M_o2s_m
R_CYSTA	active	active	active	1	#cysteine transaminase: M_akg_c + M_cys_L_c = M_glu_L_c + M_mercppyr_c
R_DDPGAm	active	active	active	0	#2-dehydro-3-deoxy-phosphogluconate aldolase, mitochondrial: M_4h2oglt_m = M_pyr_m + M_glx_m
R_GCC2cm	active	active	active	0	#glycine-cleavage complex (lipoamide), mitochondrial: M_nad_m + M_dhlam_m = M_h_m + M_nadh_m + M_lpam_m
R_H2O2tp	active	active	active	0	#hydrogen peroxide peroxisomal transport via diffusion: M_h2o2_c = M_h2o2_x
R_H2Otly	active	active	active	0	#H2O transport, lysosomal: M_h2o_c = M_h2o_l
R_HIBDm	active	active	active	1	#3-hydroxyisobutyrate dehydrogenase, mitochondrial: M_nad_m + M_3hmp_m = M_h_m + M_nadh_m + M_2mop_m
R_O2Stx	active	active	active	0	#superoxide anion transport via diffusion (peroxisome): M_o2s_c = M_o2s_x
R_r0475	active	active	active	0	#2-Deoxyadenosine 5-diphosphate:oxidized-thioredoxin 2-oxidoreductase Purine metabolism EC:1.17.4.1: M_h2o_c + M_dutp_c + M_trdox_c = M_utp_c + M_trdrd_c
R_4HPRO_LTte	active	active	active	0	#Transport of trans-4-hydroxy-L-proline: M_4hpro_LT_e = M_4hpro_LT_m
R_10FTHF7GLUtl	active	inactive	DS	0	#7-glutamyl-10FTHF transport, lysosomal: M_10fthf7glu_c = M_10fthf7glu_l
R_7DHFtl	active	inactive	DS	0	#7-glutamyl-DHF transport, lysosomal: M_7dhf_c = M_7dhf_l
R_7THFtl	active	inactive	DS	0	#7-glutamyl-THF transport, lysosomal: M_7thf_c = M_7thf_l
R_A_MANASEly	active	inactive	DS	0	#alpha-mannosidase, lysosomal: 2.0 M_h2o_l + M_m2mn_l = 2.0 M_man_l + M_mn_l
R_ACGALtly	active	inactive	DS	0	#N-acetyl-galactosamine lysosomal efflux: M_acgal_l = M_acgal_c
R_ACGAMK	active	inactive	DS	1	#N-acetylglucosamine kinase: M_atp_c + M_acgam_c + 2.0 M_h_c = M_adp_c + M_acgam6p_c
R_ADMDC	active	inactive	DS	1	#adenosylmethionine decarboxylase: M_h_c + M_amet_c = M_co2_c + M_ametam_c
R_ADSK	active	inactive	DS	1	#adenylyl-sulfate kinase: M_atp_c + M_aps_c + 2.0 M_h_c = M_adp_c + M_paps_c
R_ASAH1	active	inactive	DS	-1	#N-acylsphingosine amidohydrolase: M_h2o_l + M_crm_hs_l = M_Rtotal_l + M_sphings_l
R_B_MANNASEly	active	inactive	DS	0	#beta-mannosidase, lysosomal: M_h2o_l + M_mn_l = M_man_l + M_acgam_l
R_B3GNT39g	active	inactive	DS	0	#UDP-GlcNAc:betaGal beta-1,3-N-acetylglucosaminyltransferase 3, Golgi apparatus: M_udpgal_g + M_gluside_hs_g = M_galgluside_hs_g + M_h_g + M_udp_g
R_BPNT	active	inactive	DS	0	#3',5'-bisphosphate nucleotidase: M_h2o_c + M_pap_c = M_pi_c + M_amp_c
R_C204CPT2	active	inactive	DS	0	#arachidonic acid transport into the mitochondria: M_coa_m + M_arachdcrn_m = M_crn_m + M_arachdcoa_m
R_C204CRNt	active	inactive	DS	0	#arachidonic acid transport into the mitochondria: M_arachdcrn_c = M_arachdcrn_m
R_C226CPT1	active	inactive	DS	1	#carnitine C22:6 transferase: M_crn_c + M_c226coa_c = M_coa_c + M_c226crn_c
R_C226CPT2	active	inactive	DS	0	#C226 transport into the mitochondria: M_coa_m + M_c226crn_m = M_crn_m + M_c226coa_m
R_C226CRNt	active	inactive	DS	0	#C226 transport into the mitochondria: M_c226crn_c = M_c226crn_m
R_CATm	inactive	active	DS	-1	#catalase: 2.0 M_h2o2_m = M_o2_m + 2.0 M_h2o_m
R_CLS_hs	inactive	active	DS	1	#cardiolipin synthase (homo sapiens): M_cdpdag_hs_c + M_pglyc_hs_c = M_h_c + M_cmp_c + M_clpn_hs_c
R_CSAPASEly	active	inactive	DS	0	#chondroitin sulfate A proteoglycan protease, lysosome (endosome): M_h2o_l + M_cspg_a_l = M_Ser_Gly_Ala_X_Gly_l + M_cs_a_l
R_CSBPASEly	active	inactive	DS	0	#chondroitin sulfate B proteoglycan protease, lysosome (endosome): M_h2o_l + M_cspg_b_l = M_Ser_Gly_Ala_X_Gly_l + M_cs_b_l
R_CSCPASEly	active	inactive	DS	0	#chondroitin sulfate C proteoglycan protease, lysosome (endosome): M_h2o_l + M_cspg_c_l = M_Ser_Gly_Ala_X_Gly_l + M_cs_c_l
R_CSDPASEly	active	inactive	DS	0	#chondroitin sulfate D proteoglycan protease, lysosome (endosome): M_h2o_l + M_cspg_d_l = M_Ser_Gly_Ala_X_Gly_l + M_cs_d_l
R_CSEPASEly	active	inactive	DS	0	#chondroitin sulfate E proteoglycan protease, lysosome (endosome): M_h2o_l + M_cspg_e_l = M_Ser_Gly_Ala_X_Gly_l + M_cs_e_l
R_CSPG_Atly	active	inactive	DS	0	#chondroitin sulfate A transport, extracellular to lysosome: M_cspg_a_e = M_cspg_a_l
R_CSPG_Btly	active	inactive	DS	0	#chondroitin sulfate B transport, extracellular to lysosome: M_cspg_b_e = M_cspg_b_l
R_CSPG_Ctly	active	inactive	DS	0	#chondroitin sulfate C transport, extracellular to lysosome: M_cspg_c_e = M_cspg_c_l
R_CSPG_Dtly	active	inactive	DS	0	#chondroitin sulfate D transport, extracellular to lysosome: M_cspg_d_e = M_cspg_d_l
R_CSPG_Etly	active	inactive	DS	0	#chondroitin sulfate E transport, extracellular to lysosome: M_cspg_e_e = M_cspg_e_l
R_CYSO	active	inactive	DS	0	#cysteine oxidase: M_o2_c + M_cys_L_c = 2.0 M_h_c + M_3sala_c
R_DCSPTN1CPT1	active	inactive	DS	1	#carnitine O-palmitoyltransferase: M_crn_c + M_dcsptn1coa_c = M_coa_c + M_dcsptn1crn_c
R_DCSPTN1CPT2	active	inactive	DS	0	#carnitine transferase: M_coa_m + M_dcsptn1crn_m = M_crn_m + M_dcsptn1coa_m
R_DCSPTN1CRNt	active	inactive	DS	1	#transport into the mitochondria (carnitine): M_dcsptn1crn_c = M_dcsptn1crn_m
R_ENGASE3ly	active	inactive	DS	0	#endo-beta-N-acetylglucosaminidase, lysosomal: M_h2o_l + M_ksi_deg2_l = M_acgam_l + M_ksi_deg3_l
R_F6Tg	active	inactive	DS	1	#glycoprotein 6-alpha-L-fucosyltransferase: M_gdpfuc_g + M_n2m2masn_g = M_h_g + M_fn2m2masn_g + M_gdp_g
R_FAOXC204	active	inactive	DS	1	#Beta oxidation of long chain fatty acid: 9.0 M_h2o_m + 9.0 M_coa_m + 9.0 M_nad_m + 5.0 M_fad_m + M_arachdcoa_m = 9.0 M_h_m + 9.0 M_nadh_m + 10.0 M_accoa_m + 5.0 M_fadh2_m
R_FAOXC2051843m	active	inactive	DS	1	#Beta oxidation of fatty acid: M_h2o_m + M_coa_m + M_nad_m + M_tmndnccoa_m = M_h_m + M_nadh_m + M_accoa_m + M_strdnccoa_m
R_FK	active	inactive	DS	1	#Fucokinase: M_atp_c + M_fuc_L_c + 2.0 M_h_c = M_adp_c + M_fuc1p_L_c
R_FUCASE2ly	active	inactive	DS	1	#alpha-fucosidase, lysosomal: M_h2o_l + M_ksi_l = M_fuc_L_l + M_ksi_deg1_l
R_FUCtly	active	inactive	DS	0	#L-fucose efflux from lysosome: M_fuc_L_l = M_fuc_L_c
R_G14Tg	active	inactive	DS	1	#beta-N-acetylglucosaminylglycopeptide beta-1,4-galactosyltransferase: 2.0 M_udpgal_g + M_fn2m2masn_g = 2.0 M_h_g + 2.0 M_udp_g + M_l2fn2m2masn_g
R_GALASE10ly	active	inactive	DS	1	#beta-galactosidase, lysosomal: M_h2o_l + M_ksi_deg26_l = M_gal_l + M_ksi_deg27_l
R_GALASE11ly	active	inactive	DS	1	#beta-galactosidase, lysosomal: M_h2o_l + M_ksi_deg29_l = M_gal_l + M_ksi_deg30_l
R_GALASE12ly	active	inactive	DS	1	#beta-galactosidase, lysosomal: M_h2o_l + M_ksi_deg32_l = M_gal_l + M_ksi_deg33_l
R_GALASE13ly	active	inactive	DS	1	#beta-galactosidase, lysosomal: M_h2o_l + M_ksi_deg35_l = M_gal_l + M_ksi_deg36_l
R_GALASE14ly	active	inactive	DS	1	#beta-galactosidase, lysosomal: M_h2o_l + M_ksi_deg38_l = M_gal_l + M_ksi_deg39_l
R_GALASE15ly	active	inactive	DS	1	#beta-galactosidase, lysosomal: M_h2o_l + M_ksi_deg40_l = M_gal_l + M_ksi_deg41_l
R_GALASE16ly	active	inactive	DS	1	#beta-galactosidase, lysosomal: 2.0 M_h2o_l + M_ksii_core2_deg2_l = 2.0 M_gal_l + M_ksii_core2_deg3_l
R_GALASE17ly	active	inactive	DS	1	#beta-galactosidase, lysosomal: M_h2o_l + M_ksii_core2_deg5_l = M_gal_l + M_ksii_core2_deg6_l
R_GALASE18ly	active	inactive	DS	1	#beta-galactosidase, lysosomal: M_h2o_l + M_ksii_core2_deg8_l = M_gal_l + M_ksii_core2_deg9_l
R_GALASE19ly	active	inactive	DS	1	#beta-galactosidase, lysosomal: M_h2o_l + M_f1a_l = M_gal_l + M_core6_l
R_GALASE20ly	active	inactive	DS	1	#beta-galactosidase, lysosomal: 2.0 M_h2o_l + M_ksii_core4_deg2_l = 2.0 M_gal_l + M_ksii_core4_deg3_l
R_GALASE3ly	active	inactive	DS	1	#beta-galactosidase, lysosomal: 2.0 M_h2o_l + M_ksi_deg5_l = 2.0 M_gal_l + M_ksi_deg6_l
R_GALASE4ly	active	inactive	DS	1	#beta-galactosidase, lysosomal: M_h2o_l + M_ksi_deg8_l = M_gal_l + M_ksi_deg9_l
R_GALASE5ly	active	inactive	DS	1	#beta-galactosidase, lysosomal: M_h2o_l + M_ksi_deg11_l = M_gal_l + M_ksi_deg12_l
R_GALASE6ly	active	inactive	DS	1	#beta-galactosidase, lysosomal: M_h2o_l + M_ksi_deg14_l = M_gal_l + M_ksi_deg15_l
R_GALASE7ly	active	inactive	DS	1	#beta-galactosidase, lysosomal: M_h2o_l + M_ksi_deg17_l = M_gal_l + M_ksi_deg18_l
R_GALASE8ly	active	inactive	DS	1	#beta-galactosidase, lysosomal: M_h2o_l + M_ksi_deg20_l = M_gal_l + M_ksi_deg21_l
R_GALASE9ly	active	inactive	DS	1	#beta-galactosidase, lysosomal: M_h2o_l + M_ksi_deg23_l = M_gal_l + M_ksi_deg24_l
R_GALtly	active	inactive	DS	0	#galactose efflux from lysosome: M_gal_l = M_gal_c
R_GASNASE3ly	active	inactive	DS	0	#glycosylasparaginase, lysosomal: M_h2o_l + M_ksi_deg1_l = M_Asn_X_Ser_Thr_l + M_ksi_deg2_l
R_GGH_10FTHF5GLUl	active	inactive	DS	1	#Gamma-glutamyl hydrolase (10FTHF5GLU), lysosomal: M_10fthf5glu_l + 4.0 M_h2o_l = M_10fthf_l + 4.0 M_glu_L_l
R_GGH_10FTHF6GLUl	active	inactive	DS	1	#Gamma-glutamyl hydrolase (10FTHF6GLU), lysosomal: M_10fthf6glu_l + M_h2o_l = M_10fthf5glu_l + M_glu_L_l
R_GGH_10FTHF7GLUl	active	inactive	DS	1	#Gamma-glutamyl hydrolase (10FTHF7GLU), lysosomal: M_10fthf7glu_l + M_h2o_l = M_10fthf6glu_l + M_glu_L_l
R_GGH_5DHFl	active	inactive	DS	1	#Gamma-glutamyl hydrolase (5DHF), lysosomal: 4.0 M_h2o_l + M_5dhf_l = M_dhf_l + 4.0 M_glu_L_l
R_GGH_5THFl	active	inactive	DS	1	#Gamma-glutamyl hydrolase (5THF), lysosomal: 4.0 M_h2o_l + M_5thf_l = 4.0 M_glu_L_l + M_thf_l
R_GGH_6DHFl	active	inactive	DS	1	#Gamma-glutamyl hydrolase (6DHF), lysosomal: M_h2o_l + M_6dhf_l = M_5dhf_l + M_glu_L_l
R_GGH_6THFl	active	inactive	DS	1	#Gamma-glutamyl hydrolase (6THF), lysosomal: M_h2o_l + M_6thf_l = M_5thf_l + M_glu_L_l
R_GGH_7DHFl	active	inactive	DS	1	#Gamma-glutamyl hydrolase (7DHF), lysosomal: M_h2o_l + M_7dhf_l = M_6dhf_l + M_glu_L_l
R_GGH_7THFl	active	inactive	DS	1	#Gamma-glutamyl hydrolase (7THF), lysosomal: M_h2o_l + M_7thf_l = M_6thf_l + M_glu_L_l
R_GLCAASE4ly	active	inactive	DS	1	#beta-glucuronidase, lysosomal: M_h2o_l + M_cs_a_deg2_l = M_glcur_l + M_cs_a_deg3_l
R_GLCAASE5ly	active	inactive	DS	1	#beta-glucuronidase, lysosomal: M_h2o_l + M_cs_c_deg2_l = M_glcur_l + M_cs_c_deg3_l
R_GLCAASE6ly	active	inactive	DS	1	#beta-glucuronidase, lysosomal: M_h2o_l + M_cs_d_deg3_l = M_glcur_l + M_cs_d_deg4_l
R_GLCAASE7ly	active	inactive	DS	1	#beta-glucuronidase, lysosomal: M_h2o_l + M_cs_e_deg3_l = M_glcur_l + M_cs_e_deg4_l
R_GLUCYS	active	inactive	DS	1	#Gamma-glutamylcysteine synthetase: M_atp_c + M_glu_L_c + M_cys_L_c + 2.0 M_h_c = M_adp_c + M_pi_c + M_glucys_c
R_GLUt7l	active	inactive	DS	0	#Glutamate transport, lysosomal: M_glu_L_l = M_glu_L_c
R_GLYCLTtp	active	inactive	DS	0	#glycolate transport into peroxisome: M_glyclt_c = M_glyclt_x
R_GLYC_St	active	inactive	DS	0	#L-glycerate export: M_glyc_S_c = M_glyc_S_e
R_GLYCTO1p	active	inactive	DS	0	#Glycolate oxidase, peroxisome: M_o2_x + M_glyclt_x = M_h2o2_x + M_glx_x
R_GTMLTe	inactive	active	DS	-1	#g-glutamyltransferase (e): M_ala_L_c + M_gthrd_c = M_cgly_e + M_gluala_e
R_HMGCOASim	inactive	active	DS	-1	#Hydroxymethylglutaryl CoA synthase (ir): M_h2o_m + M_accoa_m + M_aacoa_m = M_h_m + M_coa_m + M_hmgcoa_m
R_IDOAASE4ly	active	inactive	DS	-1	#alpha-L-iduronidase, lysosomal: M_h2o_l + M_cs_b_deg3_l = M_cs_a_deg3_l + M_idour_l
R_KSII_CORE2tly	active	inactive	DS	0	#keratan sulfate II (core 2) transport, extracellular to lysosome: M_ksii_core2_e = M_ksii_core2_l
R_KSII_CORE4tly	active	inactive	DS	0	#keratan sulfate II (core 4) transport, extracellular to lysosome: M_ksii_core4_e = M_ksii_core4_l
R_KSItly	active	inactive	DS	0	#keratan sulfate I transport, extracellular to lysosome: M_ksi_e = M_ksi_l
R_LINKDEG2ly	active	inactive	DS	0	#degradation of proteoglycan linkage region, lysosomal: 4.0 M_h2o_l + M_cs_a_deg5_l = M_h_l + M_so4_l + 2.0 M_gal_l + M_glcur_l + M_xyl_D_l
R_LINKDEG3ly	active	inactive	DS	0	#degradation of proteoglycan linkage region, lysosomal: 4.0 M_h2o_l + M_cs_c_deg5_l = M_h_l + M_so4_l + 2.0 M_gal_l + M_glcur_l + M_xyl_D_l
R_LINKDEG4ly	active	inactive	DS	0	#degradation of proteoglycan linkage region, lysosomal: 5.0 M_h2o_l + M_cs_e_deg7_l = 2.0 M_h_l + 2.0 M_so4_l + 2.0 M_gal_l + M_glcur_l + M_xyl_D_l
R_LNLCCPT1	active	inactive	DS	1	#carnitine O-palmitoyltransferase: M_crn_c + M_lnlccoa_c = M_coa_c + M_lnlccrn_c
R_LNLCCPT2	active	inactive	DS	0	#carnitine transferase: M_coa_m + M_lnlccrn_m = M_crn_m + M_lnlccoa_m
R_LNLCCRNt	active	inactive	DS	1	#transport into the mitochondria (carnitine): M_lnlccrn_c = M_lnlccrn_m
R_M1316Mg	active	inactive	DS	1	#mannosyl-oligosaccharide 1,3-1,6-alpha-mannosidase: 2.0 M_h2o_g + M_nm4masn_g = 2.0 M_man_g + M_nm2masn_g
R_M13N2Tg	active	inactive	DS	1	#alpha-1,3-mannosyl-glycoprotein 2-beta-N-acetylglucosaminyltransferase: M_uacgam_g + M_m4masn_g = M_h_g + M_udp_g + M_nm4masn_g
R_M16NTg	active	inactive	DS	1	#alpha-1,6-mannosyl-glycoprotein 2-beta-N-acetylglucosaminyltransferase: M_uacgam_g + M_nm2masn_g = M_h_g + M_udp_g + M_n2m2masn_g
R_MANtg	active	inactive	DS	0	#mannose efflux from Golgi apparatus: M_man_g = M_man_c
R_MANtly	active	inactive	DS	0	#mannose efflux from lysosome: M_man_l = M_man_c
R_NACHEX21ly	active	inactive	DS	1	#beta-N-acetylhexosaminidase, lysosomal: M_h2o_l + M_ksi_deg39_l = M_acgam_l + M_ksi_deg40_l
R_NACHEX22ly	active	inactive	DS	1	#beta-N-acetylhexosaminidase, lysosomal: M_h2o_l + M_ksi_deg41_l = M_m2mn_l + M_acgam_l
R_NACHEX25ly	active	inactive	DS	1	#beta-N-acetylhexosaminidase, lysosomal: M_h2o_l + M_ksii_core2_deg9_l = M_acgam_l + M_f1a_l
R_NACHEX2ly	active	inactive	DS	1	#beta-N-acetylhexosaminidase, lysosomal: M_h2o_l + M_cs_a_deg4_l = M_acgal_l + M_cs_a_deg5_l
R_NAGA2ly	active	inactive	DS	1	#N-acetylgalactosaminidase, alpha-: M_h_l + M_Tn_antigen_l + M_udp_l = M_Ser_Thr_l + M_udpacgal_l
R_NAGLCAly	active	inactive	DS	0	#N-acetylglucosaminidase, lysosomal: M_h2o_l + M_core6_l = M_acgam_l + M_Tn_antigen_l
R_NDP7g	active	inactive	DS	0	#nucleoside-diphosphatase (UDP), Golgi apparatus: M_udp_g + M_h2o_g = M_h_g + M_pi_g + M_ump_g
R_OCBTm	active	inactive	DS	-1	#ornithine carbamoyltransferase, irreversible: M_orn_m + M_cbp_m = M_h_m + M_pi_m + M_citr_L_m
R_PAPtg	active	inactive	DS	0	#adenosine 3',5'-bisphosphate Golgi transport: M_pap_g = M_pap_c
R_PHETHPTOX2	inactive	active	DS	-1	#L-Phenylalanine,tetrahydrobiopterin:oxygen oxidoreductase (4-hydroxylating): M_o2_c + M_thbpt_c + M_phe_L_c = M_tyr_L_c + M_thbpt4acam_c
R_PI34P5K	active	inactive	DS	1	#phosphatidylinositol 3,4-bisphosphate 5-kinase: M_atp_c + M_pail34p_hs_c + 2.0 M_h_c = M_adp_c + M_pail345p_hs_c
R_PI45PLC	active	inactive	DS	1	#phosphatidylinositol 4,5-bisphosphate phospholipase C: M_h2o_c + M_pail45p_hs_c = M_h_c + M_dag_hs_c + M_mi145p_c
R_PItg	active	inactive	DS	0	#phosphate transport, Golgi apparatus: M_pi_g = M_pi_c
R_PNTK	active	inactive	DS	1	#pantothenate kinase: M_atp_c + M_pnto_R_c + 2.0 M_h_c = M_adp_c + M_4ppan_c
R_RNDR1	inactive	active	DS	-1	#ribonucleoside-diphosphate reductase (ADP): M_adp_c + M_trdrd_c = M_h2o_c + M_dadp_c + M_trdox_c + 3.0 M_h_c
R_S2TASE3ly	active	inactive	DS	-1	#iduronate-2-sulfatase, lysosomal: M_h2o_l + M_cs_b_deg2_l = M_h_l + M_so4_l + M_cs_b_deg3_l
R_S2TASE4ly	active	inactive	DS	0	#glucuronate-2-sulfatase, lysosomal: M_h2o_l + M_cs_d_deg2_l = M_h_l + M_so4_l + M_cs_d_deg3_l
R_S2TASE5ly	active	inactive	DS	0	#glucuronate-2-sulfatase, lysosomal: M_h2o_l + M_cs_d_deg6_l = M_h_l + M_so4_l + M_cs_c_deg5_l
R_SADT	active	inactive	DS	1	#sulfate adenylyltransferase: M_atp_c + M_h_c + M_so4_c = M_ppi_c + M_aps_c
R_SIAASE2ly	active	inactive	DS	1	#sialidase, lysosomal: M_h2o_l + M_ksi_deg3_l = M_acnam_l + M_ksi_deg4_l
R_SIAASE3ly	active	inactive	DS	1	#sialidase, lysosomal: M_h2o_l + M_ksii_core2_l = M_acnam_l + M_ksii_core2_deg1_l
R_SIAASE4ly	active	inactive	DS	1	#sialidase, lysosomal: M_h2o_l + M_ksii_core4_l = M_acnam_l + M_ksii_core4_deg1_l
R_SPHK21c	active	inactive	DS	0	#sphingosine kinase 2: M_atp_c + M_sphings_c + 2.0 M_h_c = M_adp_c + M_sphs1p_c
R_UDPDOLPT_U	active	inactive	DS	1	#UDPglucose:dolichyl-phosphate beta-D-glucosyltransferase (uterus): 0.1 M_dolp_U_c + M_udpg_c = M_udp_c + 0.1 M_dolglcp_U_c
R_UGCG	active	inactive	DS	0	#Ceramide glucosyltransferase: M_crm_hs_r + M_udpg_r = M_h_r + M_gluside_hs_r + M_udp_r
R_XYLtly	active	inactive	DS	0	#Xylose efflux from lysosome: M_xyl_D_l = M_xyl_D_c
R_FAOXC15ATPx	active	inactive	DS	0	#fatty acid activation(C15)x: M_coa_x + M_atp_x + M_prist_x = M_amp_x + M_ppi_x + M_pristcoa_x + M_h_x
R_10FTHFtl	active	inactive	DS	0	#10-Formyltetrahydrofolate lysosomal transport via diffusion: M_10fthf_c = M_10fthf_l
R_ACNAMlt	active	inactive	DS	1	#N-acetylneuraminate transport into lysososme: M_h_c + M_acnam_c = M_h_l + M_acnam_l
R_CERT1rt	active	inactive	DS	0	#ceramide transport protein: M_crm_hs_c = M_crm_hs_r
R_CERT2gt	active	inactive	DS	0	#ceramide transport protein: M_gluside_hs_c = M_gluside_hs_g
R_CERT2rt	active	inactive	DS	0	#ceramide transport protein: M_gluside_hs_c = M_gluside_hs_r
R_CMPACNAtg	active	inactive	DS	1	#CMP-Sia Golgi transport via CMP antiport: M_cmp_g + M_cmpacna_c = M_cmp_c + M_cmpacna_g
R_DGULND	active	inactive	DS	0	#dehydro-L-gulonate decarboxylase: M_h_c + M_3dhguln_c = M_co2_c + M_xylu_L_c
R_DHFtl	active	inactive	DS	0	#dihydrofolate reversible lysosomal transport: M_dhf_c = M_dhf_l
R_ECOAH1m	active	inactive	DS	1	#3-hydroxyacyl-CoA dehydratase (3-hydroxybutanoyl-CoA) (mitochondria): M_3hbcoa_m = M_h2o_m + M_b2coa_m
R_F1PGT	active	inactive	DS	0	#fucose-1-phosphate guanylyltransferase: M_h_c + M_gtp_c + M_fuc1p_L_c = M_ppi_c + M_gdpfuc_c
R_GDPFUCtg	active	inactive	DS	-1	#GDPFuc Golgi transport via CMP antiport: M_gdpfuc_c + M_gmp_g = M_gdpfuc_g + M_gmp_c
R_GDPtg	active	inactive	DS	0	#GDP intracellular transport: M_gdp_c = M_gdp_g
R_GLCURtly	active	inactive	DS	1	#glucuronate transport into lysososme: M_h_c + M_glcur_c = M_h_l + M_glcur_l
R_GMPtg	active	inactive	DS	0	#GMP transport (Golgi): M_gmp_c = M_gmp_g
R_GULN3D	active	inactive	DS	0	#L-gulonate 3-dehydrogenase: M_nad_c + M_guln_c = M_h_c + M_nadh_c + M_3dhguln_c
R_H2Otg	active	inactive	DS	0	#H2O transport, Golgi apparatus: M_h2o_c = M_h2o_g
R_HACD1m	active	inactive	DS	1	#3-hydroxyacyl-CoA dehydrogenase (acetoacetyl-CoA) (mitochondria): M_h_m + M_nadh_m + M_aacoa_m = M_nad_m + M_3hbcoa_m
R_Htg	active	inactive	DS	0	#proton diffusion (Golgi): M_h_g = M_h_c
R_IDOURtly	active	inactive	DS	1	#iduronate transport into lysososme: M_h_c + M_idour_c = M_h_l + M_idour_l
R_It	inactive	active	DS	-1	#Iodide uniport: M_i_e = M_i_c
R_O2Stn	active	inactive	DS	0	#superoxide anion transport via diffusion (nucleus): M_o2s_c = M_o2s_n
R_PAPStg	active	inactive	DS	1	#3'-Phosphoadenylyl sufate Golgi transport: M_paps_c = M_paps_g
R_PItx	active	inactive	DS	0	#Phosphate transporter, peroxisome: M_pi_c = M_pi_x
R_PMANM	active	inactive	DS	1	#phosphomannomutase: M_man1p_c = M_man6p_c
R_Rtotaltl	active	inactive	DS	0	#fatty acid intracellular transport: M_Rtotal_c = M_Rtotal_l
R_S4TASE2ly	active	inactive	DS	0	#N-acetylgalactosamine-4-sulfatase, lysosomal: M_h2o_l + M_cs_a_deg3_l = M_h_l + M_so4_l + M_cs_a_deg4_l
R_S6TASE10ly	active	inactive	DS	1	#galactose-6-sulfate sulfatase, lysosomal: M_h2o_l + M_ksi_deg4_l = M_h_l + M_so4_l + M_ksi_deg5_l
R_S6TASE22ly	active	inactive	DS	1	#galactose-6-sulfate sulfatase, lysosomal: M_h2o_l + M_ksii_core2_deg1_l = M_h_l + M_so4_l + M_ksii_core2_deg2_l
R_S6TASE25ly	active	inactive	DS	1	#galactose-6-sulfate sulfatase, lysosomal: M_h2o_l + M_ksii_core4_deg1_l = M_h_l + M_so4_l + M_ksii_core4_deg2_l
R_SO4tl	active	inactive	DS	0	#Sulfate transport (lysosome): M_so4_l = M_so4_c
R_SPHINGStl	active	inactive	DS	0	#sphingosine intracellular transport: M_sphings_c = M_sphings_l
R_SPHS1Pte	active	inactive	DS	0	#sphingosine-1-phosphate transport: M_sphs1p_c = M_sphs1p_e
R_THFtl	active	inactive	DS	0	#5,6,7,8-Tetrahydrofolate transport, diffusion, lysosomal: M_thf_c = M_thf_l
R_UDPACGALtl	active	inactive	DS	0	#udpacgal intracellular transport: M_udpacgal_c = M_udpacgal_l
R_UDPGALtg	active	inactive	DS	0	#UDP-Gal Golgi transport via CMP antiport: M_udpgal_c + M_ump_g = M_udpgal_g + M_ump_c
R_UDPtl	active	inactive	DS	0	#udp intracellular transport: M_udp_c = M_udp_l
R_UGALNACtg	active	inactive	DS	0	#UDP-GalNAc Golgi transport via CMP antiport: M_ump_g + M_udpacgal_c = M_udpacgal_g + M_ump_c
R_UGLCNACtg	active	inactive	DS	0	#UDP-GlcNAc Golgi transport via CMP antiport: M_uacgam_c + M_ump_g = M_uacgam_g + M_ump_c
R_XYLt	active	inactive	DS	1	#D-xylose reversible transport: M_xyl_D_e = M_xyl_D_c
R_r0672	inactive	active	DS	-1	#Cholest-5-ene-3beta,7alpha-diol:NAD+ 3-oxidoreductase Bile acid biosynthesis EC:1.1.1.181: M_nadp_r + M_xol25oh_r = M_h_r + M_nadph_r + M_xol7aone_r
R_r0781	active	inactive	DS	1	#Lanosterol,NADPH:oxygen oxidoreductase (14-methyl cleaving) Biosynthesis of steroids EC:1.14.13.70: 3.0 M_o2_r + 2.0 M_h_r + 3.0 M_nadph_r + M_lanost_r = 4.0 M_h2o_r + M_44mctr_r + 3.0 M_nadp_r + M_for_r
R_r1148	active	inactive	DS	0	#Active transport: M_akg_c + M_icit_x = M_icit_c + M_akg_x
R_RE1448R	active	inactive	DS	0	#RE1448: M_h2o_r + M_pail5p_hs_r = M_pi_r + M_pail_hs_r
R_RE3326M	inactive	active	DS	-1	#RE3326: M_ibcoa_m + M_dhlam_m = M_coa_m + M_2mpdhl_m
R_IDOURte	active	inactive	DS	0	#L-iduronate transport, extracellular: M_idour_e = M_idour_c
R_1a_24_25VITD2Hm	inactive	inactive	inactive	0	#1-alpha-Vitamin D-24,25-hydroxylase (D2): M_2425dhvitd2_m + M_h_m + M_nadph_m + M_o2_m = M_1a2425thvitd2_m + M_h2o_m + M_nadp_m
R_1a_24_25VITD3Hm	inactive	inactive	inactive	0	#1-alpha-Vitamin D-24,25-hydroxylase (D3): M_h_m + M_nadph_m + M_o2_m + M_2425dhvitd3_m = M_h2o_m + M_nadp_m + M_1a2425thvitd3_m
R_1a_25VITD2Hm	inactive	inactive	inactive	0	#1-alpha,24R,25-Vitamin D-hydroxylase (D2): M_h_m + M_nadph_m + M_o2_m + M_1a25dhvitd2_m = M_1a2425thvitd2_m + M_h2o_m + M_nadp_m
R_1a_25VITD3Hm	inactive	inactive	inactive	0	#1-alpha,24R,25-Vitamin D-hydroxylase (D3): M_h_m + M_nadph_m + M_o2_m + M_1a25dhvitd3_m = M_h2o_m + M_nadp_m + M_1a2425thvitd3_m
R_25VITD2Hm	inactive	inactive	inactive	0	#1-alpha-Vitamin D-25-hydroxylase (D2): M_h_m + M_nadph_m + M_o2_m + M_25hvitd2_m = M_h2o_m + M_nadp_m + M_1a25dhvitd2_m
R_25VITD3Hm	inactive	inactive	inactive	0	#1-alpha-Vitamin D-25-hydroxylase (D3): M_h_m + M_nadph_m + M_o2_m + M_25hvitd3_m = M_h2o_m + M_nadp_m + M_1a25dhvitd3_m
R_34DHPHAMT	inactive	inactive	inactive	1	#3,4-Dihydroxyphenylacetate:amet O-methyltransferase: M_34dhpha_c + M_amet_c = M_h_c + M_ahcys_c + M_homoval_c
R_34HPPOR	inactive	inactive	inactive	-1	#4-Hydroxyphenylpyruvate:oxygen oxidoreductase: M_o2_c + M_34hpp_c = M_co2_c + M_hgentis_c
R_3HAO	inactive	inactive	inactive	0	#3-hydroxyanthranilate 3,4-dioxygenase: M_o2_c + M_3hanthrn_c = M_h_c + M_cmusa_c
R_3HLYTCL	inactive	inactive	inactive	-1	#3-Hydroxy-L-tyrosine carboxy-lyase: M_h_c + M_34dhphe_c = M_co2_c + M_dopa_c
R_3HPCOAHYD	inactive	inactive	inactive	0	#3-hydroxyisobutyryl-Coenzyme A hydrolase: M_h2o_c + M_3hpcoa_c = M_h_c + M_3hpp_c + M_coa_c
R_3HXKYNDCL	inactive	inactive	inactive	-1	#3-Hydroxykynurenamine decarboxy-lyase: M_h_c + M_hLkynr_c = M_co2_c + M_3hxkynam_c
R_3HXKYNOXDA	inactive	inactive	inactive	0	#3-Hydroxykynurenamine:oxygen oxidoreductase(deaminating)(flavin-containing): M_o2_c + M_3hxkynam_c = M_h2o2_c + M_nh4_c + M_48dhoxquin_c
R_3MOXTYROX	inactive	inactive	inactive	0	#3-Methoxytyramine:oxygen oxidoreductase (deaminating): M_h2o_c + M_o2_c + M_3moxtyr_c = M_h2o2_c + M_nh4_c + M_3mox4hpac_c
R_3NTD7l	inactive	inactive	inactive	1	#3'-nucleotidase (AMP), lysosome: M_3amp_l + M_h2o_l = M_adn_l + M_pi_l
R_42A12BOOX	inactive	inactive	inactive	0	#4-(2-Aminoethyl)-1,2-benzenediol:oxygen oxidoreductase(deaminating)(flavin-containing): M_h2o_c + M_o2_c + M_dopa_c = M_h2o2_c + M_nh4_c + M_34dhpac_c
R_4PYRDX	inactive	inactive	inactive	0	#4-Pyridoxal secretion: M_h2o_c + M_atp_c + M_4pyrdx_c + 3.0 M_h_c = M_adp_c + M_h_c + M_pi_c + M_4pyrdx_e
R_5ADTSTSTERONESULT	inactive	inactive	inactive	-1	#5alpha-Dihydrotestosterone sulfotransferase: M_paps_c + M_5adtststerone_c = M_h_c + M_pap_c + M_5adtststerones_c
R_5HLTDL	inactive	inactive	inactive	-1	#5-Hydroxy-L-tryptophan decarboxy-lyase: M_h_c + M_5htrp_c = M_co2_c + M_srtn_c
R_5HOXINDACTO2OX	inactive	inactive	inactive	-1	#5-Hydroxyindoleacetaldehyde:oxygen oxidoreductase: M_h2o_c + M_o2_c + M_5hoxindact_c = M_h2o2_c + M_h_c + M_5hoxindoa_c
R_5HOXINDACTOXm	inactive	inactive	inactive	1	#5-Hydroxyindoleacetaldehyde:NAD+ oxidoreductase (mito): M_h2o_m + M_nad_m + M_5hoxindact_m = 2.0 M_h_m + M_nadh_m + M_5hoxindoa_m
R_5HOXINOXDA	inactive	inactive	inactive	0	#5-Hydroxytryptamine:oxygen oxidoreductase(deaminating)(flavin-containing): M_h2o_c + M_o2_c + M_srtn_c = M_h2o2_c + M_nh4_c + M_5hoxindact_c
R_5HTRPDOX	inactive	inactive	inactive	0	#5-Hydroxy-L-tryptophan:oxygen 2,3-dioxygenase (indole-decyclizing): M_o2_c + M_5htrp_c = M_5hoxnfkyn_c
R_5HXKYNDCL	inactive	inactive	inactive	-1	#5-Hydroxykynurenamine decarboxy-lyase: M_h_c + M_5hxkyn_c = M_co2_c + M_5hxkynam_c
R_5HXKYNOXDA	inactive	inactive	inactive	0	#5-Hydroxykynurenamine:oxygen oxidoreductase(deaminating)(flavin-containing): M_o2_c + M_5hxkynam_c = M_h2o2_c + M_nh4_c + M_46dhoxquin_c
R_A_MANASE	inactive	inactive	inactive	-1	#alpha-mannosidase: 2.0 M_h2o_c + M_m2mn_c = 2.0 M_man_c + M_mn_c
R_A4GALTc	inactive	inactive	inactive	0	#Lactosylceramide 4-alpha-galactosyltransferase: M_galgluside_hs_c + M_udpgal_c = M_h_c + M_thcrm_hs_c + M_udp_c
R_A4GNT1g	inactive	inactive	inactive	0	#alpha 1,4-N-acetylglucosaminyltransferase, Golgi apparatus: M_T_antigen_g + M_uacgam_g = M_h_g + M_udp_g + M_gncore1_g
R_AACTOOR	inactive	inactive	inactive	0	#Aminoacetone:oxygen oxidoreductase(deaminating)(flavin-containing): M_h2o_c + M_o2_c + M_aact_c = M_h2o2_c + M_nh4_c + M_mthgxl_c
R_AACTtm	inactive	inactive	inactive	0	#Aminoacetone transport (mitochondrial): M_aact_m = M_aact_c
R_ABO1g	inactive	inactive	inactive	-1	#ABO blood group (transferase A, alpha 1-3-N-acetylgalactosaminyltransferase; transferase B, alpha 1-3-galactosyltransferase): M_fucgalacglcgalgluside_hs_g + M_udpacgal_g = M_h_g + M_udp_g + M_acgalfucgalacglcgalgluside_hs_g
R_ABO2g	inactive	inactive	inactive	-1	#ABO blood group (transferase A, alpha 1-3-N-acetylgalactosaminyltransferase; transferase B, alpha 1-3-galactosyltransferase): M_udpgal_g + M_fucgalacglcgalgluside_hs_g = M_h_g + M_udp_g + M_galfucgalacglcgalgluside_hs_g
R_ABO3g	inactive	inactive	inactive	-1	#ABO blood group (transferase A, alpha 1-3-N-acetylgalactosaminyltransferase; transferase B, alpha 1-3-galactosyltransferase): M_udpgal_g + M_fuc12gal14acglcgalgluside_hs_g = M_h_g + M_udp_g + M_galfuc12gal14acglcgalgluside_hs_g
R_ABO4g	inactive	inactive	inactive	-1	#ABO blood group (transferase A, alpha 1-3-N-acetylgalactosaminyltransferase; transferase B, alpha 1-3-galactosyltransferase): M_udpacgal_g + M_fuc12gal14acglcgalgluside_hs_g = M_h_g + M_udp_g + M_acgalfuc12gal14acglcgalgluside_hs_g
R_ABO5g	inactive	inactive	inactive	-1	#ABO blood group (transferase A, alpha 1-3-N-acetylgalactosaminyltransferase; transferase B, alpha 1-3-galactosyltransferase): M_udpacgal_g + M_fucgalacgalfuc12gal14acglcgalgluside_hs_g = M_h_g + M_udp_g + M_acgalfucgalacgalfuc12gal14acglcgalgluside_hs_g
R_ABO6g	inactive	inactive	inactive	-1	#ABO blood group (transferase A, alpha 1-3-N-acetylgalactosaminyltransferase; transferase B, alpha 1-3-galactosyltransferase): M_udpacgal_g + M_fucgalacglcgal14acglcgalgluside_hs_g = M_h_g + M_udp_g + M_acgalfucgalacglcgal14acglcgalgluside_hs_g
R_ABO7g	inactive	inactive	inactive	-1	#ABO blood group (transferase A, alpha 1-3-N-acetylgalactosaminyltransferase; transferase B, alpha 1-3-galactosyltransferase): M_udpacgal_g + M_fucgalacgalfucgalacglcgal14acglcgalgluside_hs_g = M_h_g + M_udp_g + M_acgalfucgalacgalfucgalacglcgal14acglcgalgluside_hs_g
R_ABO8g	inactive	inactive	inactive	-1	#ABO blood group (transferase A, alpha 1-3-N-acetylgalactosaminyltransferase; transferase B, alpha 1-3-galactosyltransferase): M_udpgal_g + M_fucgalacglcgal14acglcgalgluside_hs_g = M_h_g + M_udp_g + M_galfucgalacglcgal14acglcgalgluside_hs_g
R_ABO9g	inactive	inactive	inactive	-1	#ABO blood group (transferase A, alpha 1-3-N-acetylgalactosaminyltransferase; transferase B, alpha 1-3-galactosyltransferase): 2.0 M_udpgal_g + M_fucfucgalacglcgalacglcgal14acglcgalgluside_hs_g = 2.0 M_h_g + 2.0 M_udp_g + M_galgalfucfucgalacglcgalacglcgal14acglcgalgluside_hs_g
R_ACACT8p	inactive	inactive	inactive	0	#acetyl-CoA acyltransferase (hexadecanoyl-CoA), peroxisomal: M_coa_x + M_3ohodcoa_x = M_accoa_x + M_pmtcoa_x
R_ACACT9p	inactive	inactive	inactive	0	#acetyl-CoA acyltransferase (tetracosanoyl-CoA), peroxisomal: M_coa_x + M_3ohxccoa_x = M_accoa_x + M_ttccoa_x
R_ACGSm	inactive	inactive	inactive	0	#N-acteylglutamate synthase, mitochondrial: M_glu_L_m + M_accoa_m = M_h_m + M_coa_m + M_acglu_m
R_ACHEe	inactive	inactive	inactive	-1	#Acetylcholinesterase: M_h2o_e + M_ach_e = M_h_e + M_ac_e + M_chol_e
R_ACOAHi	inactive	inactive	inactive	-1	#acetyl-CoA hydrolase: M_h2o_c + M_accoa_c = M_h_c + M_coa_c + M_ac_c
R_ACODA	inactive	inactive	inactive	-1	#acetylornithine deacetylase: M_h2o_c + M_acorn_c = M_ac_c + M_orn_c
R_ACOX2x	inactive	inactive	inactive	-1	#acyl-Coenzyme A oxidase 2, branched chain: M_o2_x + M_fadh2_x + M_cholcoas_x = M_fad_x + 2.0 M_h2o_x + M_cholcoads_x
R_ACSOMT	inactive	inactive	inactive	0	#S-Adenosyl-L-methionine:N-acetylserotonin O-methyltransferase: M_amet_c + M_5hoxindoa_c = M_h_c + M_ahcys_c + M_5moxact_c
R_ACSRTNMT	inactive	inactive	inactive	0	#S-Adenosyl-L-homocysteine:N-acetylserotonin O-methyltransferase: M_amet_c + M_Nacsertn_c = M_h_c + M_ahcys_c + M_melatn_c
R_ADPGLC	inactive	inactive	inactive	1	#ADPglucose diphosphatase: M_h2o_c + M_adpglc_c = 2.0 M_h_c + M_amp_c + M_g1p_c
R_ADPMAN	inactive	inactive	inactive	1	#ADPmannose diphosphatase: M_h2o_c + M_adpman_c = 2.0 M_h_c + M_amp_c + M_man1p_c
R_ADPRDPm	inactive	inactive	inactive	1	#ADPribose diphosphatase (mitochondrial): M_h2o_m + M_adprib_m = 2.0 M_h_m + M_amp_m + M_r5p_m
R_ADSELK	inactive	inactive	inactive	1	#adenylyl-selenate kinase: M_atp_c + M_adsel_c + 2.0 M_h_c = M_adp_c + M_3padsel_c
R_AGLPC	inactive	inactive	inactive	0	#alkyl acylglycerol phosphocholine transferase: M_ak2g_hs_c + M_cdpchol_c = M_h2o_c + M_h_c + M_ak2gchol_hs_c + M_cmp_c
R_AGLPED	inactive	inactive	inactive	0	#alkyl acyl glycerophosphoethanolamine desaturase: M_o2_c + M_h_c + M_nadph_c + M_ak2gpe_hs_c = 2.0 M_h2o_c + M_nadp_c + M_dak2gpe_hs_c
R_AGLPET	inactive	inactive	inactive	0	#alkyl acylglycerol phosphoethanolamine transferase: M_h_c + M_ak2g_hs_c + M_cdpea_c = M_h2o_c + M_cmp_c + M_ak2gpe_hs_c
R_AGLPH	inactive	inactive	inactive	0	#alkyl glycerol phosphate hydrolase: M_h2o_c + M_ak2gp_hs_c = M_pi_c + M_ak2g_hs_c
R_AGLPR	inactive	inactive	inactive	0	#alkyl glycerol phosphate reductase: M_h_c + M_nadph_c + M_akdhap_hs_c = M_nadp_c + M_akgp_hs_c
R_AGLPT	inactive	inactive	inactive	0	#alkyl glycerol phosphate acyltransferase: M_h_c + M_akgp_hs_c + M_Rtotal2_c = M_h2o_c + M_ak2gp_hs_c
R_AGMTm	inactive	inactive	inactive	0	#agmatinase (m): M_h2o_m + M_agm_m = M_ptrc_m + M_urea_m
R_AGPRim	inactive	inactive	inactive	1	#N-acetyl-g-glutamyl-phosphate reductase, irreversible, mitochondrial: M_h_m + M_nadph_m + M_acg5p_m = M_nadp_m + M_pi_m + M_acg5sa_m
R_AGPSx	inactive	inactive	inactive	0	#alkylglycerone phosphate synthase: M_adhap_hs_x + M_alkylR1oh_x = M_h_x + M_akdhap_hs_x + M_Rtotal_x
R_AHANDROSTANGLCte	inactive	inactive	inactive	1	#glucuronidated compound transport: M_h2o_c + M_atp_c + M_ahandrostanglc_c + 3.0 M_h_c = M_adp_c + M_h_c + M_pi_c + M_ahandrostanglc_e
R_AKR1C41	inactive	inactive	inactive	-1	#aldo-keto reductase family 1, member C4 (chlordecone reductase; 3-alpha hydroxysteroid dehydrogenase, type I; dihydrodiol dehydrogenase 4): M_h_c + M_nadh_c + M_xol7ah_c = M_nad_c + M_xol7ah2_c
R_AKR1C42	inactive	inactive	inactive	-1	#aldo-keto reductase family 1, member C4 (chlordecone reductase; 3-alpha hydroxysteroid dehydrogenase, type I; dihydrodiol dehydrogenase 4): M_h_c + M_nadh_c + M_xoldioloneh_c = M_nad_c + M_xoltriol_c
R_AKR1D	inactive	inactive	inactive	-1	#aldo-keto reductase family 1, member D1 (delta 4-3-ketosteroid-5-beta-reductase): M_h_c + M_nadph_c + M_xol7aone_c = M_nadp_c + M_xol7ah_c
R_ALDD20x	inactive	inactive	inactive	1	#aldehyde dehydrogenase (indole-3-acetaldehyde, NAD): M_h2o_c + M_nad_c + M_id3acald_c = 2.0 M_h_c + M_nadh_c + M_ind3ac_c
R_ALDD20xm	inactive	inactive	inactive	1	#aldehyde dehydrogenase (indole-3-acetaldehyde, NAD), mitochondrial: M_h2o_m + M_nad_m + M_id3acald_m = 2.0 M_h_m + M_nadh_m + M_ind3ac_m
R_ALKP	inactive	inactive	inactive	0	#alkaline phosphatase: M_h2o_c + M_dhap_c = M_pi_c + M_dha_c
R_ALOX12	inactive	inactive	inactive	0	#Arachidonate 12-lipoxygenase: M_o2_c + M_arachd_c = M_12HPET_c
R_ALOX12R	inactive	inactive	inactive	-1	#Arachidonate 12-lipoxygenase R: M_o2_c + M_arachd_c = M_12RHPET_c
R_ALOX15	inactive	inactive	inactive	0	#Arachidonate 15-lipoxygenase: M_o2_c + M_arachd_c = M_15HPET_c
R_ALOX5	inactive	inactive	inactive	-1	#Arachidonate 5-lipoxygenase: M_o2_c + M_arachd_c = M_5HPET_c
R_ALOX52	inactive	inactive	inactive	-1	#Arachidonate 5-lipoxygenase: M_5HPET_c = M_h2o_c + M_leuktrA4_c
R_AMACRp	inactive	inactive	inactive	0	#alpha-methylacyl-CoA racemase: M_cholcoar_x = M_cholcoas_x
R_AMCOXO	inactive	inactive	inactive	0	#2-aminomuconate reductase: M_h2o_c + M_h_c + M_nadph_c + M_amuco_c = M_nh4_c + M_nadp_c + M_2oxoadp_c
R_AMPTASECG	inactive	inactive	inactive	-1	#alanyl aminopeptidase (cys-gly): M_h2o_c + M_cgly_c = M_cys_L_c + M_gly_c
R_AMPTASECGe	inactive	inactive	inactive	-1	#alanyl aminopeptidase (cys-gly) (e): M_h2o_e + M_cgly_e = M_cys_L_e + M_gly_e
R_AOBUTDsm	inactive	inactive	inactive	0	#L-2-amino-3-oxobutanoate decarboxylation, mitochondrial (spontaneous): M_h_m + M_2aobut_m = M_co2_m + M_aact_m
R_AP4AH1	inactive	inactive	inactive	0	#Ap4A hydrolase, asymmetrically: M_h2o_c + M_ap4a_c = M_atp_c + 2.0 M_h_c + M_amp_c
R_APRTO2	inactive	inactive	inactive	0	#N-acetylputrescine: oxygen oxireductase (deaminating): M_h2o_c + M_o2_c + M_aprut_c = M_h2o2_c + M_nh4_c + M_n4abutn_c
R_AQCOBALt	inactive	inactive	inactive	0	#Aquacob(III)alamin uptake: M_aqcobal_e = M_aqcobal_c
R_ARGDCm	inactive	inactive	inactive	0	#arginine decarboxylase (m): M_h_m + M_arg_L_m = M_co2_m + M_agm_m
R_ARGN	inactive	inactive	inactive	-1	#arginase: M_h2o_c + M_arg_L_c = M_orn_c + M_urea_c
R_ARGNm	inactive	inactive	inactive	0	#arginase (m): M_h2o_m + M_arg_L_m = M_urea_m + M_orn_m
R_ARSA	inactive	inactive	inactive	0	#Arylsulfatase A: M_h2o_l + M_sgalside_hs_l = M_h_l + M_galside_hs_l + M_so4_l
R_B3GNT311g	inactive	inactive	inactive	0	#UDP-GlcNAc:betaGal beta-1,3-N-acetylglucosaminyltransferase 3, Golgi apparatus: M_udpgal_g + M_acgalfuc12gal14acglcgalgluside_hs_g = M_h_g + M_udp_g + M_galacgalfuc12gal14acglcgalgluside_hs_g
R_B3GNT313g	inactive	inactive	inactive	0	#UDP-GlcNAc:betaGal beta-1,3-N-acetylglucosaminyltransferase 3, Golgi apparatus: M_udpgal_g + M_acgalfucgalacglcgal14acglcgalgluside_hs_g = M_h_g + M_udp_g + M_galacgalfucgalacglcgal14acglcgalgluside_hs_g
R_B3GNT314g	inactive	inactive	inactive	0	#UDP-GlcNAc:betaGal beta-1,3-N-acetylglucosaminyltransferase 3, Golgi apparatus: M_udpgal_g + M_acglcgalacglcgal14acglcgalgluside_hs_g = M_h_g + M_udp_g + M_galacglcgalacglcgal14acglcgalgluside_hs_g
R_BAAT1x	inactive	inactive	inactive	-1	#bile acid Coenzyme A: amino acid N-acyltransferase: M_gly_x + M_cholcoa_x = M_coa_x + M_gchola_x
R_BAAT2x	inactive	inactive	inactive	-1	#bile acid Coenzyme A: amino acid N-acyltransferase: M_cholcoa_x + M_taur_x = M_coa_x + M_tchola_x
R_BAAT4x	inactive	inactive	inactive	-1	#bile acid Coenzyme A: amino acid N-acyltransferase: M_gly_x + M_dcholcoa_x = M_coa_x + M_dgchol_x
R_BAMPPALDOXm	inactive	inactive	inactive	1	#beta-Aminopropion aldehyde:NAD+ oxidoreductase (m): M_h2o_m + M_nad_m + M_bamppald_m = 2.0 M_h_m + M_nadh_m + M_ala_B_m
R_BBHOX	inactive	inactive	inactive	-1	#4-Trimethylammoniobutanoate,2-oxoglutarate:oxygen oxidoreductase (3-hydroxylating): M_o2_c + M_akg_c + M_4tmeabutn_c = M_co2_c + M_crn_c + M_succ_c
R_BDG2HCGHD	inactive	inactive	inactive	-1	#beta-D-Glucosyl-2-coumarinate glucohydrolase: M_h2o_c + M_bdg2hc_c = M_h_c + M_2coum_c + M_glc_D_c
R_BHMT	inactive	inactive	inactive	0	#betaine-homocysteine S-methyltransferase: M_hcys_L_c + M_glyb_c = M_dmgly_c + M_met_L_c
R_CAT2p	inactive	inactive	inactive	-1	#catalase A, peroxisomal (ethanol): M_h2o2_x + M_etoh_x = M_acald_x + 2.0 M_h2o_x
R_CATp	inactive	inactive	inactive	-1	#catalase A, peroxisomal: 2.0 M_h2o2_x = M_o2_x + 2.0 M_h2o_x
R_CBL2OR	inactive	inactive	inactive	0	#NADH:cob(III)alamine oxidoreductase: M_h_c + M_nadh_c + 2.0 M_aqcobal_c = 2.0 M_h2o_c + M_nad_c + 2.0 M_cbl2_c
R_CBL2tm	inactive	inactive	inactive	-1	#Cob(II)alamine transport, mitochondrial: M_cbl2_c = M_cbl2_m
R_CBR1	inactive	inactive	inactive	1	#Carbonyl reductase [NADPH] 1: M_h_c + M_nadph_c + M_prostg1_c = M_nadp_c + M_prostge1_c
R_CCA_D3t	inactive	inactive	inactive	0	#Calcitroic acid transport from cytosol: M_cca_d3_c = M_cca_d3_e
R_CCA_D3tm	inactive	inactive	inactive	0	#Calcitroic acid transport from mitochondria: M_cca_d3_m = M_cca_d3_c
R_CDS	inactive	inactive	inactive	-1	#phosphatidate cytidylyltransferase: M_h_c + M_pa_hs_c + M_ctp_c = M_ppi_c + M_cdpdag_hs_c
R_CHLP	inactive	inactive	inactive	-1	#choline phosphate phosphatase: M_h2o_c + M_cholp_c = M_pi_c + M_chol_c
R_CHOLATEt3	inactive	inactive	inactive	-1	#ABC bile acid transporter: M_h2o_c + M_atp_c + M_cholate_c + 3.0 M_h_c = M_adp_c + M_h_c + M_pi_c + M_cholate_e
R_CHSTEROLtg	inactive	inactive	inactive	0	#cholesterol efflux (ATP depedent), golgi: M_h2o_c + M_atp_c + M_chsterol_g + 3.0 M_h_c = M_adp_c + M_h_c + M_pi_c + M_chsterol_c
R_CHTNASE	inactive	inactive	inactive	0	#chitinase: 2.0 M_h2o_c + M_chtn_c = 3.0 M_acgam_c
R_CITMCOALm	inactive	inactive	inactive	0	#L-Citramalyl-CoA pyruvate-lyase: M_citmcoa_L_m = M_pyr_m + M_accoa_m
R_CLPNDCPT1	inactive	inactive	inactive	1	#carnitine O-palmitoyltransferase: M_crn_c + M_clpndcoa_c = M_coa_c + M_clpndcrn_c
R_CLPNDCPT2	inactive	inactive	inactive	0	#carnitine transferase: M_coa_m + M_clpndcrn_m = M_crn_m + M_clpndcoa_m
R_CLPNDCRNt	inactive	inactive	inactive	1	#transport into the mitochondria (carnitine): M_clpndcrn_c = M_clpndcrn_m
R_CPCTDTX	inactive	inactive	inactive	-1	#choline-phosphate cytidylyltransferase: M_h_c + M_ctp_c + M_ntm2amep_c = M_ppi_c + M_cmpntm2amep_c
R_CRTNsyn	inactive	inactive	inactive	0	#Creatinine synthase: M_pcreat_c = M_h_c + M_pi_c + M_crtn_c
R_CSPG_At	inactive	inactive	inactive	0	#chondroitin sulfate A transport, golgi to extracellular: M_cspg_a_g = M_cspg_a_e
R_CSPG_Bt	inactive	inactive	inactive	0	#chondroitin sulfate B transport, golgi to extracellular: M_cspg_b_g = M_cspg_b_e
R_CSPG_Ct	inactive	inactive	inactive	0	#chondroitin sulfate C transport, golgi to extracellular: M_cspg_c_g = M_cspg_c_e
R_CSPG_Dt	inactive	inactive	inactive	0	#chondroitin sulfate D transport, golgi to extracellular: M_cspg_d_g = M_cspg_d_e
R_CSPG_Et	inactive	inactive	inactive	0	#chondroitin sulfate E transport, golgi to extracellular: M_cspg_e_g = M_cspg_e_e
R_CYSLYSL	inactive	inactive	inactive	0	#L-Cystine Lysteine-lyase (deaminating): M_h2o_c + M_Lcystin_c = M_nh4_c + M_pyr_c + M_thcys_c
R_DARGOp	inactive	inactive	inactive	0	#D-arginine oxidase, perixosomal: M_o2_x + M_h2o_x + M_arg_D_x = M_h2o2_x + M_nh4_x + M_5g2oxpt_x
R_DASCBH	inactive	inactive	inactive	0	#L-Dehydroascorbate lactonohydrolase: M_h2o_c + M_dhdascb_c = M_h_c + M_23doguln_c
R_DASPO1p	inactive	inactive	inactive	-1	#D-aspartate oxidase, peroxisomal: M_o2_x + M_h2o_x + M_asp_D_x = M_h2o2_x + M_nh4_x + M_oaa_x
R_DEDOLP1_L	inactive	inactive	inactive	0	#dehydrodolichol diphosphate phosphatase (liver): M_h2o_c + 0.1 M_dedoldp_L_c = M_h_c + M_pi_c + 0.1 M_dedolp_L_c
R_DEDOLP1_U	inactive	inactive	inactive	0	#dehydrodolichol diphosphate phosphatase (uterus): M_h2o_c + 0.1 M_dedoldp_U_c = M_h_c + M_pi_c + 0.1 M_dedolp_U_c
R_DEDOLP2_L	inactive	inactive	inactive	0	#dehydrodolichol phosphate phosphatase (liver): M_h2o_c + 0.1 M_dedolp_L_c = M_pi_c + 0.1 M_dedol_L_c
R_DEDOLP2_U	inactive	inactive	inactive	0	#dehydrodolichol phosphate phosphatase (uterus): M_h2o_c + 0.1 M_dedolp_U_c = M_pi_c + 0.1 M_dedol_U_c
R_DEDOLR_L	inactive	inactive	inactive	0	#dehydrodolichol reductase (liver): M_h_c + M_nadph_c + 0.1 M_dedol_L_c = M_nadp_c + 0.1 M_dolichol_L_c
R_DEDOLR_U	inactive	inactive	inactive	0	#dehydrodolichol reductase (uterus): M_h_c + M_nadph_c + 0.1 M_dedol_U_c = M_nadp_c + 0.1 M_dolichol_U_c
R_DHAPA	inactive	inactive	inactive	1	#dihydroxyacetone phosphate acyltransferase: M_dhap_c + M_Rtotalcoa_c = M_coa_c + M_adhap_hs_c
R_DHAPAx	inactive	inactive	inactive	1	#dihydroxyacetone phosphate acyltransferase: M_Rtotalcoa_x + M_dhap_x = M_coa_x + M_adhap_hs_x
R_DHEASULT	inactive	inactive	inactive	-1	#Dehydroepiandrosterone sulfotransferase: M_paps_c + M_dhea_c = M_h_c + M_pap_c + M_dheas_c
R_DHPM1	inactive	inactive	inactive	1	#dihydropyrimidinase (5,6-dihydrouracil): M_h2o_c + M_56dura_c = M_h_c + M_cala_c
R_DMGDHm	inactive	inactive	inactive	-1	#dimethylglycine dehydrogenase, mitochondrial: M_h2o_m + M_fad_m + M_dmgly_m = M_fadh2_m + M_fald_m + M_sarcs_m
R_DNAMTn	inactive	inactive	inactive	1	#DNA (cytosine-5-)-methyltransferase, nucleus: M_amet_n + M_dna_n = M_ahcys_n + M_h_n + M_dna5mtc_n
R_DNAMTSEn	inactive	inactive	inactive	1	#DNA (cytosine-5-)-methyltransferase, nucleus: M_dna_n + M_seasmet_n = M_h_n + M_dna5mtc_n + M_seahcys_n
R_DOGULND1	inactive	inactive	inactive	0	#2,3-dioxo-L-gulonate decarboxylase (L-lyxonate-forming): M_h2o_c + M_23doguln_c = M_co2_c + M_lyxnt_c
R_DOGULND2	inactive	inactive	inactive	0	#2,3-dioxo-L-gulonate decarboxylase (L-xylonate-forming): M_h2o_c + M_23doguln_c = M_co2_c + M_xylnt_c
R_DOGULNO1	inactive	inactive	inactive	0	#2,3-dioxo-L-gulonate:hydrogen peroxide oxireductase: M_h2o2_c + M_23doguln_c = 2.0 M_h_c + M_oxa_c + M_thrnt_c
R_DOGULNO2	inactive	inactive	inactive	0	#2,3-dioxo-L-gulonate:hydrogen peroxide oxireductase: M_h2o_c + M_23doguln_c = M_h_c + M_oxa_c + M_eryth_c
R_DOPAMT	inactive	inactive	inactive	1	#Dopamine:amet O-methyltransferase: M_amet_c + M_dopa_c = M_h_c + M_ahcys_c + M_3moxtyr_c
R_DORNOp	inactive	inactive	inactive	0	#D-ornithine oxidase, perixosomal: M_o2_x + M_h2o_x + M_orn_D_x = M_h2o2_x + M_nh4_x + M_5a2opntn_x
R_DPROOp	inactive	inactive	inactive	0	#D-proline oxidase, perixosomal: M_o2_x + M_pro_D_x = M_h_x + M_h2o2_x + M_1p2cbxl_x
R_EHGLAT	inactive	inactive	inactive	1	#L-erythro-4-Hydroxyglutamate:2-oxoglutarate aminotransferase: M_akg_c + M_e4hglu_c = M_glu_L_c + M_4h2oglt_c
R_ENGASE	inactive	inactive	inactive	1	#endo-beta-N-acetylglucosaminidase: M_h2o_c + M_s2l2n2m2m_c = M_acgam_c + M_s2l2n2m2mn_c
R_ENGASE2	inactive	inactive	inactive	1	#endo-beta-N-acetylglucosaminidase: M_h2o_c + M_n2m2nm_c = M_acgam_c + M_n2m2nmn_c
R_ENMAN1g	inactive	inactive	inactive	0	#Endomannosidase (glc1man-producing), Golgi apparatus: M_h2o_g + M_g1m8masn_g = M_glc1man_g + M_m7masnA_g
R_ENMAN2g	inactive	inactive	inactive	0	#Endomannosidase (glc2man-producing), Golgi apparatus: M_h2o_g + M_g2m8masn_g = M_m7masnA_g + M_glc2man_g
R_ENMAN3g	inactive	inactive	inactive	0	#Endomannosidase (glc3man-producing), Golgi apparatus: M_h2o_g + M_g3m8masn_g = M_m7masnA_g + M_glc3man_g
R_ENMAN4g	inactive	inactive	inactive	0	#Endomannosidase (m6masnC-producing), Golgi apparatus: M_h2o_g + M_g1m7masnC_g = M_glc1man_g + M_m6masnC_g
R_ENMAN5g	inactive	inactive	inactive	0	#Endomannosidase (m6masnB2-producing), Golgi apparatus: M_h2o_g + M_g1m7masnB_g = M_glc1man_g + M_m6masnB2_g
R_ENMAN6g	inactive	inactive	inactive	0	#Endomannosidase (m5masnB1-producing), Golgi apparatus: M_h2o_g + M_g1m6masnB1_g = M_glc1man_g + M_m5masnB1_g
R_EPCTX	inactive	inactive	inactive	0	#ethanolamine-phosphate cytidylyltransferase: M_h_c + M_ctp_c + M_2ameph_c = M_ppi_c + M_cmp2amep_c
R_ESTRIOLGLCte	inactive	inactive	inactive	1	#glucuronidated compound transport: M_h2o_c + M_atp_c + M_estriolglc_c + 3.0 M_h_c = M_adp_c + M_h_c + M_pi_c + M_estriolglc_e
R_ESTRONEGLCt	inactive	inactive	inactive	-1	#ABC transporter: M_h2o_c + M_atp_c + M_estroneglc_c + 3.0 M_h_c = M_adp_c + M_h_c + M_pi_c + M_estroneglc_e
R_ETHP	inactive	inactive	inactive	-1	#ethanolamine phosphate phosphatase: M_h2o_c + M_ethamp_c = M_pi_c + M_etha_c
R_FACOAL191	inactive	inactive	inactive	-1	#fatty-acid--CoA ligase: M_atp_c + M_coa_c + M_prist_c = M_amp_c + M_ppi_c + M_pristcoa_c
R_FKYNH	inactive	inactive	inactive	0	#N-Formyl-L-kynurenine amidohydrolase: M_h2o_c + M_Lfmkynr_c = M_h_c + M_for_c + M_Lkynr_c
R_FRTT	inactive	inactive	inactive	0	#farnesyltranstransferase: M_ipdp_c + M_frdp_c = M_ppi_c + M_ggdp_c
R_FT	inactive	inactive	inactive	0	#farnesyltranstransferase (trans,trans,cis-geranylgeranyl diphosphate-generating): M_ipdp_c + M_frdp_c = M_ppi_c + M_ttc_ggdp_c
R_FUMAC	inactive	inactive	inactive	0	#fumarylacetoacetase: M_h2o_c + M_4fumacac_c = M_h_c + M_acac_c + M_fum_c
R_FUT15g	inactive	inactive	inactive	0	#Galactoside 2-alpha-L-fucosyltransferase 1: M_galacgalfuc12gal14acglcgalgluside_hs_g + M_gdpfuc_g = M_h_g + M_fucgalacgalfuc12gal14acglcgalgluside_hs_g + M_gdp_g
R_FUT17g	inactive	inactive	inactive	0	#Galactoside 2-alpha-L-fucosyltransferase 1: M_galacgalfucgalacglcgal14acglcgalgluside_hs_g + M_gdpfuc_g = M_h_g + M_fucgalacgalfucgalacglcgal14acglcgalgluside_hs_g + M_gdp_g
R_FUT18g	inactive	inactive	inactive	0	#Galactoside 2-alpha-L-fucosyltransferase 1: M_galacglcgalacglcgal14acglcgalgluside_hs_g + 2.0 M_gdpfuc_g = 2.0 M_h_g + M_fucfucgalacglcgalacglcgal14acglcgalgluside_hs_g + 2.0 M_gdp_g
R_FUT33g	inactive	inactive	inactive	0	#fucosyltransferase 3 (galactoside 3(4)-L-fucosyltransferase, Lewis blood group included) 1: M_acgalfucgalacglcgalgluside_hs_g + M_gdpfuc_g = M_h_g + M_gdp_g + M_fucacgalfucgalacglcgalgluside_hs_g
R_FUT35g	inactive	inactive	inactive	0	#fucosyltransferase 3 (galactoside 3(4)-L-fucosyltransferase, Lewis blood group included) 1: M_galfucgalacglcgalgluside_hs_g + M_gdpfuc_g = M_h_g + M_gdp_g + M_fucgalfucgalacglcgalgluside_hs_g
R_G1M6MASNB1terg	inactive	inactive	inactive	0	#g1m6masnB1 endoplasmic reticulum to Golgi transport: M_g1m6masnB1_r = M_g1m6masnB1_g
R_G1M7MASNBterg	inactive	inactive	inactive	0	#g1m7masnC endoplasmic reticulum to Golgi transport: M_g1m7masnB_r = M_g1m7masnB_g
R_G1M7MASNCterg	inactive	inactive	inactive	0	#g1m7masnC endoplasmic reticulum to Golgi transport: M_g1m7masnC_r = M_g1m7masnC_g
R_G1M8MASNterg	inactive	inactive	inactive	0	#g1m8masn transport from endoplasmic reticulum to Golgi apparatus: M_g1m8masn_r = M_g1m8masn_g
R_G1PTT	inactive	inactive	inactive	0	#glucose-1-phosphate thymidylyltransferase: M_h_c + M_g1p_c + M_dttp_c = M_ppi_c + M_dtdpglu_c
R_G2M8MASNterg	inactive	inactive	inactive	0	#g2m8masn transport from endoplasmic reticulum to Golgi apparatus: M_g2m8masn_r = M_g2m8masn_g
R_G3M8MASNterg	inactive	inactive	inactive	0	#g3m8masn transport from endoplasmic reticulum to Golgi apparatus: M_g3m8masn_r = M_g3m8masn_g
R_GAL3ST11	inactive	inactive	inactive	-1	#Galactosylceramide sulfotransferase: M_galside_hs_g + M_paps_g = M_h_g + M_pap_g + M_sgalside_hs_g
R_GAL3ST12	inactive	inactive	inactive	-1	#Galactosylceramide sulfotransferase: M_digalside_hs_g + M_paps_g = M_h_g + M_digalsgalside_hs_g + M_pap_g
R_GALNACT1g	inactive	inactive	inactive	1	#UDPGal-chondroitin acetylgalactosaminyltransferase I, Golgi: M_udpacgal_g + M_cs_hs_linkage_g = M_h_g + M_udp_g + M_cs_pre_g
R_GALNACT2g	inactive	inactive	inactive	1	#uridine diphosphoacetylgalactosamine-chondroitin acetylgalactosaminyltransferase II, Golgi: M_uacgam_g + M_cs_a_b_pre2_g = M_h_g + M_udp_g + M_cs_a_b_pre3_g
R_GALNACT3g	inactive	inactive	inactive	1	#uridine diphosphoacetylgalactosamine-chondroitin acetylgalactosaminyltransferase II, Golgi: M_uacgam_g + M_cs_c_pre2_g = M_h_g + M_udp_g + M_cs_c_pre3_g
R_GALNACT4g	inactive	inactive	inactive	1	#uridine diphosphoacetylgalactosamine-chondroitin acetylgalactosaminyltransferase II, Golgi: M_uacgam_g + M_cs_d_pre3_g = M_h_g + M_udp_g + M_cs_d_pre4_g
R_GALNACT5g	inactive	inactive	inactive	1	#uridine diphosphoacetylgalactosamine-chondroitin acetylgalactosaminyltransferase II, Golgi: M_uacgam_g + M_cs_e_pre3_g = M_h_g + M_udp_g + M_cs_e_pre4_g
R_GALT2g	inactive	inactive	inactive	1	#UDP-D-galactose:galactosylxylose galactosyltransferase, Golgi apparatus: M_udpgal_g + M_lxser_g = M_h_g + M_udp_g + M_l2xser_g
R_GALTg	inactive	inactive	inactive	1	#UDP-D-galactose:D-xylose galactosyltransferase, Golgi apparatus: M_udpgal_g + M_xser_g = M_h_g + M_udp_g + M_lxser_g
R_GAMYe	inactive	inactive	inactive	-1	#glucoamylase, extracellular (glygn5 -&gt; malt): M_h2o_e + M_glygn5_e = M_malt_e + M_Tyr_ggn_e
R_GAO1	inactive	inactive	inactive	0	#Ganglioside O-acetylation: M_accoa_c + M_gd3_hs_c = M_coa_c + M_oagd3_hs_c
R_GAO2	inactive	inactive	inactive	0	#Ganglioside O-acetylation: M_accoa_c + M_gt3_hs_c = M_coa_c + M_oagt3_hs_c
R_GCALDDm	inactive	inactive	inactive	1	#Glycolaldehyde dehydrogenase, mitochondrial: M_h2o_m + M_nad_m + M_gcald_m = 2.0 M_h_m + M_nadh_m + M_glyclt_m
R_GCHOLAt3	inactive	inactive	inactive	-1	#ABC bile acid transporter: M_h2o_c + M_atp_c + M_gchola_c + 3.0 M_h_c = M_adp_c + M_h_c + M_pi_c + M_gchola_e
R_GCNTg	inactive	inactive	inactive	-1	#N-acetyllactosaminide beta-1,6-N-acetylglucosaminyl-transferase: M_uacgam_g + M_galacglcgal14acglcgalgluside_hs_g = M_h_g + M_udp_g + M_acglcgalacglcgal14acglcgalgluside_hs_g
R_GGT_L	inactive	inactive	inactive	0	#geranylgeranyltransferase (liver): 17.6 M_ipdp_c + M_ttc_ggdp_c = 17.6 M_ppi_c + 0.1 M_dedoldp_L_c
R_GGT_U	inactive	inactive	inactive	0	#geranylgeranyltransferase (uterus): 16.5 M_ipdp_c + M_ttc_ggdp_c = 16.5 M_ppi_c + 0.1 M_dedoldp_U_c
R_GHMT3	inactive	inactive	inactive	0	#glycine hydroxymethyltransferase: M_h_c + M_3htmelys_c = M_gly_c + M_4tmeabut_c
R_GHMT3m	inactive	inactive	inactive	0	#glycine hydroxymethyltransferase, mitochondrial: M_h_m + M_3htmelys_m = M_gly_m + M_4tmeabut_m
R_GLACO	inactive	inactive	inactive	1	#D-Glucuronolactone:NAD+ oxidoreductase: 2.0 M_h2o_c + M_nad_c + M_glac_c = 3.0 M_h_c + M_nadh_c + M_glcr_c
R_GLACOm	inactive	inactive	inactive	1	#D-Glucuronolactone:NAD+ oxidoreductase, mitochondrial: 2.0 M_h2o_m + M_nad_m + M_glac_m = 3.0 M_h_m + M_nadh_m + M_glcr_m
R_GLCAASE1ly	inactive	inactive	inactive	1	#beta-glucuronidase, lysosomal: M_h2o_l + M_hs_deg9_l = M_glcur_l + M_hs_deg10_l
R_GLCAE1g	inactive	inactive	inactive	0	#chondroitin-glucuronate 5-epimerase: M_cs_a_b_pre3_g = M_cs_b_pre4_g
R_GLCAE2g	inactive	inactive	inactive	0	#heparosan-N-sulfate-glucuronate 5-epimerase: M_hs_pre10_g = M_hs_pre11_g
R_GLCAT2g	inactive	inactive	inactive	1	#chondroitin glucuronyltransferase II, Golgi apparatus: M_cs_a_b_e_pre1_g + M_udpglcur_g = M_h_g + M_udp_g + M_cs_a_b_pre2_g
R_GLCAT3g	inactive	inactive	inactive	1	#chondroitin glucuronyltransferase II, Golgi apparatus: M_udpglcur_g + M_cs_c_d_e_pre1_g = M_h_g + M_udp_g + M_cs_c_pre2_g
R_GLCAT4g	inactive	inactive	inactive	1	#chondroitin glucuronyltransferase II, Golgi apparatus: M_udpglcur_g + M_cs_d_pre2_g = M_h_g + M_udp_g + M_cs_d_pre3_g
R_GLCAT5g	inactive	inactive	inactive	1	#chondroitin glucuronyltransferase II, Golgi apparatus: M_udpglcur_g + M_cs_e_pre2_g = M_h_g + M_udp_g + M_cs_e_pre3_g
R_GLCAT6g	inactive	inactive	inactive	1	#heparan glucuronyltransferase II: M_udpglcur_g + M_hs_pre1_g = M_h_g + M_udp_g + M_hs_pre2_g
R_GLCAT7g	inactive	inactive	inactive	1	#heparan glucuronyltransferase II: M_udpglcur_g + M_hs_pre3_g = M_h_g + M_udp_g + M_hs_pre4_g
R_GLCAT8g	inactive	inactive	inactive	1	#heparan glucuronyltransferase II: M_udpglcur_g + M_hs_pre5_g = M_h_g + M_udp_g + M_hs_pre6_g
R_GLCAT9g	inactive	inactive	inactive	1	#heparan glucuronyltransferase II: M_udpglcur_g + M_hs_pre7_g = M_h_g + M_udp_g + M_hs_pre8_g
R_GLCATg	inactive	inactive	inactive	0	#UDP-D-glucuronate:galactosylgalactosylxylose glucuronosyltransferase, Golgi apparatus: M_l2xser_g + M_udpglcur_g = M_h_g + M_udp_g + M_cs_hs_linkage_g
R_GLCNACASE1ly	inactive	inactive	inactive	0	#alpha-N-acetylglucosaminidase, lysosomal: M_h2o_l + M_hs_deg3_l = M_acgam_l + M_hs_deg4_l
R_GLCNACASE2ly	inactive	inactive	inactive	0	#alpha-N-acetylglucosaminidase, lysosomal: M_h2o_l + M_hs_deg8_l = M_acgam_l + M_hs_deg9_l
R_GLCNACASE3ly	inactive	inactive	inactive	0	#alpha-N-acetylglucosaminidase, lysosomal: M_h2o_l + M_hs_deg14_l = M_acgam_l + M_hs_deg15_l
R_GLCNACASE4ly	inactive	inactive	inactive	0	#alpha-N-acetylglucosaminidase, lysosomal: M_h2o_l + M_hs_deg20_l = M_acgam_l + M_hs_deg21_l
R_GLCNACASE5ly	inactive	inactive	inactive	0	#alpha-N-acetylglucosaminidase, lysosomal: M_h2o_l + M_hs_deg24_l = M_acgam_l + M_hs_deg25_l
R_GLCNACDASg	inactive	inactive	inactive	1	#GlcNAc N-deacetylase / N-sulfotransferase: 4.0 M_h2o_g + 4.0 M_paps_g + M_hs_pre9_g = 4.0 M_h_g + 4.0 M_ac_g + 4.0 M_pap_g + M_hs_pre10_g
R_GLCNACT1g	inactive	inactive	inactive	1	#alpha-N-acetylglucosaminyltransferase I, Golgi apparatus: M_uacgam_g + M_cs_hs_linkage_g = M_h_g + M_udp_g + M_hs_pre1_g
R_GLCNACT2g	inactive	inactive	inactive	1	#alpha-N-acetylglucosaminyltransferase II: M_uacgam_g + M_hs_pre2_g = M_h_g + M_udp_g + M_hs_pre3_g
R_GLCNACT3g	inactive	inactive	inactive	1	#alpha-N-acetylglucosaminyltransferase II: M_uacgam_g + M_hs_pre4_g = M_h_g + M_udp_g + M_hs_pre5_g
R_GLCNACT4g	inactive	inactive	inactive	1	#alpha-N-acetylglucosaminyltransferase II: M_uacgam_g + M_hs_pre6_g = M_h_g + M_udp_g + M_hs_pre7_g
R_GLCNACT5g	inactive	inactive	inactive	1	#alpha-N-acetylglucosaminyltransferase II: M_uacgam_g + M_hs_pre8_g = M_h_g + M_udp_g + M_hs_pre9_g
R_GLYCLTDym	inactive	inactive	inactive	0	#Glycolate dehydrogenase (NADP), mitochondrial: M_h_m + M_nadph_m + M_glx_m = M_nadp_m + M_glyclt_m
R_GLYOXm	inactive	inactive	inactive	0	#hydroxyacylglutathione hydrolase, mitochondrial: M_h2o_m + M_lgt_S_m = M_h_m + M_lac_D_m + M_gthrd_m
R_GNMT	inactive	inactive	inactive	-1	#glycine N-methyltransferase: M_amet_c + M_gly_c = M_h_c + M_ahcys_c + M_sarcs_c
R_GPAMm_hs	inactive	inactive	inactive	0	#glycerol-3-phosphate acyltransferase: M_Rtotalcoa_m + M_glyc3p_m = M_coa_m + M_alpa_hs_m
R_GSNKm	inactive	inactive	inactive	0	#guanosine kinase (mitochondrial): M_atp_m + M_gsn_m = 2.0 M_h_m + M_adp_m + M_gmp_m
R_GTPCI	inactive	inactive	inactive	0	#GTP cyclohydrolase I: M_h2o_c + M_gtp_c = M_h_c + M_for_c + M_ahdt_c
R_GTPCIn	inactive	inactive	inactive	0	#GTP cyclohydrolase I, nuclear: M_h2o_n + M_gtp_n = M_h_n + M_for_n + M_ahdt_n
R_H8MTer_L	inactive	inactive	inactive	1	#H8 mannosyltransferase, endoplasmic reticulum: 0.1 M_dolmanp_L_r + M_gpi_hs_r = 0.1 M_dolp_L_r + M_h_r + M_m_em_3gacpail_r
R_HEXCCPT1	inactive	inactive	inactive	1	#carnitine O-palmitoyltransferase: M_crn_c + M_hexccoa_c = M_coa_c + M_hexccrn_c
R_HEXCCPT2	inactive	inactive	inactive	0	#carnitine transferase: M_coa_m + M_hexccrn_m = M_crn_m + M_hexccoa_m
R_HEXCCRNt	inactive	inactive	inactive	1	#transport into the mitochondria (carnitine): M_hexccrn_c = M_hexccrn_m
R_HGNTOR	inactive	inactive	inactive	-1	#Homogentisate:oxygen 1,2-oxidoreductase (decyclizing): M_o2_c + M_hgentis_c = M_h_c + M_4mlacac_c
R_HISTASE	inactive	inactive	inactive	0	#Histaminase: M_h2o_c + M_o2_c + M_hista_c = M_h2o2_c + M_nh4_c + M_im4act_c
R_HIStiDF	inactive	inactive	inactive	-1	#L-histidine transport via diffusion (extracellular to cytosol): M_his_L_e = M_his_L_c
R_HKYNH	inactive	inactive	inactive	-1	#3-Hydroxy-L-kynurenine hydrolase: M_h2o_c + M_hLkynr_c = M_3hanthrn_c + M_ala_L_c
R_HPYRDCm	inactive	inactive	inactive	0	#hydroxypyruvate decarboxylase, mitochondria: M_h_m + M_hpyr_m = M_co2_m + M_gcald_m
R_HS1ly	inactive	inactive	inactive	0	#heparan-N-sulfatase, lysosomal: M_h2o_l + M_hs_deg1_l = M_h_l + M_so4_l + M_hs_deg2_l
R_HS2ly	inactive	inactive	inactive	0	#heparan-N-sulfatase, lysosomal: M_h2o_l + M_hs_deg6_l = M_h_l + M_so4_l + M_hs_deg7_l
R_HS3ly	inactive	inactive	inactive	0	#heparan-N-sulfatase, lysosomal: M_h2o_l + M_hs_deg12_l = M_h_l + M_so4_l + M_hs_deg13_l
R_HS4ly	inactive	inactive	inactive	0	#heparan-N-sulfatase, lysosomal: M_h2o_l + M_hs_deg18_l = M_h_l + M_so4_l + M_hs_deg19_l
R_HSAT1ly	inactive	inactive	inactive	0	#heparan-glucosaminide N-acetyltransferase, lysosomal: M_accoa_c + M_hs_deg2_l = M_coa_c + M_h_l + M_hs_deg3_l
R_HSAT2ly	inactive	inactive	inactive	0	#heparan-glucosaminide N-acetyltransferase, lysosomal: M_accoa_c + M_hs_deg7_l = M_coa_c + M_h_l + M_hs_deg8_l
R_HSAT3ly	inactive	inactive	inactive	0	#heparan-glucosaminide N-acetyltransferase, lysosomal: M_accoa_c + M_hs_deg13_l = M_coa_c + M_h_l + M_hs_deg14_l
R_HSAT4ly	inactive	inactive	inactive	0	#heparan-glucosaminide N-acetyltransferase, lysosomal: M_accoa_c + M_hs_deg19_l = M_coa_c + M_h_l + M_hs_deg20_l
R_HSD3B13	inactive	inactive	inactive	0	#3 beta-hydroxysteroid dehydrogenase/delta 5--&gt;4-isomerase type I: M_nad_c + M_17ahprgnlone_c = M_h_c + M_nadh_c + M_17ahprgstrn_c
R_HSPASEly	inactive	inactive	inactive	0	#heparan sulfate proteoglycan protease, lysosome (endosome): M_h2o_l + M_hspg_l = M_Ser_Gly_Ala_X_Gly_l + M_hs_l
R_HSPGt	inactive	inactive	inactive	0	#heparan sulfate transport, golgi to extracellular: M_hspg_g = M_hspg_e
R_HSPGtly	inactive	inactive	inactive	0	#heparan sulfate transport, extracellular to lysosome: M_hspg_e = M_hspg_l
R_IDHPOXOX2b	inactive	inactive	inactive	-1	#Iodide:hydrogen-peroxide oxidoreductase 2: M_3ityr_L_c + M_iodine_c = M_h_c + M_i_c + M_35diotyr_c
R_IDHPOXOX3	inactive	inactive	inactive	-1	#Iodide:hydrogen-peroxide oxidoreductase 3: M_h2o2_c + M_3ityr_L_c + M_35diotyr_c = 2.0 M_h2o_c + M_2amac_c + M_triodthy_c
R_IDHPOXOX4	inactive	inactive	inactive	-1	#Iodide:hydrogen-peroxide oxidoreductase 4: M_h2o2_c + 2.0 M_35diotyr_c = 2.0 M_h2o_c + M_2amac_c + M_thyox_L_c
R_IDHPOXOXb	inactive	inactive	inactive	-1	#Iodide:hydrogen-peroxide oxidoreductase: M_iodine_c + M_tyr_L_c = M_h_c + M_i_c + M_3ityr_L_c
R_IDOAASE1ly	inactive	inactive	inactive	-1	#alpha-L-iduronidase, lysosomal: M_h2o_l + M_hs_deg4_l = M_hs_deg5_l + M_idour_l
R_IDOAASE2ly	inactive	inactive	inactive	-1	#alpha-L-iduronidase, lysosomal: M_h2o_l + M_hs_deg16_l = M_idour_l + M_hs_deg17_l
R_IDOAASE3ly	inactive	inactive	inactive	-1	#alpha-L-iduronidase, lysosomal: M_h2o_l + M_hs_deg22_l = M_idour_l + M_hs_deg23_l
R_IMACTD	inactive	inactive	inactive	1	#Imidazole acetaldeyde dehydrogenase: M_h2o_c + M_nad_c + M_im4act_c = 2.0 M_h_c + M_nadh_c + M_im4ac_c
R_IMACTD_m	inactive	inactive	inactive	1	#Imidazole acetaldeyde dehydrogenase (mito): M_h2o_m + M_nad_m + M_im4act_m = 2.0 M_h_m + M_nadh_m + M_im4ac_m
R_INSKm	inactive	inactive	inactive	0	#insosine kinase, mitochondrial: M_atp_m + M_ins_m = 2.0 M_h_m + M_adp_m + M_imp_m
R_KYN	inactive	inactive	inactive	-1	#kynureninase: M_h2o_c + M_Lkynr_c = M_h_c + M_ala_L_c + M_anth_c
R_KYN3OX	inactive	inactive	inactive	-1	#kynurenine 3-monooxygenase: M_o2_c + M_h_c + M_nadph_c + M_Lkynr_c = M_h2o_c + M_nadp_c + M_hLkynr_c
R_LACZly	inactive	inactive	inactive	1	#b-galactosidase,lysosomal: M_h2o_l + M_lcts_l = M_gal_l + M_glc_D_l
R_LCADi_Dm	inactive	inactive	inactive	1	#lactaldehyde dehydrogenase, mitochondrial: M_h2o_m + M_nad_m + M_lald_D_m = 2.0 M_h_m + M_nadh_m + M_lac_D_m
R_LCADim	inactive	inactive	inactive	1	#lactaldehyde dehydrogenase, mitochondrial: M_h2o_m + M_nad_m + M_lald_L_m = 2.0 M_h_m + M_nadh_m + M_lac_L_m
R_LCAT1e	inactive	inactive	inactive	-1	#Lecithin-cholesterol acyltransferase: M_chsterol_e + M_pchol_hs_e = M_lpchol_hs_e + M_xolest2_hs_e
R_LCTStl	inactive	inactive	inactive	0	#lactose transport from cytosol to lysosome (via autophagocytosis): M_lcts_c = M_lcts_l
R_LGNCCPT1	inactive	inactive	inactive	1	#carnitine O-palmitoyltransferase: M_crn_c + M_lgnccoa_c = M_coa_c + M_lgnccrn_c
R_LGNCCPT2	inactive	inactive	inactive	0	#transport into the mitochondria (carnitine): M_coa_m + M_lgnccrn_m = M_crn_m + M_lgnccoa_m
R_LGNCCRNt	inactive	inactive	inactive	1	#transport into the mitochondria (carnitine): M_lgnccrn_c = M_lgnccrn_m
R_LINKDEG1ly	inactive	inactive	inactive	0	#degradation of proteoglycan linkage region, lysosomal: 3.0 M_h2o_l + M_hs_deg25_l = 2.0 M_gal_l + M_glcur_l + M_xyl_D_l
R_LIPOti	inactive	inactive	inactive	1	#Lipoate transport via sodium symport: M_h2o_c + M_atp_c + M_na1_e + M_lipoate_e + 3.0 M_h_c = M_adp_c + M_h_c + M_pi_c + M_na1_c + M_lipoate_c
R_LNS14DM	inactive	inactive	inactive	-1	#cytochrome P450 lanosterol 14-alpha-demethylase (NADP): 3.0 M_o2_c + 2.0 M_h_c + 3.0 M_nadph_c + M_lanost_c = 4.0 M_h2o_c + 3.0 M_nadp_c + M_for_c + M_44mctr_c
R_LPS	inactive	inactive	inactive	-1	#lipase: M_h2o_c + M_tag_hs_c = M_h_c + M_Rtotal3_c + M_dag_hs_c
R_LPS2	inactive	inactive	inactive	-1	#lipase: M_h2o_c + M_dag_hs_c = M_h_c + M_Rtotal_c + M_mag_hs_c
R_LPS2e	inactive	inactive	inactive	-1	#lipase, extracellular: M_h2o_e + M_dag_hs_e = M_h_e + M_mag_hs_e + M_Rtotal_e
R_LPS3e	inactive	inactive	inactive	-1	#lipase, extracellular: M_h2o_e + M_mag_hs_e = M_h_e + M_glyc_e + M_Rtotal2_e
R_LRAT	inactive	inactive	inactive	-1	#Lecithin retinol acyltransferase: M_pchol_hs_c + M_retinol_c = M_lpchol_hs_c + M_retfa_c
R_LTDCL	inactive	inactive	inactive	-1	#L-Tryptophan decarboxy-lyase: M_h_c + M_trp_L_c = M_co2_c + M_trypta_c
R_LYSMTF1n	inactive	inactive	inactive	1	#histone-lysine N-methyltransferase, nuclear: M_amet_n + M_peplys_n = M_ahcys_n + M_Nmelys_n
R_LYSMTF2n	inactive	inactive	inactive	1	#histone-lysine N-methyltransferase, nuclear: M_amet_n + M_Nmelys_n = M_ahcys_n + M_Ndmelys_n
R_LYSMTF3n	inactive	inactive	inactive	1	#histone-lysine N-methyltransferase, nuclear: M_amet_n + M_Ndmelys_n = M_ahcys_n + M_Ntmelys_n
R_MACACI	inactive	inactive	inactive	0	#maleylacetoacetate isomerase: M_4mlacac_c = M_4fumacac_c
R_MACOXO	inactive	inactive	inactive	0	#3-Methylimidazole acetaldehyde:NAD+ oxidoreductase: M_h2o_c + M_nad_c + M_3mldz_c = 2.0 M_h_c + M_nadh_c + M_3mlda_c
R_MALTe	inactive	inactive	inactive	-1	#alpha-glucosidase, extracellular: M_h2o_e + M_malt_e = 2.0 M_glc_D_e
R_MALTly	inactive	inactive	inactive	1	#alpha-glucosidase, lysosomal: M_h2o_l + M_malt_l = 2.0 M_glc_D_l
R_MAOLNOR	inactive	inactive	inactive	0	#monoamine oxidase (L-Normetanephrine): M_h2o_c + M_o2_c + M_normete_L_c = M_h2o2_c + M_nh4_c + M_3m4hpga_c
R_MCDp	inactive	inactive	inactive	0	#Malonyl-CoA Decarboxylase peroxisomal: M_h_x + M_malcoa_x = M_accoa_x + M_co2_x
R_ME2	inactive	inactive	inactive	-1	#malic enzyme (NADP): M_nadp_c + M_mal_L_c = M_pyr_c + M_nadph_c + M_co2_c
R_MELATN23DOX	inactive	inactive	inactive	0	#Melatonin:oxygen 2,3-dioxygenase (indole-decyclizing): M_o2_c + M_melatn_c = M_fna5moxam_c
R_MESCOALm	inactive	inactive	inactive	0	#Mesaconyl-CoA pyruvate-lyase: M_h2o_m + M_mescoa_m = M_pyr_m + M_accoa_m
R_MHISOR	inactive	inactive	inactive	0	#N-Methylhistamine:oxygen oxidoreductase (deaminating): M_h2o_c + M_o2_c + M_mhista_c = M_h2o2_c + M_nh4_c + M_3mldz_c
R_MI13456PK	inactive	inactive	inactive	0	#inositol-1,3,4,5,6-pentakisphosphate 2-kinase: M_atp_c + M_mi13456p_c + 2.0 M_h_c = M_adp_c + M_minohp_c
R_MI1345PKn	inactive	inactive	inactive	-1	#inositol-1,3,4,5-triphosphate 6-kinase, nucleus: M_atp_n + M_mi1345p_n = M_h_n + M_adp_n + M_mi13456p_n
R_MI1346PKn	inactive	inactive	inactive	-1	#inositol-1,3,4,6-tetrakisphosphate 5-kinase, nucleus: M_atp_n + M_mi1346p_n = M_h_n + M_adp_n + M_mi13456p_n
R_MI134PK	inactive	inactive	inactive	0	#inositol-1,3,4-trisphosphate 6-kinase: M_atp_c + M_mi134p_c + 2.0 M_h_c = M_adp_c + M_mi1346p_c
R_MI1456PKn	inactive	inactive	inactive	-1	#inositol-1,4,5,6- tetrakisphosphate 3-kinase, nucleus: M_atp_n + M_mi1456p_n = M_h_n + M_adp_n + M_mi13456p_n
R_MI145P6Kn	inactive	inactive	inactive	-1	#inositol-1,4,5-triphosphate 6-kinase, nucleus: M_atp_n + M_mi145p_n = M_h_n + M_adp_n + M_mi1456p_n
R_MI145PKn	inactive	inactive	inactive	-1	#inositol-1,4,5-trisphosphate 3-kinase, nucleus: M_atp_n + M_mi145p_n = M_h_n + M_adp_n + M_mi1345p_n
R_MI3456PK	inactive	inactive	inactive	0	#inositol-3,4,5,6-tetrakisphosphate 1-kinase: M_atp_c + M_mi3456p_c + 2.0 M_h_c = M_adp_c + M_mi13456p_c
R_MLTG1	inactive	inactive	inactive	0	#Maltodextrin glucosidase (maltotriose): M_h2o_c + M_malttr_c = M_glc_D_c + M_malt_c
R_MLTG1e	inactive	inactive	inactive	-1	#Maltodextrin glucosidase (maltotriose), extracellular: M_h2o_e + M_malttr_e = M_glc_D_e + M_malt_e
R_MLTG1ly	inactive	inactive	inactive	1	#Maltodextrin glucosidase (maltotriose), lysosome: M_h2o_l + M_malttr_l = M_glc_D_l + M_malt_l
R_MMCD	inactive	inactive	inactive	0	#Methylmalonyl-CoA decarboxylase: M_h_c + M_mmcoa_S_c = M_co2_c + M_ppcoa_c
R_MMCDp	inactive	inactive	inactive	0	#Methylmalonyl-CoA decarboxylase, peroxisomal: M_h_x + M_mmcoa_S_x = M_co2_x + M_ppcoa_x
R_NABTNO	inactive	inactive	inactive	1	#N4-Acetylaminobutanal:NAD+ oxidoreductase: M_h2o_c + M_nad_c + M_n4abutn_c = 2.0 M_h_c + M_nadh_c + M_4aabutn_c
R_NABTNOm	inactive	inactive	inactive	1	#N4-Acetylaminobutanal:NAD+ oxidoreductase (m): M_h2o_m + M_nad_m + M_n4abutn_m = 2.0 M_h_m + M_nadh_m + M_4aabutn_m
R_NADK	inactive	inactive	inactive	1	#NAD kinase: M_atp_c + M_nad_c + 2.0 M_h_c = M_adp_c + M_nadp_c
R_NADPN	inactive	inactive	inactive	0	#NADP nucleosidase: M_h2o_c + M_nadp_c = M_h_c + M_ncam_c + M_adprbp_c
R_NMNATm	inactive	inactive	inactive	0	#nicotinamide-nucleotide adenylyltransferase, mitochondrial: M_atp_m + M_nmn_m = M_nad_m + M_ppi_m
R_NMPTRCOX	inactive	inactive	inactive	0	#N-Methylputrescine:oxygen oxidoreductase (deaminating): M_o2_c + M_nmptrc_c = M_h2o2_c + M_nh4_c + M_1mpyr_c
R_NNATm	inactive	inactive	inactive	0	#nicotinate-nucleotide adenylyltransferase, mitochondrial: M_atp_m + M_nicrnt_m = M_ppi_m + M_dnad_m
R_NRVNCCPT1	inactive	inactive	inactive	1	#carnitine O-palmitoyltransferase: M_crn_c + M_nrvnccoa_c = M_coa_c + M_nrvnccrn_c
R_NRVNCCPT2	inactive	inactive	inactive	0	#carnitine transferase: M_coa_m + M_nrvnccrn_m = M_crn_m + M_nrvnccoa_m
R_NRVNCCRNt	inactive	inactive	inactive	1	#transport into the mitochondria (carnitine): M_nrvnccrn_c = M_nrvnccrn_m
R_NS26T2g	inactive	inactive	inactive	-1	#alpha-N-acetylgalactosaminide alpha-2,6-sialyltransferase: M_cmpacna_g + M_sT_antigen_g = M_h_g + M_cmp_g + M_dsT_antigen_g
R_NS26Tg	inactive	inactive	inactive	-1	#alpha-N-acetylgalactosaminide alpha-2,6-sialyltransferase: M_cmpacna_g + M_Tn_antigen_g = M_h_g + M_cmp_g + M_sTn_antigen_g
R_NTD12	inactive	inactive	inactive	0	#5'-nucleotidase (dIMP): M_h2o_c + M_dimp_c = M_pi_c + M_din_c
R_NTD2l	inactive	inactive	inactive	1	#5'-nucleotidase (UMP), lysosome: M_h2o_l + M_ump_l = M_pi_l + M_uri_l
R_NTD3l	inactive	inactive	inactive	1	#5'-nucleotidase (dCMP), lysosomal: M_h2o_l + M_dcmp_l = M_pi_l + M_dcyt_l
R_NTD4l	inactive	inactive	inactive	1	#5'-nucleotidase (CMP), lysosome: M_h2o_l + M_cmp_l = M_pi_l + M_cytd_l
R_NTD5l	inactive	inactive	inactive	1	#5'-nucleotidase (dTMP), lysosomal: M_h2o_l + M_dtmp_l = M_pi_l + M_thymd_l
R_NTD6l	inactive	inactive	inactive	1	#5'-nucleotidase (dAMP), lysosome: M_h2o_l + M_damp_l = M_pi_l + M_dad_2_l
R_NTD7l	inactive	inactive	inactive	1	#5'-nucleotidase (AMP), lysosome: M_h2o_l + M_amp_l = M_adn_l + M_pi_l
R_NTD8l	inactive	inactive	inactive	1	#5'-nucleotidase (dGMP), lysosomal: M_h2o_l + M_dgmp_l = M_pi_l + M_dgsn_l
R_NTD9l	inactive	inactive	inactive	1	#5'-nucleotidase (GMP), lysosome: M_h2o_l + M_gmp_l = M_pi_l + M_gsn_l
R_NTPP10	inactive	inactive	inactive	1	#Nucleoside triphosphate pyrophosphorylase (ditp): M_h2o_c + M_ditp_c = M_h_c + M_ppi_c + M_dimp_c
R_NTPP11	inactive	inactive	inactive	1	#Nucleoside triphosphate pyrophosphorylase (xtp): M_h2o_c + M_xtp_c = M_h_c + M_ppi_c + M_xmp_c
R_NTPP9	inactive	inactive	inactive	1	#Nucleoside triphosphate pyrophosphorylase (itp): M_h2o_c + M_itp_c = M_h_c + M_ppi_c + M_imp_c
R_O16G1e	inactive	inactive	inactive	-1	#oligo-1,6-glucosidase (glygn4 -&gt; glygn5), extracellular: M_h2o_e + M_glygn4_e = M_glc_D_e + M_glygn5_e
R_O16G2e	inactive	inactive	inactive	-1	#oligo-1,6-glucosidase (strch2 -&gt;strch3), extracellular: M_h2o_e + M_strch2_e = M_glc_D_e + M_malt_e
R_OCOAT1m	inactive	inactive	inactive	-1	#3-oxoacid CoA-transferase: M_acac_m + M_succoa_m = M_aacoa_m + M_succ_m
R_OIVD1m	inactive	inactive	inactive	-1	#2-oxoisovalerate dehydrogenase (acylating; 4-methyl-2-oxopentaoate), mitochondrial: M_coa_m + M_nad_m + M_4mop_m = M_co2_m + M_nadh_m + M_ivcoa_m
R_OIVD2m	inactive	inactive	inactive	-1	#2-oxoisovalerate dehydrogenase (acylating; 3-methyl-2-oxobutanoate), mitochondrial: M_coa_m + M_nad_m + M_3mob_m = M_co2_m + M_nadh_m + M_ibcoa_m
R_OIVD3m	inactive	inactive	inactive	-1	#2-oxoisovalerate dehydrogenase (acylating; 3-methyl-2-oxopentanoate), mitochondrial: M_coa_m + M_nad_m + M_3mop_m = M_co2_m + M_nadh_m + M_2mbcoa_m
R_P45011B11m	inactive	inactive	inactive	0	#Steroid 11-beta-hydroxylase: M_11docrtstrn_m + M_h_m + M_nadph_m + M_o2_m = M_h2o_m + M_nadp_m + M_crtstrn_m
R_P45011B12m	inactive	inactive	inactive	0	#Steroid 11-beta-hydroxylase: M_11docrtsl_m + M_h_m + M_nadph_m + M_o2_m = M_h2o_m + M_nadp_m + M_crtsl_m
R_P45011B21m	inactive	inactive	inactive	-1	#Steroid 11-beta-hydroxylase: M_11docrtstrn_m + M_h_m + M_nadph_m + 2.0 M_o2_m = 2.0 M_h2o_m + M_nadp_m + M_aldstrn_m
R_P45027A11m	inactive	inactive	inactive	-1	#5-beta-cholestane-3-alpha,7-alpha,12-alpha-triol 27-hydroxylase: M_h_m + M_nadph_m + M_o2_m + M_xoltriol_m = M_h2o_m + M_nadp_m + M_xoltetrol_m
R_P45027A12m	inactive	inactive	inactive	-1	#5-beta-cholestane-3-alpha,7-alpha,12-alpha-triol 27-hydroxylase: M_nadp_m + M_xoltetrol_m = M_h_m + M_nadph_m + M_thcholst_m
R_P45027A13m	inactive	inactive	inactive	-1	#5-beta-cholestane-3-alpha,7-alpha,12-alpha-triol 27-hydroxylase: M_nadph_m + M_o2_m + M_thcholst_m = M_h2o_m + M_nadp_m + M_thcholstoic_m
R_P45027A14m	inactive	inactive	inactive	-1	#5-beta-cytochrome P450, family 27, subfamily A, polypeptide 1: M_h_m + M_nadph_m + M_o2_m + M_xol7ah2_m = M_h2o_m + M_nadp_m + M_xol7ah3_m
R_P45027A15m	inactive	inactive	inactive	-1	#5-beta-cytochrome P450, family 27, subfamily A, polypeptide 1: M_h_m + M_nadph_m + M_o2_m + M_xol7ah3_m = 2.0 M_h2o_m + M_nadp_m + M_xol7ah2al_m
R_P45027A16m	inactive	inactive	inactive	-1	#Cytochrome P450 27: M_nadph_m + M_o2_m + M_xol7ah2al_m = M_h2o_m + M_nadp_m + M_dhcholestanate_m
R_P45027A1m	inactive	inactive	inactive	-1	#Cytochrome P450 27: M_h_m + M_nadph_m + M_o2_m + M_chsterol_m = M_h2o_m + M_nadp_m + M_xol27oh_m
R_P4502C8	inactive	inactive	inactive	-1	#cytochrome P450 2C8: M_o2_c + M_h_c + M_nadph_c + M_taxol_c = M_h2o_c + M_nadp_c + M_htaxol_c
R_P4502F1	inactive	inactive	inactive	-1	#cytochrome P450 2F1: M_o2_c + M_h_c + M_nadph_c + M_npthl_c = M_h2o_c + M_nadp_c + M_onpthl_c
R_P4503A4	inactive	inactive	inactive	0	#cytochrome P450 3A4: M_o2_c + M_h_c + M_nadph_c + M_nifedipine_c = M_h2o_c + M_nadp_c + M_hnifedipine_c
R_P4503A5	inactive	inactive	inactive	-1	#cytochrome P450 3A5: M_o2_c + M_h_c + M_nadph_c + M_aflatoxin_c = M_h2o_c + M_nadp_c + M_eaflatoxin_c
R_PACCOAL	inactive	inactive	inactive	0	#phenylacetate-CoA ligase: M_atp_c + M_coa_c + M_pac_c = M_amp_c + M_ppi_c + M_phaccoa_c
R_PCLAD	inactive	inactive	inactive	0	#picolinic acid decarboxylase: M_h_c + M_cmusa_c = M_co2_c + M_am6sa_c
R_PCt	inactive	inactive	inactive	-1	#phosphatidylcholine transporter: M_h2o_c + M_atp_c + M_pchol_hs_c + 3.0 M_h_c = M_adp_c + M_h_c + M_pi_c + M_pchol_hs_e
R_PDE1g	inactive	inactive	inactive	0	#3',5'-cyclic-nucleotide phosphodiesterase,Golgi: M_h2o_g + M_camp_g = M_h_g + M_amp_g
R_PDE4g	inactive	inactive	inactive	0	#3',5'-cyclic-nucleotide phosphodiesterase, Golgi: M_h2o_g + M_35cgmp_g = M_h_g + M_gmp_g
R_PDHm	inactive	inactive	inactive	-1	#pyruvate dehydrogenase: M_coa_m + M_nad_m + M_pyr_m = M_co2_m + M_nadh_m + M_accoa_m
R_PEAMNO	inactive	inactive	inactive	0	#Phenethylamine oxidase: M_h2o_c + M_o2_c + M_peamn_c = M_h2o2_c + M_nh4_c + M_pacald_c
R_PEPCK	inactive	inactive	inactive	-1	#Phosphoenolpyruvate carboxykinase (GTP): M_oaa_c + M_gtp_c = M_co2_c + M_pep_c + M_gdp_c
R_PGLYCP	inactive	inactive	inactive	0	#Phosphoglycolate phosphatase: M_h2o_c + M_2pglyc_c = M_pi_c + M_glyclt_c
R_PHACCOAGLNAC	inactive	inactive	inactive	0	#Phenylacetyl-CoA:L-glutamine alpha-N-phenylacetyltransferase: M_gln_L_c + M_phaccoa_c = M_coa_c + M_pheacgln_c
R_PHYCBOXL	inactive	inactive	inactive	-1	#L-Phenylalanine carboxy-lyase: M_h_c + M_phe_L_c = M_co2_c + M_peamn_c
R_PI45PLCn	inactive	inactive	inactive	0	#phosphatidylinositol 4,5-bisphosphate phospholipase C, nucleus: M_h2o_n + M_pail45p_hs_n = M_h_n + M_dag_hs_n + M_mi145p_n
R_PLA2	inactive	inactive	inactive	0	#phospholipase A2: M_h2o_c + M_ak2gchol_hs_c = M_h_c + M_Rtotal2_c + M_ak2lgchol_hs_c
R_PMI12346PH	inactive	inactive	inactive	1	#5-diphosphoinositol-1,2,3,4,6-pentakisphosphate diphosphohydrolase: M_h2o_c + M_ppmi12346p_c = M_h_c + M_pi_c + M_minohp_c
R_PMI12346PHn	inactive	inactive	inactive	1	#5-diphosphoinositol-1,2,3,4,6-pentakisphosphate diphosphohydrolase, nuclear: M_h2o_n + M_ppmi12346p_n = M_h_n + M_minohp_n + M_pi_n
R_PMI1346PH	inactive	inactive	inactive	1	#diphosphoinositol-1,3,4,6-tetrakisphosphate diphosphohydrolase: M_h2o_c + M_ppmi1346p_c = M_h_c + M_pi_c + M_mi13456p_c
R_PMI1346PHn	inactive	inactive	inactive	1	#diphosphoinositol-1,3,4,6-tetrakisphosphate diphosphohydrolase, nucleus: M_h2o_n + M_ppmi1346p_n = M_h_n + M_mi13456p_n + M_pi_n
R_PNTKm	inactive	inactive	inactive	1	#pantothenate kinase (mitochondrial): M_atp_m + M_pnto_R_m = 2.0 M_h_m + M_adp_m + M_4ppan_m
R_PPA2	inactive	inactive	inactive	0	#inorganic triphosphatase: M_h2o_c + M_pppi_c = M_h_c + M_pi_c + M_ppi_c
R_PPA2m	inactive	inactive	inactive	0	#inorganic triphosphatase, mitochondrial: M_h2o_m + M_pppi_m = M_h_m + M_pi_m + M_ppi_m
R_PPOR	inactive	inactive	inactive	-1	#Phenylpyruvate:oxygen oxidoreductase (hydroxylating,decarboxylating): M_o2_c + M_phpyr_c = M_co2_c + M_2hyoxplac_c
R_PRDXl	inactive	inactive	inactive	-1	#Peroxidase (multiple substrates): M_h2o2_l + M_meoh_l = 2.0 M_h2o_l + M_fald_l
R_PRO1xm	inactive	inactive	inactive	-1	#proline oxidase (NAD), mitochondrial: M_nad_m + M_pro_L_m = 2.0 M_h_m + M_nadh_m + M_1pyr5c_m
R_PROD2	inactive	inactive	inactive	-1	#Proline dehydrogenase: M_fad_c + M_pro_L_c = M_h_c + M_fadh2_c + M_1pyr5c_c
R_PROD2m	inactive	inactive	inactive	-1	#Proline dehydrogenase (m): M_fad_m + M_pro_L_m = M_h_m + M_fadh2_m + M_1pyr5c_m
R_PRPNCOAHYDx	inactive	inactive	inactive	0	#Propenoyl-CoA hydrolase (x): M_h2o_x + M_prpncoa_x = M_3hpcoa_x
R_PTE2x	inactive	inactive	inactive	1	#peroxisomal acyl-CoA thioesterase: M_pmtcoa_x + M_h2o_x = M_h_x + M_coa_x + M_hdca_x
R_PTE5x	inactive	inactive	inactive	1	#peroxisomal acyl-CoA thioesterase: M_h2o_x + M_adrncoa_x = M_h_x + M_coa_x + M_adrn_x
R_PTHPS	inactive	inactive	inactive	1	#6-pyruvoyltetrahydropterin synthase: M_ahdt_c = M_pppi_c + M_6pthp_c
R_PTHPSn	inactive	inactive	inactive	1	#6-pyruvoyltetrahydropterin synthase, nuclear: M_ahdt_n = M_pppi_n + M_6pthp_n
R_PTRCAT1	inactive	inactive	inactive	1	#Putrescine acetyltransferase: M_accoa_c + M_ptrc_c = M_h_c + M_coa_c + M_aprut_c
R_PYDXDH	inactive	inactive	inactive	-1	#pyridoxal dehydrogenase: M_h2o_c + M_o2_c + M_pydx_c = M_h2o2_c + M_4pyrdx_c
R_PYLALDOX	inactive	inactive	inactive	1	#Perillyl aldehyde:NAD+ oxidoreductase: M_h2o_c + M_nad_c + M_pylald_c = 2.0 M_h_c + M_nadh_c + M_peracd_c
R_PYLALDOXm	inactive	inactive	inactive	1	#Perillyl aldehyde:NAD+ oxidoreductase (m): M_h2o_m + M_nad_m + M_pylald_m = 2.0 M_h_m + M_nadh_m + M_peracd_m
R_QUILSYN	inactive	inactive	inactive	0	#Quinolinate Synthase (Eukaryotic): M_cmusa_c = M_h2o_c + M_h_c + M_quln_c
R_RBK_D	inactive	inactive	inactive	0	#D-ribulokinase: M_atp_c + M_rbl_D_c + 2.0 M_h_c = M_adp_c + M_ru5p_D_c
R_RETNCOA	inactive	inactive	inactive	0	#Retinoyl CoA formation: M_atp_c + M_coa_c + M_retn_c = M_amp_c + M_ppi_c + M_retncoa_c
R_RNDR2	inactive	inactive	inactive	-1	#ribonucleoside-diphosphate reductase (GDP): M_gdp_c + M_trdrd_c = M_h2o_c + M_dgdp_c + M_trdox_c
R_RNDR3	inactive	inactive	inactive	-1	#ribonucleoside-diphosphate reductase (CDP): M_cdp_c + M_trdrd_c = M_h2o_c + M_dcdp_c + M_trdox_c
R_RNDR4	inactive	inactive	inactive	-1	#ribonucleoside-diphosphate reductase (UDP): M_udp_c + M_trdrd_c = M_h2o_c + M_dudp_c + M_trdox_c
R_RTOTAL2CRNCPT1	inactive	inactive	inactive	1	#carnitine fatty-acyl transferase: M_crn_c + M_Rtotal2coa_c = M_coa_c + M_Rtotal2crn_c
R_RTOTAL2CRNCPT2	inactive	inactive	inactive	0	#R group transport into the mitochondria: M_coa_m + M_Rtotal2crn_m = M_crn_m + M_Rtotal2coa_m
R_RTOTAL2CRNt	inactive	inactive	inactive	1	#R group transport into the mitochondria: M_Rtotal2crn_c = M_Rtotal2crn_m
R_RTOTAL3CRNCPT1	inactive	inactive	inactive	1	#carnitine fatty-acyl transferase: M_crn_c + M_Rtotal3coa_c = M_coa_c + M_Rtotal3crn_c
R_RTOTAL3CRNCPT2	inactive	inactive	inactive	0	#R group transport into the mitochondria: M_coa_m + M_Rtotal3crn_m = M_crn_m + M_Rtotal3coa_m
R_RTOTAL3CRNt	inactive	inactive	inactive	1	#R group transport into the mitochondria: M_Rtotal3crn_c = M_Rtotal3crn_m
R_RTOTALCRNCPT1	inactive	inactive	inactive	1	#carnitine fatty-acyl transferase: M_crn_c + M_Rtotalcoa_c = M_coa_c + M_Rtotalcrn_c
R_RTOTALCRNCPT2	inactive	inactive	inactive	0	#R group transport into the mitochondria: M_coa_m + M_Rtotalcrn_m = M_crn_m + M_Rtotalcoa_m
R_RTOTALCRNt	inactive	inactive	inactive	1	#R group transport into the mitochondria: M_Rtotalcrn_c = M_Rtotalcrn_m
R_S23Tg	inactive	inactive	inactive	0	#beta-galactoside alpha-2,3-sialyltransferase (T antigen): M_T_antigen_g + M_cmpacna_g = M_h_g + M_cmp_g + M_sT_antigen_g
R_S2T1g	inactive	inactive	inactive	0	#chondroitin 2-sulfotransferase, Golgi: M_paps_g + M_cs_c_d_e_pre1_g = M_h_g + M_pap_g + M_cs_d_pre2_g
R_S2T2g	inactive	inactive	inactive	0	#chondroitin 2-sulfotransferase, Golgi: M_paps_g + M_cs_d_pre5_g = M_h_g + M_cspg_d_g + M_pap_g
R_S2T3g	inactive	inactive	inactive	0	#uronyl 2-sulfotransferase, Golgi: M_paps_g + M_cs_b_pre5_g = M_h_g + M_cspg_b_g + M_pap_g
R_S2T4g	inactive	inactive	inactive	1	#uronyl 2-sulfotransferase, Golgi: 2.0 M_paps_g + M_hs_pre11_g = 2.0 M_h_g + 2.0 M_pap_g + M_hs_pre12_g
R_S2TASE1ly	inactive	inactive	inactive	-1	#iduronate-2-sulfatase, lysosomal: M_h2o_l + M_hs_deg15_l = M_h_l + M_so4_l + M_hs_deg16_l
R_S2TASE2ly	inactive	inactive	inactive	-1	#iduronate-2-sulfatase, lysosomal: M_h2o_l + M_hs_deg21_l = M_h_l + M_so4_l + M_hs_deg22_l
R_S3T1g	inactive	inactive	inactive	0	#heparin-glucosamine 3-O-sulfotransferase: M_paps_g + M_hs_pre13_g = M_h_g + M_pap_g + M_hs_pre14_g
R_S3T2g	inactive	inactive	inactive	0	#heparin-glucosamine 3-O-sulfotransferase: M_paps_g + M_hs_pre14_g = M_h_g + M_pap_g + M_hs_pre15_g
R_S3T3g	inactive	inactive	inactive	0	#heparin-glucosamine 3-O-sulfotransferase: M_paps_g + M_hs_pre15_g = M_h_g + M_pap_g + M_hspg_g
R_S4T1g	inactive	inactive	inactive	1	#chondroitin 4-sulfotransferase, Golgi apparatus: 2.0 M_paps_g + M_cs_pre_g = 2.0 M_h_g + 2.0 M_pap_g + M_cs_a_b_e_pre1_g
R_S4T2g	inactive	inactive	inactive	1	#chondroitin 4-sulfotransferase, Golgi apparatus: M_paps_g + M_cs_a_b_pre3_g = M_h_g + M_cspg_a_g + M_pap_g
R_S4T3g	inactive	inactive	inactive	1	#chondroitin 4-sulfotransferase, Golgi apparatus: M_paps_g + M_cs_e_pre4_g = M_h_g + M_pap_g + M_cs_e_pre5a_g
R_S4T4g	inactive	inactive	inactive	0	#chondroitin 4-sulfotransferase, Golgi apparatus: 2.0 M_paps_g + M_cs_c_d_e_pre1_g = 2.0 M_h_g + 2.0 M_pap_g + M_cs_e_pre2_g
R_S4T5g	inactive	inactive	inactive	0	#chondroitin 4-sulfotransferase, Golgi apparatus: M_paps_g + M_cs_e_pre5b_g = M_h_g + M_cspg_e_g + M_pap_g
R_S4T6g	inactive	inactive	inactive	1	#chondroitin 4-sulfotransferase, Golgi apparatus: M_paps_g + M_cs_b_pre4_g = M_h_g + M_pap_g + M_cs_b_pre5_g
R_S6T19g	inactive	inactive	inactive	0	#chondroitin 6-sulfotransferase, Golgi apparatus: 2.0 M_paps_g + M_cs_pre_g = 2.0 M_h_g + 2.0 M_pap_g + M_cs_c_d_e_pre1_g
R_S6T20g	inactive	inactive	inactive	0	#chondroitin 6-sulfotransferase, Golgi apparatus: M_paps_g + M_cs_c_pre3_g = M_h_g + M_cspg_c_g + M_pap_g
R_S6T21g	inactive	inactive	inactive	0	#chondroitin 6-sulfotransferase, Golgi apparatus: M_paps_g + M_cs_d_pre4_g = M_h_g + M_pap_g + M_cs_d_pre5_g
R_S6T22g	inactive	inactive	inactive	-1	#chondroitin 6-sulfotransferase, Golgi apparatus: 2.0 M_paps_g + M_cs_a_b_e_pre1_g = 2.0 M_h_g + 2.0 M_pap_g + M_cs_e_pre2_g
R_S6T23g	inactive	inactive	inactive	-1	#chondroitin 6-sulfotransferase, Golgi apparatus: M_paps_g + M_cs_e_pre5a_g = M_h_g + M_cspg_e_g + M_pap_g
R_S6T24g	inactive	inactive	inactive	0	#chondroitin 6-sulfotransferase, Golgi apparatus: M_paps_g + M_cs_e_pre4_g = M_h_g + M_pap_g + M_cs_e_pre5b_g
R_S6T25g	inactive	inactive	inactive	0	#heparan sulfate 6-sulfotransferase, Golgi apparatus: 3.0 M_paps_g + M_hs_pre12_g = 3.0 M_h_g + 3.0 M_pap_g + M_hs_pre13_g
R_SACCD3m	inactive	inactive	inactive	-1	#saccharopine dehydrogenase (NADP, L-lysine forming), mitochondrial: M_h_m + M_nadph_m + M_akg_m + M_lys_L_m = M_h2o_m + M_nadp_m + M_saccrp_L_m
R_SACCD4m	inactive	inactive	inactive	-1	#saccharopine dehydrogenase (NAD, L-glutamate forming), mitochondrial: M_h2o_m + M_nadp_m + M_saccrp_L_m = M_h_m + M_nadph_m + M_glu_L_m + M_L2aadp6sa_m
R_SALMCOM	inactive	inactive	inactive	1	#S-Adenosyl-L-methionine:catechol O-methyltransferase: M_amet_c + M_nrpphr_c = M_h_c + M_ahcys_c + M_normete_L_c
R_SAMHISTA	inactive	inactive	inactive	-1	#S-Adenosyl-L-methionine:histamine N-tele-methyltransferase: M_amet_c + M_hista_c = M_h_c + M_ahcys_c + M_mhista_c
R_SARCOXp	inactive	inactive	inactive	0	#sarcosine oxidase, peroxisomal: M_o2_x + M_h2o_x + M_sarcs_x = M_h2o2_x + M_gly_x + M_fald_x
R_SARCStex	inactive	inactive	inactive	0	#Sarcosine transport (extracellular to cytosol): M_sarcs_e = M_sarcs_c
R_SARCStm	inactive	inactive	inactive	0	#Sarcosine transport (mitochondrial): M_sarcs_c = M_sarcs_m
R_SARCStp	inactive	inactive	inactive	0	#Sarcosine transport (peroxisomal): M_sarcs_c = M_sarcs_x
R_SARDHm	inactive	inactive	inactive	-1	#Sarcosine dehydrogenase (m): M_fad_m + M_sarcs_m + M_thf_m = M_fadh2_m + M_gly_m + M_mlthf_m
R_SEAHCYSHYD	inactive	inactive	inactive	1	#Se-Adenosylselenohomocysteine hydrolase: M_h2o_c + M_seahcys_c = M_adn_c + M_selhcys_c
R_SELADT	inactive	inactive	inactive	1	#selenate adenylyltransferase: M_atp_c + M_h_c + M_sel_c = M_ppi_c + M_adsel_c
R_SELCYSLY	inactive	inactive	inactive	0	#selenocysteine lyase: M_dtt_c + M_selcys_c = M_h_c + M_ala_L_c + M_dttOX_c + M_seln_c
R_SELCYSLY2	inactive	inactive	inactive	0	#selenocysteine lyase: M_pdx5p_c + M_selcys_c = M_h_c + M_ala_L_c + M_pydx5p_c + M_seln_c
R_SELCYSTGL	inactive	inactive	inactive	1	#selanocystathionine g-lyase: M_h2o_c + M_selcyst_c = M_nh4_c + M_2obut_c + M_selcys_c
R_SELCYSTS	inactive	inactive	inactive	0	#selanocystathionine beta-synthase: M_ser_L_c + M_selhcys_c = M_h2o_c + M_selcyst_c
R_SELMETAT	inactive	inactive	inactive	0	#selenomethionine adenosyltransferase: M_h2o_c + M_atp_c + M_selmeth_c = M_pi_c + M_ppi_c + M_seasmet_c
R_SELNPS	inactive	inactive	inactive	1	#Selenophosphate synthase: M_h2o_c + M_atp_c + M_seln_c = M_pi_c + M_amp_c + M_selnp_c
R_SIAASE	inactive	inactive	inactive	-1	#sialidase: 2.0 M_h2o_c + M_s2l2n2m2mn_c = 2.0 M_acnam_c + M_l2n2m2mn_c
R_SOAT11	inactive	inactive	inactive	0	#sterol O-acyltransferase (acyl-Coenzyme A: cholesterol acyltransferase) 1: M_R1coa_hs_c + M_chsterol_c = M_coa_c + M_xolest_hs_c
R_SOAT12	inactive	inactive	inactive	0	#sterol O-acyltransferase (acyl-Coenzyme A: cholesterol acyltransferase) 1: M_R2coa_hs_c + M_chsterol_c = M_coa_c + M_xolest_hs_c
R_SPR	inactive	inactive	inactive	1	#sepiapterin reductase: 2.0 M_h_c + 2.0 M_nadph_c + M_6pthp_c = 2.0 M_nadp_c + M_thbpt_c
R_SPRn	inactive	inactive	inactive	1	#sepiapterin reductase, nuclear: 2.0 M_h_n + M_6pthp_n + 2.0 M_nadph_n = 2.0 M_nadp_n + M_thbpt_n
R_SRTN23OX	inactive	inactive	inactive	0	#5-Hydroxytryptamine:oxygen 2,3-dioxygenase (indole-decyclizing): M_o2_c + M_srtn_c = M_f5hoxkyn_c
R_SRTNACT	inactive	inactive	inactive	-1	#Acetyl-CoA:aralkylamine N-acetyltransferase: M_srtn_c + M_accoa_c = M_h_c + M_coa_c + M_Nacsertn_c
R_SRTNMTX	inactive	inactive	inactive	-1	#S-Adenosyl-L-methionine:amine N-methyltransferase (srtn): M_amet_c + M_srtn_c = M_h_c + M_ahcys_c + M_nmthsrtn_c
R_ST8SIA11	inactive	inactive	inactive	-1	#Beta-galactoside alpha-2,3-sialyltransferase: M_cmpacna_g + M_acngalgbside_hs_g = M_h_g + M_acnacngalgbside_hs_g + M_cmp_g
R_ST8SIA52g	inactive	inactive	inactive	-1	#Beta-galactoside alpha-2,3-sialyltransferase: M_cmpacna_g + M_gt1b_hs_g = M_h_g + M_cmp_g + M_gq1b_hs_g
R_ST8SIA53g	inactive	inactive	inactive	-1	#Beta-galactoside alpha-2,3-sialyltransferase: M_cmpacna_g + M_gd1a_hs_g = M_h_g + M_cmp_g + M_gt1a_hs_g
R_ST8SIA54g	inactive	inactive	inactive	-1	#Beta-galactoside alpha-2,3-sialyltransferase: M_cmpacna_g + M_gm1b_hs_g = M_h_g + M_cmp_g + M_gd1c_hs_g
R_ST8SIA55g	inactive	inactive	inactive	-1	#Beta-galactoside alpha-2,3-sialyltransferase: M_cmpacna_g + M_gq1c_hs_g = M_h_g + M_cmp_g + M_gp1calpha_hs_g
R_ST8SIA56g	inactive	inactive	inactive	-1	#Alpha-2,8-sialyltransferase 8E: M_cmpacna_g + M_acngal14acglcgalgluside_hs_g = M_h_g + M_acnacngal14acglcgalgluside_hs_g + M_cmp_g
R_SUCRe	inactive	inactive	inactive	-1	#sucrose hydrolyzing enxyme, extracellular: M_h2o_e + M_sucr_e = M_glc_D_e + M_fru_e
R_T4HCINNOX	inactive	inactive	inactive	0	#4-Coumarate:oxygen oxidoreductase: M_o2_c + 2.0 M_T4hcinnm_c = 2.0 M_34dhcinm_c
R_TCHOLAt3	inactive	inactive	inactive	-1	#ABC bile acid transporter: M_h2o_c + M_atp_c + M_tchola_c + 3.0 M_h_c = M_adp_c + M_h_c + M_pi_c + M_tchola_e
R_TCYNTtm	inactive	inactive	inactive	0	#Thiocyanate transport via diffusion (mitochondrial): M_tcynt_m = M_tcynt_c
R_TDP	inactive	inactive	inactive	0	#thiamin pyrophosphatase: M_h2o_c + M_thmpp_c = M_h_c + M_pi_c + M_thmmp_c
R_TDPDRE	inactive	inactive	inactive	0	#dTDP-4-dehydrorhamnose 3,5-epimerase: M_dtdp4d6dg_c = M_dtdp4d6dm_c
R_TDPDRR	inactive	inactive	inactive	0	#dTDP-4-dehydrorhamnose reductase: M_h_c + M_nadph_c + M_dtdp4d6dm_c = M_nadp_c + M_dtdprmn_c
R_TDPGDH	inactive	inactive	inactive	0	#dTDPglucose 4,6-dehydratase: M_dtdpglu_c = M_h2o_c + M_dtdp4d6dg_c
R_TDPm	inactive	inactive	inactive	0	#thiamin pyrophosphatase, mitochondrial: M_h2o_m + M_thmpp_m = M_h_m + M_pi_m + M_thmmp_m
R_TETPENT3CPT1	inactive	inactive	inactive	1	#carnitine O-palmitoyltransferase: M_crn_c + M_tetpent3coa_c = M_coa_c + M_tetpent3crn_c
R_TETPENT3CPT2	inactive	inactive	inactive	0	#carnitine transferase: M_coa_m + M_tetpent3crn_m = M_crn_m + M_tetpent3coa_m
R_TETPENT3CRNt	inactive	inactive	inactive	1	#transport into the mitochondria (carnitine): M_tetpent3crn_c = M_tetpent3crn_m
R_TETPENT6CPT1	inactive	inactive	inactive	1	#carnitine O-palmitoyltransferase: M_crn_c + M_tetpent6coa_c = M_coa_c + M_tetpent6crn_c
R_TETPENT6CPT2	inactive	inactive	inactive	0	#carnitine transferase: M_coa_m + M_tetpent6crn_m = M_crn_m + M_tetpent6coa_m
R_TETPENT6CRNt	inactive	inactive	inactive	1	#transport into the mitochondria (carnitine): M_tetpent6crn_c = M_tetpent6crn_m
R_TETTET6CPT1	inactive	inactive	inactive	1	#carnitine O-palmitoyltransferase: M_crn_c + M_tettet6coa_c = M_coa_c + M_tettet6crn_c
R_TETTET6CPT2	inactive	inactive	inactive	0	#carnitine transferase: M_coa_m + M_tettet6crn_m = M_crn_m + M_tettet6coa_m
R_TETTET6CRNt	inactive	inactive	inactive	1	#transport into the mitochondria (carnitine): M_tettet6crn_c = M_tettet6crn_m
R_THMPPtm	inactive	inactive	inactive	0	#Thiamine diphosphate transport in via anion antiport, mitochondria: 2.0 M_h2o_m + M_thmpp_c = 2.0 M_h2o_c + M_thmpp_m
R_THMt2m	inactive	inactive	inactive	0	#Thiamine transport in via proton symport, mitochondrial: M_h_c + M_thm_c = M_h_m + M_thm_m
R_THMTPt	inactive	inactive	inactive	0	#Thiamine triphosphate transport in via anion antiport: 3.0 M_h2o_e + M_thmtp_c = 3.0 M_h2o_c + M_thmtp_e
R_THRS	inactive	inactive	inactive	0	#threonine synthase: M_h2o_c + M_phom_c = M_pi_c + M_thr_L_c
R_THYPX	inactive	inactive	inactive	-1	#thyroid peroxidase: M_h2o2_c + 2.0 M_h_c + 2.0 M_i_c = 2.0 M_h2o_c + M_iodine_c
R_TMABADH	inactive	inactive	inactive	1	#4-trimethylaminobutyraldehyde dehydrogenase: M_h2o_c + M_nad_c + M_4tmeabut_c = 2.0 M_h_c + M_nadh_c + M_4tmeabutn_c
R_TMLYSOX	inactive	inactive	inactive	-1	#trimethyllysine dioxygenase: M_o2_c + M_akg_c + M_tmlys_c = M_co2_c + M_succ_c + M_3htmelys_c
R_TREH	inactive	inactive	inactive	1	#alpha,alpha-trehalase: M_h2o_c + M_tre_c = 2.0 M_glc_D_c
R_TREHe	inactive	inactive	inactive	-1	#alpha,alpha-trehalase: M_h2o_e + M_tre_e = 2.0 M_glc_D_e
R_TRYPTAOX	inactive	inactive	inactive	0	#Tryptamine:oxygen oxidoreductase(deaminating)(flavin-containing): M_h2o_c + M_o2_c + M_trypta_c = M_h2o2_c + M_nh4_c + M_id3acald_c
R_TSTSTERONESULT	inactive	inactive	inactive	-1	#testosterone sulfotransferase: M_paps_c + M_tststerone_c = M_h_c + M_pap_c + M_tststerones_c
R_TYR3MO2	inactive	inactive	inactive	-1	#tyrosine 3-monooxygenase: M_o2_c + M_thbpt_c + M_tyr_L_c = M_34dhphe_c + M_thbpt4acam_c
R_UDPGALt2g	inactive	inactive	inactive	0	#UDPgalactose transport (Golgi): M_udpgal_c = M_udpgal_g
R_UDPGLDCg	inactive	inactive	inactive	1	#UDP-D-glucuronate decarboxylase, Golgi apparatus: M_h_g + M_udpglcur_g = M_co2_g + M_udpxyl_g
R_UPPN	inactive	inactive	inactive	-1	#b-ureidopropionase: M_h2o_c + 2.0 M_h_c + M_cala_c = M_nh4_c + M_co2_c + M_ala_B_c
R_VITD2Hm	inactive	inactive	inactive	-1	#Vitamin D-25-hydroxylase (D2): M_h_m + M_nadph_m + M_o2_m + M_vitd2_m = M_h2o_m + M_nadp_m + M_25hvitd2_m
R_VITD2t	inactive	inactive	inactive	0	#Vitamin D2 release: M_vitd2_c = M_vitd2_e
R_VITD3Hm	inactive	inactive	inactive	-1	#Vitamin D-25-hydroxylase (D3): M_h_m + M_nadph_m + M_o2_m + M_vitd3_m = M_h2o_m + M_nadp_m + M_25hvitd3_m
R_VLCS2p	inactive	inactive	inactive	-1	#Very-long-chain-fatty-acid-CoA ligase: M_coa_x + M_atp_x + M_dhcholestanate_x = M_dhcholestancoa_x + M_amp_x + M_ppi_x + M_h_x
R_XSERtg	inactive	inactive	inactive	0	#Xyl-L-Ser (protein) transport from endoplasmic reticulum to Golgi apparatus: M_xser_r = M_xser_g
R_XYLK	inactive	inactive	inactive	-1	#xylulokinase: M_atp_c + M_xylu_D_c + 2.0 M_h_c = M_adp_c + M_xu5p_D_c
R_r0068	inactive	inactive	inactive	-1	#Acetyl adenylate:CoA ligase (AMP-forming) Pyruvate metabolism EC:6.2.1.1: M_coa_c + M_HC01672_c = M_h_c + M_amp_c + M_accoa_c
R_r0097	inactive	inactive	inactive	0	#Acetate:CoA ligase (AMP-forming) Pyruvate metabolism EC:6.2.1.1: M_atp_c + M_h_c + M_ac_c = M_ppi_c + M_HC01672_c
R_r0236	inactive	inactive	inactive	0	#5,6-Dihydrouracil:NAD+ oxidoreductase Pyrimidine metabolism EC:1.3.1.1: M_nad_c + M_56dura_c = M_h_c + M_nadh_c + M_ura_c
R_r0361	inactive	inactive	inactive	-1	#Glycolysis / Glyconeogenesis EC:2.7.1.1: M_man_c + M_datp_c = M_h_c + M_man6p_c + M_dadp_c
R_r0402	inactive	inactive	inactive	1	#Tetrahydrobiopterin:NADP+ oxidoreductase Folate biosynthesis EC:1.1.1.153: M_h_c + M_nadph_c + M_HC01254_c = M_nadp_c + M_thbpt_c
R_r0537	inactive	inactive	inactive	1	#Sphinganine-1-phosphate pamlmitaldehyde-lyase Sphingolipid metabolism EC:4.1.2.27: M_ethamp_c + M_hxdcal_c = M_sph1p_c
R_r0546	inactive	inactive	inactive	0	#Phenylacetaldehyde:NAD+ oxidoreductase Phenylalanine metabolism / Styrene degradation EC:1.2.1.5 EC:1.2.1.39: M_h2o_m + M_nad_m + M_pacald_m = 2.0 M_h_m + M_nadh_m + M_pac_m
R_r0548	inactive	inactive	inactive	1	#Aldehyde:NADP+ oxidoreductase Phenylalanine metabolism EC:1.2.1.5: M_h2o_m + M_nadp_m + M_pacald_m = 2.0 M_h_m + M_nadph_m + M_pac_m
R_r0595	inactive	inactive	inactive	0	#3-Mercaptopyruvate:cyanide sulfurtransferase Cysteine metabolism EC:2.8.1.2: M_h_c + M_so3_c + M_mercppyr_c = M_pyr_c + M_HC01501_c
R_r0598	inactive	inactive	inactive	0	#L-Fucose ketol-isomerase Fructose and mannose metabolism EC:5.3.1.25: M_fuc_L_c = M_HC00832_c
R_r0625	inactive	inactive	inactive	1	#3alpha,7alpha,12alpha-Trihydroxy-5beta-cholestan-26-al:NAD+ 26-oxidoreductase Bile acid biosynthesis EC:1.2.1.40: M_h2o_c + M_nad_c + M_thcholst_c = 2.0 M_h_c + M_nadh_c + M_thcholstoic_c
R_r0673	inactive	inactive	inactive	0	#6-Lactoyl-5,6,7,8-tetrahydropterin:NADP+ 2-oxidoreductase Folate biosynthesis EC:1.1.1.220: M_h_c + M_nadph_c + M_6pthp_c = M_nadp_c + M_HC01254_c
R_r0795	inactive	inactive	inactive	-1	#Spontaneous reaction: M_h2o_c + M_HC01501_c = 2.0 M_h_c + M_so4_c + M_HC00250_c
R_r0825	inactive	inactive	inactive	1	#Vesicular transport: M_ile_L_l = M_ile_L_c
R_r0826	inactive	inactive	inactive	0	#Transport reaction: M_inost_c = M_inost_r
R_r0859	inactive	inactive	inactive	0	#Postulated transport reaction: M_atp_c + M_adp_l + 3.0 M_h_c = M_adp_c + M_atp_l
R_r0925	inactive	inactive	inactive	0	#Vesicular transport: M_thr_L_l = M_thr_L_c
R_r0934	inactive	inactive	inactive	0	#Neurotransmitter:Sodium Symporter (NSS) TCDB:2.A.22.3.3: M_taur_c = M_taur_x
R_r0988	inactive	inactive	inactive	0	#Postulated transport reaction: M_lanost_r = M_lanost_x
R_r1011	inactive	inactive	inactive	0	#Transport reaction: M_dhcholestanate_c = M_dhcholestanate_r
R_r1012	inactive	inactive	inactive	0	#Postulated transport reaction: M_dhcholestancoa_r + M_h2o_r + M_atp_r = M_dhcholestancoa_x + M_adp_r + 2.0 M_h_r + M_pi_r
R_r1059	inactive	inactive	inactive	0	#Major Facilitator(MFS) TCDB:2.A.18.6.7: M_arg_L_l = M_arg_L_c
R_r1061	inactive	inactive	inactive	0	#Vesicular transport: M_asn_L_l = M_asn_L_c
R_r1062	inactive	inactive	inactive	0	#Vesicular transport: M_asp_L_l = M_asp_L_c
R_r1063	inactive	inactive	inactive	0	#Vesicular transport: M_cys_L_l = M_cys_L_c
R_r1064	inactive	inactive	inactive	0	#Postulated transport reaction: M_gln_L_l = M_gln_L_c
R_r1067	inactive	inactive	inactive	0	#Vesicular transport: M_his_L_l = M_his_L_c
R_r1068	inactive	inactive	inactive	0	#Vesicular transport: M_leu_L_l = M_leu_L_c
R_r1071	inactive	inactive	inactive	0	#Transport reaction: M_lys_L_l = M_lys_L_c
R_r1073	inactive	inactive	inactive	0	#Transport reaction: M_met_L_l = M_met_L_c
R_r1074	inactive	inactive	inactive	0	#Vesicular transport: M_phe_L_l = M_phe_L_c
R_r1076	inactive	inactive	inactive	0	#Postulated transport reaction: M_ser_L_l = M_ser_L_c
R_r1077	inactive	inactive	inactive	0	#Vesicular transport: M_trp_L_l = M_trp_L_c
R_r1080	inactive	inactive	inactive	0	#Vesicular transport: M_tyr_L_l = M_tyr_L_c
R_r1140	inactive	inactive	inactive	0	#Vesicular transport: M_val_L_l = M_val_L_c
R_r1173	inactive	inactive	inactive	0	#EC:3.1.1.13: M_h2o_l + M_HC02020_l = M_h_l + M_chsterol_l + M_hdca_l
R_r1178	inactive	inactive	inactive	0	#EC:3.1.1.13: M_h2o_l + M_HC02023_l = M_h_l + M_chsterol_l + M_ocdcea_l
R_r1180	inactive	inactive	inactive	0	#EC:3.1.1.13: M_h2o_l + M_HC02024_l = M_h_l + M_chsterol_l + M_lnlc_l
R_r1251	inactive	inactive	inactive	0	#EC:6.2.1.3: M_atp_r + M_coa_r + M_hdcea_r = M_amp_r + M_ppi_r + M_hdd2coa_r + M_h_r
R_r1253	inactive	inactive	inactive	0	#EC:6.2.1.3: M_atp_r + 8.0 M_h_r + M_coa_r + M_strdnc_r = M_amp_r + M_ppi_r + M_stcoa_r
R_r1432	inactive	inactive	inactive	0	#2-Deoxyuridine 5-diphosphate:oxidized-thioredoxin 2-oxidoreductase Pyrimidine metabolism EC:1.17.4.1: M_h2o_m + M_dgdp_m + M_trdox_m = M_gdp_m + M_trdrd_m
R_r1436	inactive	inactive	inactive	0	#Transport reaction: M_met_L_c = M_met_L_m
R_r1437	inactive	inactive	inactive	0	#Transport reaction: M_cys_L_c = M_cys_L_m
R_r1440	inactive	inactive	inactive	0	#Transport reaction: M_thr_L_c = M_thr_L_m
R_r1441	inactive	inactive	inactive	0	#Active transport: M_trdrd_c = M_trdrd_m
R_r2498	inactive	inactive	inactive	0	#ATP-binding Cassette (ABC) TCDB:3.A.1.203.3: M_h2o_c + M_atp_c + M_hdca_c + 3.0 M_h_c = M_adp_c + M_h_c + M_pi_c + M_hdca_x
R_r2502	inactive	inactive	inactive	0	#ATP-binding Cassette (ABC) TCDB:3.A.1.203.3: M_h2o_c + M_atp_c + M_lnlccoa_c + 3.0 M_h_c = M_adp_c + M_h_c + M_pi_c + M_lnlccoa_x
R_r2518	inactive	inactive	inactive	0	#ATP-binding Cassette (ABC) TCDB:3.A.1.203.1: M_h2o_c + M_atp_c + M_dhcholestanate_c + 3.0 M_h_c = M_adp_c + M_h_c + M_pi_c + M_dhcholestanate_x
R_RE0066C	inactive	inactive	inactive	0	#RE0066: M_amet_c + M_C01241_c = 2.0 M_h_c + M_ahcys_c + M_C04308_c
R_RE0066M	inactive	inactive	inactive	1	#RE0066: M_amet_m + M_C01241_m = 2.0 M_h_m + M_ahcys_m + M_C04308_m
R_RE0066R	inactive	inactive	inactive	1	#RE0066: M_amet_r + M_C01241_r = M_ahcys_r + 2.0 M_h_r + M_C04308_r
R_RE0569C	inactive	inactive	inactive	0	#RE0569: M_h_c + M_malcoa_c + M_arachcoa_c = M_co2_c + M_coa_c + M_CE2250_c
R_RE0569E	inactive	inactive	inactive	-1	#RE0569: M_h_e + M_malcoa_e + M_arachcoa_e = M_co2_e + M_coa_e + M_CE2250_e
R_RE0573N	inactive	inactive	inactive	0	#RE0573: M_h_n + M_CE2254_n + M_malcoa_n = M_coa_n + M_co2_n + M_CE2253_n
R_RE0580L	inactive	inactive	inactive	1	#RE0580: M_h_l + M_pmtcoa_l + M_malcoa_l = M_coa_l + M_co2_l + M_3ohodcoa_l
R_RE0580R	inactive	inactive	inactive	1	#RE0580: M_h_r + M_pmtcoa_r + M_malcoa_r = M_co2_r + M_coa_r + M_3ohodcoa_r
R_RE0688C	inactive	inactive	inactive	0	#RE0688: M_h2o_c + M_o2_c + M_sprm_c = M_h2o2_c + M_nh4_c + M_CE1935_c
R_RE0688X	inactive	inactive	inactive	0	#RE0688: M_o2_x + M_h2o_x + M_sprm_x = M_h2o2_x + M_nh4_x + M_CE1935_x
R_RE0689C	inactive	inactive	inactive	0	#RE0689: M_h2o_c + M_o2_c + M_spmd_c = M_h2o2_c + M_nh4_c + M_CE1940_c
R_RE0689X	inactive	inactive	inactive	0	#RE0689: M_o2_x + M_h2o_x + M_spmd_x = M_h2o2_x + M_nh4_x + M_CE1940_x
R_RE0690C	inactive	inactive	inactive	0	#RE0690: M_h2o_c + M_o2_c + M_CE1940_c = M_h2o2_c + M_nh4_c + M_CE1943_c
R_RE0690X	inactive	inactive	inactive	0	#RE0690: M_o2_x + M_h2o_x + M_CE1940_x = M_h2o2_x + M_nh4_x + M_CE1943_x
R_RE0827C	inactive	inactive	inactive	0	#RE0827: M_h2o_c + M_o2_c + M_CE1935_c = M_h2o2_c + M_nh4_c + M_CE1936_c
R_RE0827X	inactive	inactive	inactive	0	#RE0827: M_o2_x + M_h2o_x + M_CE1935_x = M_h2o2_x + M_nh4_x + M_CE1936_x
R_RE0828C	inactive	inactive	inactive	0	#RE0828: M_h2o_c + M_o2_c + M_spmd_c = M_h2o2_c + M_nh4_c + M_CE1939_c
R_RE0828X	inactive	inactive	inactive	0	#RE0828: M_o2_x + M_h2o_x + M_spmd_x = M_h2o2_x + M_nh4_x + M_CE1939_x
R_RE0919C	inactive	inactive	inactive	0	#RE0919: M_udpglcur_c + M_CE2872_c = M_h_c + M_udp_c + M_CE2876_c
R_RE0919R	inactive	inactive	inactive	0	#RE0919: M_udpglcur_r + M_CE2872_r = M_h_r + M_udp_r + M_CE2876_r
R_RE0920C	inactive	inactive	inactive	0	#RE0920: M_udpglcur_c + M_thyox_L_c = M_h_c + M_udp_c + M_CE2877_c
R_RE0920R	inactive	inactive	inactive	0	#RE0920: M_udpglcur_r + M_thyox_L_r = M_h_r + M_udp_r + M_CE2877_r
R_RE0921C	inactive	inactive	inactive	0	#RE0921: M_udpglcur_c + M_CE2754_c = M_h_c + M_udp_c + M_CE2878_c
R_RE0921R	inactive	inactive	inactive	0	#RE0921: M_udpglcur_r + M_CE2754_r = M_h_r + M_udp_r + M_CE2878_r
R_RE0922C	inactive	inactive	inactive	0	#RE0922: M_udpglcur_c + M_triodthy_c = M_h_c + M_udp_c + M_CE2879_c
R_RE0922R	inactive	inactive	inactive	0	#RE0922: M_udpglcur_r + M_triodthy_r = M_h_r + M_udp_r + M_CE2879_r
R_RE0923C	inactive	inactive	inactive	0	#RE0923: M_udpglcur_c + M_CE2866_c = M_h_c + M_udp_c + M_CE2880_c
R_RE0923R	inactive	inactive	inactive	0	#RE0923: M_udpglcur_r + M_CE2866_r = M_h_r + M_udp_r + M_CE2880_r
R_RE0924C	inactive	inactive	inactive	0	#RE0924: M_udpglcur_c + M_CE2881_c = M_h_c + M_udp_c + M_CE2885_c
R_RE0924R	inactive	inactive	inactive	0	#RE0924: M_udpglcur_r + M_CE2881_r = M_h_r + M_udp_r + M_CE2885_r
R_RE0925C	inactive	inactive	inactive	0	#RE0925: M_udpglcur_c + M_CE2882_c = M_h_c + M_udp_c + M_CE2886_c
R_RE0925R	inactive	inactive	inactive	0	#RE0925: M_udpglcur_r + M_CE2882_r = M_h_r + M_udp_r + M_CE2886_r
R_RE0927C	inactive	inactive	inactive	0	#RE0927: M_udpglcur_c + M_CE2883_c = M_h_c + M_udp_c + M_CE2887_c
R_RE0927R	inactive	inactive	inactive	0	#RE0927: M_udpglcur_r + M_CE2883_r = M_h_r + M_udp_r + M_CE2887_r
R_RE0928C	inactive	inactive	inactive	0	#RE0928: M_udpglcur_c + M_CE2884_c = M_h_c + M_udp_c + M_CE2888_c
R_RE0928R	inactive	inactive	inactive	0	#RE0928: M_udpglcur_r + M_CE2884_r = M_h_r + M_udp_r + M_CE2888_r
R_RE1096C	inactive	inactive	inactive	0	#RE1096: M_o2_c + M_nadph_c + M_17ahprgstrn_c = M_h2o_c + M_nadp_c + M_ac_c + M_andrstndn_c
[truncated: 6,178 more rows]

## Sheet: stats
	Abbr.	Meanings	Fast iMAT compared to iMAT
					Runtime (Second)
[truncated: 16 more rows]

## Sheet: DARs
Reaction	iMAT															Fast iMAT
[truncated: 10,266 more rows]

## Sheet: DARs stats
Reaction	DAR
[truncated: 10,265 more rows]
